# Supplementary material for: Deciphering Site-Specific Regulatory Networks of the Kinesin Protein KIF21A Through Integrative Phosphoproteomic Analysis
Source: Int J Mol Sci. 2026 Jul 18;27(14):6387. doi: 10.3390/ijms27146387 (PMC13411604; doi:10.3390/ijms27146387)
Supplement: Supplementary file 1 [file ijms-27-06387-s001.zip › KIF21A Suppelementary files/Supplementary tables/Supplementary table S1-13.xlsx]

## Sheet: Legend
Deciphering Site-Specific Regulatory Networks of the Kinesin Protein KIF21A Through Integrative Phosphoproteomic Analysis
Shanmitha B Rai1, Ayadathil Sujina1, Mukhtar Ahmed2, Sreeshma Ravindran Kammarambath1, Suhail Subair1, Athira Perunelly Gopalakrishnan1, Apoorva Pai Kalasa Anil Kumar1, Levin John3, Rajesh Raju1*, Akhina Palollathil1*
1.Centre for Integrative Omics Data Science (CIODS), Yenepoya (Deemed to be University), Mangalore, Karnataka, India. 2. Department of Zoology, College of Science, King Saud University, P. O. Box 2455, Riyadh, Kingdom of Saudi Arabia, 11451 3. Institute for Regeneration and Repair, University of Edinburgh, Edinburgh, Scotland, United Kingdom.
2. Department of Zoology, College of Science, King Saud University, P. O. Box 2455, Riyadh, Kingdom of Saudi Arabia, 11451
3. Institute for Regeneration and Repair, University of Edinburgh, Edinburgh, Scotland, United Kingdom.
Supplementary file description
Supplementary Table S1 : Human cellular KIF21A profile data
Supplementary Table S2 : Human cellular KIF21A differential data
Supplementary Table S3: List of KIF21A(S853) positively co-regulated phosphosites in other proteins
Supplementary Table S4: List of KIF21A(S853) negatively co-regulated phosphosites in other proteins
Supplementary Table S5: List of KIF21A(S1212) positively co-regulated phosphosites in other proteins
Supplementary Table S6: List of KIF21A(S1212) negatively co-regulated phosphosites in other proteins
Supplementary Table S7: List of KIF21A (S1239) positively co-regulated phosphosites in other proteins
Supplementary Table S8: List of KIF21A (S1239) negatively co-regulated phosphosites in other proteins
Supplementary Table S9: List of KIF21A co-regulated potential upstream kinases
Supplementary Table S10: List of KIF21A co-regulated binary interctors
Supplementary Table S11: List of KIF21A co-regulated complex interctors
Supplementay Table S12: Common elements identified between the positively co-regulated PsOPs of KIF21A predominant phosphosites and genes positively correlated with KIF21A across multiple cancer types.
Supplementay Table S13: Common elements identified between the negatively co-regulated PsOPs of KIF21A predominant phosphosites and genes negatively correlated with KIF21A across multiple cancer types.

## Sheet: S1
Supplementary Table S1: Human cellular KIF21A profile data
PubMED	Experimental conditions	Quantification	Enrichment	Mass Spectrometry	Mapped_accession	Mapped_gene	Mapped_phosphosite	Sequence window	Modified Sequence	Context of study
19691289	Noscapine block@HeLa cell line	SILAC	TiO2	Orbitrap	Q7Z4S6	KIF21A	S1239	KKIPEPSPVTRRK	KIPEPS(ph)PVTR	Cervical cancer
19691289	Noscapine(15min)@HeLa cell line	SILAC	TiO2	Orbitrap	Q7Z4S6	KIF21A	S1239	KKIPEPSPVTRRK	KIPEPS(ph)PVTR	Cervical cancer
19691289	Noscapine(60min)@HeLa cell line	SILAC	TiO2	Orbitrap	Q7Z4S6	KIF21A	S1239	KKIPEPSPVTRRK	KIPEPS(ph)PVTR	Cervical cancer
20071362	HB-EGF(3min)@A498 cell line	SILAC	TiO2	LTQ-Orbitrap	Q7Z4S6	KIF21A	S1239	KKIPEPSPVTRRK	KIPEPS(ph)PVTR	cellular signaling
20071362	LPA(3min)@A498 cell line	SILAC	TiO2	LTQ-Orbitrap	Q7Z4S6	KIF21A	S1239	KKIPEPSPVTRRK	KIPEPS(ph)PVTR	cellular signaling
20071362	Serum starvation@A498 cell line	SILAC	TiO2	LTQ-Orbitrap	Q7Z4S6	KIF21A	S1239	KKIPEPSPVTRRK	KIPEPS(ph)PVTR	cellular signaling
20873877	Collisional induced dissociation-CID1@HeLa S3 cells	Label free	TiO2	LTQ-Orbitrap Velos instrument	Q7Z4S6	KIF21A	S1271	TSEASLSPPSSPP	HSDSGTSEASLS(ph)PPSS(ph)PPSRPR	No Disease
20873877	High collision dissociation fragment-HCD1@HeLa S3 cells	Label free	TiO2	LTQ-Orbitrap Velos instrument	Q7Z4S6	KIF21A	S1212	AREKELSPPPGLP	EKELS(ph)PPPGLPSK	No disease
20873877	High collision dissociation fragment-HCD2@HeLa S3 cells	Label free	TiO2	LTQ-Orbitrap Velos instrument	Q7Z4S6	KIF21A	S1662	LQDGQISDTGDLG	NLQDGQIS(ph)DTGDLGEDIASN	No Disease
21406692	NCM(1h)@HUES9 cell	Label free	TiO2	Q Exactive HF	Q7Z4S6	KIF21A	S853	KLSSSDAPAQDTGSSAAAVETDASRTGAQQK	KLS(ph)SSDAPAQDTGSSAAAVETDASRTGAQQK	no disease
21406692	NCM(1h)@HUES9 cell	Label free	TiO2	Q Exactive HF	Q7Z4S6	KIF21A	S1673	NLQDGQISDTGDLGEDIASN	NLQDGQISDTGDLGEDIAS(ph)N	no disease
21406692	NCM(24h)@HUES9 cell	Label free	TiO2	Q Exactive HF	Q7Z4S6	KIF21A	S853	KLSSSDAPAQDTGSSAAAVETDASRTGAQQK	KLS(ph)SSDAPAQDTGSSAAAVETDASRTGAQQK	no disease
21406692	NCM(24h)@HUES9 cell	Label free	TiO2	Q Exactive HF	Q7Z4S6	KIF21A	S1673	NLQDGQISDTGDLGEDIASN	NLQDGQISDTGDLGEDIAS(ph)N	no disease
21406692	NCM(6h)@HUES9 cell	Label free	TiO2	Q Exactive HF	Q7Z4S6	KIF21A	S853	KLSSSDAPAQDTGSSAAAVETDASRTGAQQK	KLS(ph)SSDAPAQDTGSSAAAVETDASRTGAQQK	no disease
21406692	NCM(6h)@HUES9 cell	Label free	TiO2	Q Exactive HF	Q7Z4S6	KIF21A	S1673	NLQDGQISDTGDLGEDIASN	NLQDGQISDTGDLGEDIAS(ph)N	no disease
21406692	PMA(1h)@HUES9 cell	Label free	TiO2	Q Exactive HF	Q7Z4S6	KIF21A	S853	KLSSSDAPAQDTGSSAAAVETDASRTGAQQK	KLS(ph)SSDAPAQDTGSSAAAVETDASRTGAQQK	no disease
21406692	PMA(1h)@HUES9 cell	Label free	TiO2	Q Exactive HF	Q7Z4S6	KIF21A	S1673	NLQDGQISDTGDLGEDIASN	NLQDGQISDTGDLGEDIAS(ph)N	no disease
21406692	PMA(24h)@HUES9 cell	Label free	TiO2	Q Exactive HF	Q7Z4S6	KIF21A	S853	KLSSSDAPAQDTGSSAAAVETDASRTGAQQK	KLS(ph)SSDAPAQDTGSSAAAVETDASRTGAQQK	no disease
21406692	PMA(24h)@HUES9 cell	Label free	TiO2	Q Exactive HF	Q7Z4S6	KIF21A	S1673	NLQDGQISDTGDLGEDIASN	NLQDGQISDTGDLGEDIAS(ph)N	no disease
21406692	PMA(30min)@HUES9 cell	Label free	TiO2	Q Exactive HF	Q7Z4S6	KIF21A	S853	KLSSSDAPAQDTGSSAAAVETDASRTGAQQK	KLS(ph)SSDAPAQDTGSSAAAVETDASRTGAQQK	no disease
21406692	PMA(30min)@HUES9 cell	Label free	TiO2	Q Exactive HF	Q7Z4S6	KIF21A	S1673	NLQDGQISDTGDLGEDIASN	NLQDGQISDTGDLGEDIAS(ph)N	no disease
21406692	PMA(6h)@HUES9 cell	Label free	TiO2	Q Exactive HF	Q7Z4S6	KIF21A	S853	KLSSSDAPAQDTGSSAAAVETDASRTGAQQK	KLS(ph)SSDAPAQDTGSSAAAVETDASRTGAQQK	no disease
21406692	PMA(6h)@HUES9 cell	Label free	TiO2	Q Exactive HF	Q7Z4S6	KIF21A	S1673	NLQDGQISDTGDLGEDIASN	NLQDGQISDTGDLGEDIAS(ph)N	no disease
22424773	IR(1h)@U2OS cells	SILAC	TiO2	LTQ Orbitrap	Q7Z4S6	KIF21A	T579	AGKEDNTDTDQEK	SVAGKEDNT(ph)DTDQEK	DNA damage response
22424773	DMSO (IR study)@U2OS cells	SILAC	TiO2	LTQ Orbitrap	Q7Z4S6	KIF21A	T579	AGKEDNTDTDQEK	SVAGKEDNT(ph)DTDQEK	DNA damage response
23836654	sh-TBK1@A549 cell line	SILAC	IMAC	LTQ-Orbitrap	Q7Z4S6	KIF21A	S1239	KIPEPSPVTR	KIPEPS(ph)PVTR	Lung cancer
23836654	Untreated@A549 cell line	SILAC	IMAC	LTQ-Orbitrap	Q7Z4S6	KIF21A	S1239	KIPEPSPVTR	KIPEPS(ph)PVTR	Lung cancer
23898821	Crizotinib@H3122 cell line	SILAC	IMAC	Q Exactive	Q7Z4S6	KIF21A	S1271	TSEASLSPPSSPP	HSDSGTSEASLS(ph)PPSS(ph)PPSRPR	Lung cancer
23898821	Crizotinib@H3122 cell line	SILAC	IMAC	Q Exactive	Q7Z4S6	KIF21A	S1228	GSISRQSSLSEKK	IGSISRQS(ph)S(ph)LSEK	Lung cancer
23898821	Crizotinib@H3122 cell line	SILAC	IMAC	Q Exactive	Q7Z4S6	KIF21A	S1304	SVQQDKSDESDSS	LTVSQGNTSVQQDKS(ph)DES(ph)DSSLSEVHR	Lung cancer
24850871	Enrichment1@HeLa cells	Label Free	Ti-IMAC	LTQ-Orbitrap Elite	Q7Z4S6	KIF21A	T1664	RIWKARNLQDGQISDTGDLGEDIASN_____	_NLQDGQISDT(ph)GDLGEDIASN_	T cells stimulated with PGE2
24850871	Enrichment2@HeLa cells	Label Free	Ti-IMAC	LTQ-Orbitrap Elite	Q7Z4S6	KIF21A	T1664	RIWKARNLQDGQISDTGDLGEDIASN_____	_NLQDGQISDT(ph)GDLGEDIASN_	T cells stimulated with PGE2
24850871	Enrichment3@HeLa cells	Label Free	Ti-IMAC	LTQ-Orbitrap Elite	Q7Z4S6	KIF21A	T1664	RIWKARNLQDGQISDTGDLGEDIASN_____	_NLQDGQISDT(ph)GDLGEDIASN_	T cells stimulated with PGE2
25159151	Nocodazole(pY)@Hela cell line	label-free	pY	Q Exactive	Q7Z4S6	KIF21A	S1293	SRPRNELNVFNRLTVSQGNTSVQQDKSDESD		Cancer
25159151	Nocodazole(pY)@Hela cell line	label-free	pY	Q Exactive	Q7Z4S6	KIF21A	T581	NREERSVAGKEDNTDTDQEKKEEKGVSEREN		Cancer
25159151	Nocodazole(pY)@Hela cell line	label-free	pY	Q Exactive	Q7Z4S6	KIF21A	T579	ESNREERSVAGKEDNTDTDQEKKEEKGVSER		Cancer
25159151	Pervanadate@Hela cell line_25159151	label-free	pY	Q Exactive	Q7Z4S6	KIF21A	S1293	SRPRNELNVFNRLTVSQGNTSVQQDKSDESD		Cancer
25159151	Pervanadate@Hela cell line_25159151	label-free	pY	Q Exactive	Q7Z4S6	KIF21A	T581	NREERSVAGKEDNTDTDQEKKEEKGVSEREN		Cancer
25159151	Pervanadate@Hela cell line_25159151	label-free	pY	Q Exactive	Q7Z4S6	KIF21A	T579	ESNREERSVAGKEDNTDTDQEKKEEKGVSER		Cancer
25159151	EGF(15min)@HeLa cell line	label-free	TiO2	Q Exactive mass spectrometer	Q7Z4S6	KIF21A	S1293	SRPRNELNVFNRLTVSQGNTSVQQDKSDESD		Cancer
25159151	EGF(15min)@HeLa cell line	label-free	TiO2	Q Exactive mass spectrometer	Q7Z4S6	KIF21A	T581	NREERSVAGKEDNTDTDQEKKEEKGVSEREN		Cancer
25159151	EGF(15min)@HeLa cell line	label-free	TiO2	Q Exactive mass spectrometer	Q7Z4S6	KIF21A	T579	ESNREERSVAGKEDNTDTDQEKKEEKGVSER		Cancer
25159151	EGF(5min)@HeLa cell line	label-free	pY	Q Exactive	Q7Z4S6	KIF21A	S1293	SRPRNELNVFNRLTVSQGNTSVQQDKSDESD		Cancer
25159151	EGF(5min)@HeLa cell line	label-free	pY	Q Exactive	Q7Z4S6	KIF21A	T581	NREERSVAGKEDNTDTDQEKKEEKGVSEREN		Cancer
25159151	EGF(5min)@HeLa cell line	label-free	pY	Q Exactive	Q7Z4S6	KIF21A	T579	ESNREERSVAGKEDNTDTDQEKKEEKGVSER		Cancer
25159151	Nocodazole(TiO2)@Hela cell line	label-free	TiO2	Q Exactive mass spectrometer	Q7Z4S6	KIF21A	S1293	SRPRNELNVFNRLTVSQGNTSVQQDKSDESD		Cancer
25159151	Nocodazole(TiO2)@Hela cell line	label-free	TiO2	Q Exactive mass spectrometer	Q7Z4S6	KIF21A	T581	NREERSVAGKEDNTDTDQEKKEEKGVSEREN		Cancer
25159151	Nocodazole(TiO2)@Hela cell line	label-free	TiO2	Q Exactive mass spectrometer	Q7Z4S6	KIF21A	T579	ESNREERSVAGKEDNTDTDQEKKEEKGVSER		Cancer
25159151	Untreated@HeLa cell line	label-free	TiO2	Q Exactive mass spectrometer	Q7Z4S6	KIF21A	S1293	SRPRNELNVFNRLTVSQGNTSVQQDKSDESD		Cancer
25159151	Untreated@HeLa cell line	label-free	pY	Q Exactive	Q7Z4S6	KIF21A	S1293	SRPRNELNVFNRLTVSQGNTSVQQDKSDESD		Cancer
25159151	Untreated@HeLa cell line	label-free	TiO2	Q Exactive mass spectrometer	Q7Z4S6	KIF21A	T581	NREERSVAGKEDNTDTDQEKKEEKGVSEREN		Cancer
25159151	Untreated@HeLa cell line	label-free	pY	Q Exactive	Q7Z4S6	KIF21A	T581	NREERSVAGKEDNTDTDQEKKEEKGVSEREN		Cancer
25159151	Untreated@HeLa cell line	label-free	TiO2	Q Exactive mass spectrometer	Q7Z4S6	KIF21A	T579	ESNREERSVAGKEDNTDTDQEKKEEKGVSER		Cancer
25159151	Untreated@HeLa cell line	label-free	pY	Q Exactive	Q7Z4S6	KIF21A	T579	ESNREERSVAGKEDNTDTDQEKKEEKGVSER		Cancer
25404012	EGF@H3255cell line	SILAC	TiO2	LTQ Orbitrap XL	Q7Z4S6	KIF21A	S1239		KIPEPS(ph)PVTR	lung cancer
25404012	EGF@H3255cell line	SILAC	TiO2	LTQ Orbitrap XL	Q7Z4S6	KIF21A	S1271		HSDSGTSEASLS(ph)PPSS(ph)PPSRPR	lung cancer
25404012	EGF+Erlotinib@H3255cell line	SILAC	TiO2	LTQ Orbitrap XL	Q7Z4S6	KIF21A	S1239		KIPEPS(ph)PVTR	lung cancer
25404012	EGF+Erlotinib@H3255cell line	SILAC	TiO2	LTQ Orbitrap XL	Q7Z4S6	KIF21A	S1271		HSDSGTSEASLS(ph)PPSS(ph)PPSRPR	lung cancer
25404012	Untreated@H3255cell line	SILAC	TiO2	LTQ Orbitrap XL	Q7Z4S6	KIF21A	S1239		KIPEPS(ph)PVTR	lung cancer
25404012	Untreated@H3255cell line	SILAC	TiO2	LTQ Orbitrap XL	Q7Z4S6	KIF21A	S1271		HSDSGTSEASLS(ph)PPSS(ph)PPSRPR	lung cancer
26434776	DMSO-CID1@H929 cells	SILAC	IMAC+pY-1000	LTQ-Orbitrap Elite	Q7Z4S6	KIF21A	S1239	ISRQSSLSEKKIPEPSPVTRRKAYEKAEKSK	_KIPEPS(ph)PVTR_	Bone cancer
26434776	DMSO-CID1@H929 cells	SILAC	IMAC+pY-1000	LTQ-Orbitrap Elite	Q7Z4S6	KIF21A	S1239	ISRQSSLSEKKIPEPSPVTRRKAYEKAEKSK	_KIPEPS(ph)PVTR_	Bone cancer
26434776	DMSO-HCD1@H929 cells	SILAC	IMAC+pY-1000	LTQ-Orbitrap Elite	Q7Z4S6	KIF21A	S1239	ISRQSSLSEKKIPEPSPVTRRKAYEKAEKSK	_KIPEPS(ph)PVTR_	Bone cancer
26434776	DMSO-HCD1@H929 cells	SILAC	IMAC+pY-1000	LTQ-Orbitrap Elite	Q7Z4S6	KIF21A	S1239	ISRQSSLSEKKIPEPSPVTRRKAYEKAEKSK	_KIPEPS(ph)PVTR_	Bone cancer
26434776	DMSO-HCDls2@H929 cells	SILAC	IMAC+pY-1000	LTQ-Orbitrap Elite	Q7Z4S6	KIF21A	S1239	ISRQSSLSEKKIPEPSPVTRRKAYEKAEKSK	_KIPEPS(ph)PVTR_	Bone cancer
26434776	DMSO-HCDls2@H929 cells	SILAC	IMAC+pY-1000	LTQ-Orbitrap Elite	Q7Z4S6	KIF21A	S1239	ISRQSSLSEKKIPEPSPVTRRKAYEKAEKSK	_KIPEPS(ph)PVTR_	Bone cancer
26434776	Imatinib-CID1@H929 cells	SILAC	IMAC+pY-1000	LTQ-Orbitrap Elite	Q7Z4S6	KIF21A	S1239	ISRQSSLSEKKIPEPSPVTRRKAYEKAEKSK	_KIPEPS(ph)PVTR_	Bone cancer
26434776	Imatinib-CID1@H929 cells	SILAC	IMAC+pY-1000	LTQ-Orbitrap Elite	Q7Z4S6	KIF21A	S1239	ISRQSSLSEKKIPEPSPVTRRKAYEKAEKSK	_KIPEPS(ph)PVTR_	Bone cancer
26434776	Imatinib-HCD1@H929 cells	SILAC	IMAC+pY-1000	LTQ-Orbitrap Elite	Q7Z4S6	KIF21A	S1239	ISRQSSLSEKKIPEPSPVTRRKAYEKAEKSK	_KIPEPS(ph)PVTR_	Bone cancer
26434776	Imatinib-HCD1@H929 cells	SILAC	IMAC+pY-1000	LTQ-Orbitrap Elite	Q7Z4S6	KIF21A	S1239	ISRQSSLSEKKIPEPSPVTRRKAYEKAEKSK	_KIPEPS(ph)PVTR_	Bone cancer
26434776	Imatinib-HCDls2@H929 cells	SILAC	IMAC+pY-1000	LTQ-Orbitrap Elite	Q7Z4S6	KIF21A	S1239	ISRQSSLSEKKIPEPSPVTRRKAYEKAEKSK	_KIPEPS(ph)PVTR_	Bone cancer
26434776	Imatinib-HCDls2@H929 cells	SILAC	IMAC+pY-1000	LTQ-Orbitrap Elite	Q7Z4S6	KIF21A	S1239	ISRQSSLSEKKIPEPSPVTRRKAYEKAEKSK	_KIPEPS(ph)PVTR_	Bone cancer
26434776	Imatinib@H929 cells	SILAC	IMAC+pY-1000	LTQ-Orbitrap Elite	Q7Z4S6	KIF21A	S1239	ISRQSSLSEKKIPEPSPVTRRKAYEKAEKSK	_KIPEPS(ph)PVTR_	Bone cancer
26434776	Imatinib@H929 cells	SILAC	IMAC+pY-1000	LTQ-Orbitrap Elite	Q7Z4S6	KIF21A	S1239	ISRQSSLSEKKIPEPSPVTRRKAYEKAEKSK	_KIPEPS(ph)PVTR_	Bone cancer
26434776	Bortezomib-CID1@H929 cells	SILAC	IMAC+pY-1000	LTQ-Orbitrap Elite	Q7Z4S6	KIF21A	S1239	ISRQSSLSEKKIPEPSPVTRRKAYEKAEKSK	_KIPEPS(ph)PVTR_	Bone cancer
26434776	Bortezomib-CID1@H929 cells	SILAC	IMAC+pY-1000	LTQ-Orbitrap Elite	Q7Z4S6	KIF21A	S1239	ISRQSSLSEKKIPEPSPVTRRKAYEKAEKSK	_KIPEPS(ph)PVTR_	Bone cancer
26434776	Bortezomib-HCD1@H929 cells	SILAC	IMAC+pY-1000	LTQ-Orbitrap Elite	Q7Z4S6	KIF21A	S1239	ISRQSSLSEKKIPEPSPVTRRKAYEKAEKSK	_KIPEPS(ph)PVTR_	Bone cancer
26434776	Bortezomib-HCD1@H929 cells	SILAC	IMAC+pY-1000	LTQ-Orbitrap Elite	Q7Z4S6	KIF21A	S1239	ISRQSSLSEKKIPEPSPVTRRKAYEKAEKSK	_KIPEPS(ph)PVTR_	Bone cancer
26434776	Bortezomib-HCDls2@H929 cells	SILAC	IMAC+pY-1000	LTQ-Orbitrap Elite	Q7Z4S6	KIF21A	S1239	ISRQSSLSEKKIPEPSPVTRRKAYEKAEKSK	_KIPEPS(ph)PVTR_	Bone cancer
26434776	Bortezomib-HCDls2@H929 cells	SILAC	IMAC+pY-1000	LTQ-Orbitrap Elite	Q7Z4S6	KIF21A	S1239	ISRQSSLSEKKIPEPSPVTRRKAYEKAEKSK	_KIPEPS(ph)PVTR_	Bone cancer
26434776	Bortezomib@H929 cells	SILAC	IMAC+pY-1000	LTQ-Orbitrap Elite	Q7Z4S6	KIF21A	S1239	ISRQSSLSEKKIPEPSPVTRRKAYEKAEKSK	_KIPEPS(ph)PVTR_	Bone cancer
26434776	Bortezomib@H929 cells	SILAC	IMAC+pY-1000	LTQ-Orbitrap Elite	Q7Z4S6	KIF21A	S1239	ISRQSSLSEKKIPEPSPVTRRKAYEKAEKSK	_KIPEPS(ph)PVTR_	Bone cancer
26434776	DMSO@H929 cells	SILAC	IMAC+pY-1000	LTQ-Orbitrap Elite	Q7Z4S6	KIF21A	S1239	ISRQSSLSEKKIPEPSPVTRRKAYEKAEKSK	KIPEPS(ph)PVTR	Bone cancer
26434776	DMSO@H929 cells	SILAC	IMAC+pY-1000	LTQ-Orbitrap Elite	Q7Z4S6	KIF21A	S1239	ISRQSSLSEKKIPEPSPVTRRKAYEKAEKSK	KIPEPS(ph)PVTR	Bone cancer
27642862	Pervanadate@HEPG2 cell line	Label-free	Src superbinder+Ti-IMAC	LTQ-Orbitrap Velos	Q7Z4S6	KIF21A	Y186	KKSNIRIHEDSTGGIYTVGVTTRTVNTESEM	IHEDSTGGIY(ph)TVGVTTR	Enrichment-study
27642862	Untreated control@Hep-G2 cells	Label free	pTyr+Ti4+-IMAC	LTQ Orbitrap Velos	Q7Z4S6	KIF21A	Y186	KKSNIRIHEDSTGGIYTVGVTTRTVNTESEM	IHEDSTGGIY(ph)TVGVTTR	phosphotyrosine superbinder
29038488	siMCM2@H1299 cells	iTRAQ 114 and 115	hydroxy acid-modified metal oxide chromatography (HAMMOC)	Q Exactive HF	Q7Z4S6	KIF21A	S1228	PPPGLPSKIGSISRQSSLSEKKIPEPSPVTR	_IGSISRQS(ph)S(ph)LSEK_	lung cancer
29038488	siMCM2@H1299 cells	iTRAQ 114 and 115	hydroxy acid-modified metal oxide chromatography (HAMMOC)	Q Exactive HF	Q7Z4S6	KIF21A	S1229	PPGLPSKIGSISRQSSLSEKKIPEPSPVTRR	_IGSISRQS(ph)S(ph)LSEK_	lung cancer
29038488	pMCM2@A549 cells	iTRAQ	hydroxy acid-modified metal oxide chromatography (HAMMOC)	Q Exactive HF	Q7Z4S6	KIF21A	S1228	PPPGLPSKIGSISRQSSLSEKKIPEPSPVTR	_IGSISRQS(ph)S(ph)LSEK_	lung cancer
29038488	pMCM2@A549 cells	iTRAQ	hydroxy acid-modified metal oxide chromatography (HAMMOC)	Q Exactive HF	Q7Z4S6	KIF21A	S1229	PPGLPSKIGSISRQSSLSEKKIPEPSPVTRR	_IGSISRQS(ph)S(ph)LSEK_	lung cancer
29083192	Unfractionated HeLa cell lysate digest(2mg)	TMT	TiO2	LTQ Orbitrap Velos	Q7Z4S6	KIF21A	S1212	MNTETSGTSAREKELSPPPGLPSKIGSISRQ	EKELS(ph)PPPGLPSK	Fractionation-study
29083192	Unfractionated HeLa cell lysate digest(2mg)	TMT	TiO2	LTQ Orbitrap Velos	Q7Z4S6	KIF21A	S1239	ISRQSSLSEKKIPEPSPVTRRKAYEKAEKSK	KIPEPS(ph)PVTR	Fractionation-study
29083192	BRP fractionation@HeLa cell line R1	TMT	TiO2	LTQ Orbitrap Velos	Q7Z4S6	KIF21A	S1239	ISRQSSLSEKKIPEPSPVTRRKAYEKAEKSK	KIPEPS(ph)PVTRR	Fractionation-study
29083192	CSCX@HeLa cell line R1	TMT	TiO2	LTQ Orbitrap Velos	Q7Z4S6	KIF21A	S1239	ISRQSSLSEKKIPEPSPVTRRKAYEKAEKSK	KIPEPS(ph)PVTR	Fractionation-study
29083192	SCX@HeLa cell line R1	TMT	TiO2	LTQ Orbitrap Velos	Q7Z4S6	KIF21A	S705	RDTQLERDQVLQNLGSVESYSEEKAKKVRSE	DQVLQNLGS(ph)VESYSEEK	Fractionation-study
29083192	SCX@HeLa cell line R3	TMT	TiO2	LTQ Orbitrap Velos	Q7Z4S6	KIF21A	S1662	TVRIWKARNLQDGQISDTGDLGEDIASN___	NLQDGQIS(ph)DTGDLGEDIASN	Fractionation-study
29523821	PF-3644022+IR-UV@U2OS cells	SILAC	TiO2	Q Exactive or Q Exactive Plus	Q7Z4S6	KIF21A	S1304	RLTVSQGNTSVQQDKSDESDSSLSEVHRSSR	LTVSQGNTSVQQDKS(ph)DES(ph)DSSLSEVHR	Stimuli
29523821	SB203580+IR-UV@U2OS cells	SILAC	TiO2	Q Exactive or Q Exactive Plus	Q7Z4S6	KIF21A	S1239	ISRQSSLSEKKIPEPSPVTRRKAYEKAEKSK	KIPEPS(ph)PVTR	Stimuli
29523821	SB203580+IR-UV@U2OS cells	SILAC	TiO2	Q Exactive or Q Exactive Plus	Q7Z4S6	KIF21A	S1662	TVRIWKARNLQDGQISDTGDLGEDIASN___	NLQDGQIS(ph)DTGDLGEDIAS(ph)N	Stimuli
29523821	SB203580+IR-UV@U2OS cells	SILAC	TiO2	Q Exactive or Q Exactive Plus	Q7Z4S6	KIF21A	S1304	RLTVSQGNTSVQQDKSDESDSSLSEVHRSSR	LTVSQGNTSVQQDKS(ph)DES(ph)DSSLSEVHR	Stimuli
29523821	DMSO@U2OS cells_29523821	SILAC	TiO2	Q Exactive or Q Exactive Plus	Q7Z4S6	KIF21A	S1239	ISRQSSLSEKKIPEPSPVTRRKAYEKAEKSK	KIPEPS(ph)PVTR	Stimuli
29523821	DMSO@U2OS cells_29523821	SILAC	TiO2	Q Exactive or Q Exactive Plus	Q7Z4S6	KIF21A	S1662	TVRIWKARNLQDGQISDTGDLGEDIASN___	NLQDGQIS(ph)DTGDLGEDIAS(ph)N	Stimuli
29622655	DMSOcoculture@MM.1S cells	not mentioned	IMAC	Q-Exactive Plus	Q7Z4S6	KIF21A	S1212	MNTETSGTSAREKELSPPPGLPSKIGSISRQ	EKELS(ph)PPPGLPSK	Multiple myeloma
29967110	DMSO@PC9 cell line	Label free	Fe3+-IMAC	Orbitrap Q-Exactive HF	Q7Z4S6	KIF21A	S1239	ISRQSSLSEKKIPEPSPVTRRKAYEKAEKSK		Lung Cancer
29967110	DMSO@PC9 cell line	Label free	Fe3+-IMAC	Orbitrap Q-Exactive HF	Q7Z4S6	KIF21A	S853	RPMSDKVAGKVTRKLSSSDAPAQDTGSSAAA		Lung Cancer
29967110	DMSO@PC9 cell line	Label free	Fe3+-IMAC	Orbitrap Q-Exactive HF	Q7Z4S6	KIF21A	S1271	KEQKHSDSGTSEASLSPPSSPPSRPRNELNV		Lung Cancer
29967110	DMSO@PC9 cell line	Label free	Fe3+-IMAC	Orbitrap Q-Exactive HF	Q7Z4S6	KIF21A	S1225	ELSPPPGLPSKIGSISRQSSLSEKKIPEPSP		Lung Cancer
29967110	DMSO@PC9 cell line	Label free	Fe3+-IMAC	Orbitrap Q-Exactive HF	Q7Z4S6	KIF21A	S1229	PPGLPSKIGSISRQSSLSEKKIPEPSPVTRR		Lung Cancer
29967110	Afatinib (30min)@PC9 cell line	Label free	Fe3+-IMAC	Orbitrap Q-Exactive HF	Q7Z4S6	KIF21A	S1239	ISRQSSLSEKKIPEPSPVTRRKAYEKAEKSK		Lung Cancer
29967110	Afatinib (30min)@PC9 cell line	Label free	Fe3+-IMAC	Orbitrap Q-Exactive HF	Q7Z4S6	KIF21A	S853	RPMSDKVAGKVTRKLSSSDAPAQDTGSSAAA		Lung Cancer
29967110	Afatinib (30min)@PC9 cell line	Label free	Fe3+-IMAC	Orbitrap Q-Exactive HF	Q7Z4S6	KIF21A	S1271	KEQKHSDSGTSEASLSPPSSPPSRPRNELNV		Lung Cancer
29967110	Afatinib (30min)@PC9 cell line	Label free	Fe3+-IMAC	Orbitrap Q-Exactive HF	Q7Z4S6	KIF21A	S1225	ELSPPPGLPSKIGSISRQSSLSEKKIPEPSP		Lung Cancer
29967110	Afatinib (30min)@PC9 cell line	Label free	Fe3+-IMAC	Orbitrap Q-Exactive HF	Q7Z4S6	KIF21A	S1229	PPGLPSKIGSISRQSSLSEKKIPEPSPVTRR		Lung Cancer
29967110	Afatinib (2d)@PC9 cell line	Label free	Fe3+-IMAC	Orbitrap Q-Exactive HF	Q7Z4S6	KIF21A	S1239	ISRQSSLSEKKIPEPSPVTRRKAYEKAEKSK		Lung Cancer
29967110	Afatinib (2d)@PC9 cell line	Label free	Fe3+-IMAC	Orbitrap Q-Exactive HF	Q7Z4S6	KIF21A	S853	RPMSDKVAGKVTRKLSSSDAPAQDTGSSAAA		Lung Cancer
29967110	Afatinib (2d)@PC9 cell line	Label free	Fe3+-IMAC	Orbitrap Q-Exactive HF	Q7Z4S6	KIF21A	S1271	KEQKHSDSGTSEASLSPPSSPPSRPRNELNV		Lung Cancer
29967110	Afatinib (2d)@PC9 cell line	Label free	Fe3+-IMAC	Orbitrap Q-Exactive HF	Q7Z4S6	KIF21A	S1225	ELSPPPGLPSKIGSISRQSSLSEKKIPEPSP		Lung Cancer
29967110	Afatinib (2d)@PC9 cell line	Label free	Fe3+-IMAC	Orbitrap Q-Exactive HF	Q7Z4S6	KIF21A	S1229	PPGLPSKIGSISRQSSLSEKKIPEPSPVTRR		Lung Cancer
29967110	Afatinib (5d)@PC9 cell line	Label free	Fe3+-IMAC	Orbitrap Q-Exactive HF	Q7Z4S6	KIF21A	S1239	ISRQSSLSEKKIPEPSPVTRRKAYEKAEKSK		Lung Cancer
29967110	Afatinib (5d)@PC9 cell line	Label free	Fe3+-IMAC	Orbitrap Q-Exactive HF	Q7Z4S6	KIF21A	S853	RPMSDKVAGKVTRKLSSSDAPAQDTGSSAAA		Lung Cancer
29967110	Afatinib (5d)@PC9 cell line	Label free	Fe3+-IMAC	Orbitrap Q-Exactive HF	Q7Z4S6	KIF21A	S1271	KEQKHSDSGTSEASLSPPSSPPSRPRNELNV		Lung Cancer
29967110	Afatinib (5d)@PC9 cell line	Label free	Fe3+-IMAC	Orbitrap Q-Exactive HF	Q7Z4S6	KIF21A	S1225	ELSPPPGLPSKIGSISRQSSLSEKKIPEPSP		Lung Cancer
29967110	Afatinib (5d)@PC9 cell line	Label free	Fe3+-IMAC	Orbitrap Q-Exactive HF	Q7Z4S6	KIF21A	S1229	PPGLPSKIGSISRQSSLSEKKIPEPSPVTRR		Lung Cancer
30177828	Mock(24h)@SK-N-BE2 cells	Label free	EasyPhos	LTQ-Orbitrap XL + Orbitrap Q Exactive HF	Q7Z4S6	KIF21A	S1310	GNTSVQQDKSDESDSSLSEVHRSSRRGIINP	LTVSQGNTSVQQDKSDESDSS(ph)LSEVHR	Infection
30177828	Mock(24h)@SK-N-BE2 cells	Label free	EasyPhos	LTQ-Orbitrap XL + Orbitrap Q Exactive HF	Q7Z4S6	KIF21A	S571	KKRLQKLEESNREERSVAGKEDNTDTDQEKK	S(ph)VAGKEDNTDTDQEK	Infection
30177828	Mock(24h)@SK-N-BE2 cells	Label free	EasyPhos	LTQ-Orbitrap XL + Orbitrap Q Exactive HF	Q7Z4S6	KIF21A	S1239	ISRQSSLSEKKIPEPSPVTRRKAYEKAEKSK	KIPEPS(ph)PVTR	Infection
30177828	Mock(24h)@SK-N-BE2 cells	Label free	EasyPhos	LTQ-Orbitrap XL + Orbitrap Q Exactive HF	Q7Z4S6	KIF21A	S1229	PPGLPSKIGSISRQSSLSEKKIPEPSPVTRR	IGSISRQSS(ph)LSEK	Infection
30177828	Mock(48h)@SK-N-BE2 cells	Label free	EasyPhos	LTQ-Orbitrap XL + Orbitrap Q Exactive HF	Q7Z4S6	KIF21A	S1310	GNTSVQQDKSDESDSSLSEVHRSSRRGIINP	LTVSQGNTSVQQDKSDESDSS(ph)LSEVHR	Infection
30177828	Mock(48h)@SK-N-BE2 cells	Label free	EasyPhos	LTQ-Orbitrap XL + Orbitrap Q Exactive HF	Q7Z4S6	KIF21A	S571	KKRLQKLEESNREERSVAGKEDNTDTDQEKK	S(ph)VAGKEDNTDTDQEK	Infection
30177828	Mock(48h)@SK-N-BE2 cells	Label free	EasyPhos	LTQ-Orbitrap XL + Orbitrap Q Exactive HF	Q7Z4S6	KIF21A	S1239	ISRQSSLSEKKIPEPSPVTRRKAYEKAEKSK	KIPEPS(ph)PVTR	Infection
30177828	Mock(48h)@SK-N-BE2 cells	Label free	EasyPhos	LTQ-Orbitrap XL + Orbitrap Q Exactive HF	Q7Z4S6	KIF21A	S1229	PPGLPSKIGSISRQSSLSEKKIPEPSPVTRR	IGSISRQSS(ph)LSEK	Infection
30177828	Mock(72h)@SK-N-BE2 cells	Label free	EasyPhos	LTQ-Orbitrap XL + Orbitrap Q Exactive HF	Q7Z4S6	KIF21A	S1310	GNTSVQQDKSDESDSSLSEVHRSSRRGIINP	LTVSQGNTSVQQDKSDESDSS(ph)LSEVHR	Infection
30177828	Mock(72h)@SK-N-BE2 cells	Label free	EasyPhos	LTQ-Orbitrap XL + Orbitrap Q Exactive HF	Q7Z4S6	KIF21A	S571	KKRLQKLEESNREERSVAGKEDNTDTDQEKK	S(ph)VAGKEDNTDTDQEK	Infection
30177828	Mock(72h)@SK-N-BE2 cells	Label free	EasyPhos	LTQ-Orbitrap XL + Orbitrap Q Exactive HF	Q7Z4S6	KIF21A	S1239	ISRQSSLSEKKIPEPSPVTRRKAYEKAEKSK	KIPEPS(ph)PVTR	Infection
30177828	Mock(72h)@SK-N-BE2 cells	Label free	EasyPhos	LTQ-Orbitrap XL + Orbitrap Q Exactive HF	Q7Z4S6	KIF21A	S1229	PPGLPSKIGSISRQSSLSEKKIPEPSPVTRR	IGSISRQSS(ph)LSEK	Infection
30177828	ZIKV(24h)@SK-N-BE2 cells	Label free	EasyPhos	LTQ-Orbitrap XL + Orbitrap Q Exactive HF	Q7Z4S6	KIF21A	S1310	GNTSVQQDKSDESDSSLSEVHRSSRRGIINP	LTVSQGNTSVQQDKSDESDSS(ph)LSEVHR	Infection
30177828	ZIKV(24h)@SK-N-BE2 cells	Label free	EasyPhos	LTQ-Orbitrap XL + Orbitrap Q Exactive HF	Q7Z4S6	KIF21A	S571	KKRLQKLEESNREERSVAGKEDNTDTDQEKK	S(ph)VAGKEDNTDTDQEK	Infection
30177828	ZIKV(24h)@SK-N-BE2 cells	Label free	EasyPhos	LTQ-Orbitrap XL + Orbitrap Q Exactive HF	Q7Z4S6	KIF21A	S1239	ISRQSSLSEKKIPEPSPVTRRKAYEKAEKSK	KIPEPS(ph)PVTR	Infection
30177828	ZIKV(24h)@SK-N-BE2 cells	Label free	EasyPhos	LTQ-Orbitrap XL + Orbitrap Q Exactive HF	Q7Z4S6	KIF21A	S1229	PPGLPSKIGSISRQSSLSEKKIPEPSPVTRR	IGSISRQSS(ph)LSEK	Infection
30177828	ZIKV(48h)@SK-N-BE2 cells	Label free	EasyPhos	LTQ-Orbitrap XL + Orbitrap Q Exactive HF	Q7Z4S6	KIF21A	S1310	GNTSVQQDKSDESDSSLSEVHRSSRRGIINP	LTVSQGNTSVQQDKSDESDSS(ph)LSEVHR	Infection
30177828	ZIKV(48h)@SK-N-BE2 cells	Label free	EasyPhos	LTQ-Orbitrap XL + Orbitrap Q Exactive HF	Q7Z4S6	KIF21A	S571	KKRLQKLEESNREERSVAGKEDNTDTDQEKK	S(ph)VAGKEDNTDTDQEK	Infection
30177828	ZIKV(48h)@SK-N-BE2 cells	Label free	EasyPhos	LTQ-Orbitrap XL + Orbitrap Q Exactive HF	Q7Z4S6	KIF21A	S1239	ISRQSSLSEKKIPEPSPVTRRKAYEKAEKSK	KIPEPS(ph)PVTR	Infection
30177828	ZIKV(48h)@SK-N-BE2 cells	Label free	EasyPhos	LTQ-Orbitrap XL + Orbitrap Q Exactive HF	Q7Z4S6	KIF21A	S1229	PPGLPSKIGSISRQSSLSEKKIPEPSPVTRR	IGSISRQSS(ph)LSEK	Infection
30177828	ZIKV(72h)@SK-N-BE2 cells	Label free	EasyPhos	LTQ-Orbitrap XL + Orbitrap Q Exactive HF	Q7Z4S6	KIF21A	S1310	GNTSVQQDKSDESDSSLSEVHRSSRRGIINP	LTVSQGNTSVQQDKSDESDSS(ph)LSEVHR	Infection
30177828	ZIKV(72h)@SK-N-BE2 cells	Label free	EasyPhos	LTQ-Orbitrap XL + Orbitrap Q Exactive HF	Q7Z4S6	KIF21A	S571	KKRLQKLEESNREERSVAGKEDNTDTDQEKK	S(ph)VAGKEDNTDTDQEK	Infection
30177828	ZIKV(72h)@SK-N-BE2 cells	Label free	EasyPhos	LTQ-Orbitrap XL + Orbitrap Q Exactive HF	Q7Z4S6	KIF21A	S1239	ISRQSSLSEKKIPEPSPVTRRKAYEKAEKSK	KIPEPS(ph)PVTR	Infection
30177828	ZIKV(72h)@SK-N-BE2 cells	Label free	EasyPhos	LTQ-Orbitrap XL + Orbitrap Q Exactive HF	Q7Z4S6	KIF21A	S1229	PPGLPSKIGSISRQSSLSEKKIPEPSPVTRR	IGSISRQSS(ph)LSEK	Infection
30459283	DMSO@NB1 cell line	SILAC	TiO2	Q Exactive HF-X	Q7Z4S6	KIF21A	S1307	QDKSDESDSSLSE		Neuroblastoma cancer
30459283	DMSO@NB1 cell line	SILAC	TiO2	Q Exactive HF-X	Q7Z4S6	KIF21A	S524	SGSSTFSPTILSS		Neuroblastoma cancer
30459283	DMSO@NB1 cell line	SILAC	TiO2	Q Exactive HF-X	Q7Z4S6	KIF21A	S1239	KKIPEPSPVTRRK		Neuroblastoma cancer
30459283	LDK378@NB1 cell line	SILAC	TiO2	Q Exactive HF-X	Q7Z4S6	KIF21A	S1307	QDKSDESDSSLSE		Neuroblastoma cancer
30459283	LDK378@NB1 cell line	SILAC	TiO2	Q Exactive HF-X	Q7Z4S6	KIF21A	S524	SGSSTFSPTILSS		Neuroblastoma cancer
30459283	LDK378@NB1 cell line	SILAC	TiO2	Q Exactive HF-X	Q7Z4S6	KIF21A	S1239	KKIPEPSPVTRRK		Neuroblastoma cancer
30459283	TAE684@NB1 cell line	SILAC	TiO2	Q Exactive HF-X	Q7Z4S6	KIF21A	S1307	QDKSDESDSSLSE		Neuroblastoma cancer
30459283	TAE684@NB1 cell line	SILAC	TiO2	Q Exactive HF-X	Q7Z4S6	KIF21A	S524	SGSSTFSPTILSS		Neuroblastoma cancer
30459283	TAE684@NB1 cell line	SILAC	TiO2	Q Exactive HF-X	Q7Z4S6	KIF21A	S1239	KKIPEPSPVTRRK		Neuroblastoma cancer
30459283	Crizotinib@NB1 cell line	SILAC	TiO2	Q Exactive HF-X	Q7Z4S6	KIF21A	S1307	QDKSDESDSSLSE		Neuroblastoma cancer
30459283	Crizotinib@NB1 cell line	SILAC	TiO2	Q Exactive HF-X	Q7Z4S6	KIF21A	S524	SGSSTFSPTILSS		Neuroblastoma cancer
30459283	Crizotinib@NB1 cell line	SILAC	TiO2	Q Exactive HF-X	Q7Z4S6	KIF21A	S1239	KKIPEPSPVTRRK		Neuroblastoma cancer
30550624	Untreated control@HCT 116	SILAC	Ni+Fe+TiO2	LTQ Orbitrap XL	Q7Z4S6	KIF21A	S1239	ISRQSSLSEKKIPEPSPVTRRKAYEKAEKSK	-	Colorectal-cancer
30550624	Gal-4(72h)@HCT 117	SILAC	Ni+Fe+TiO2	LTQ Orbitrap XL	Q7Z4S6	KIF21A	S1239	ISRQSSLSEKKIPEPSPVTRRKAYEKAEKSK	-	Colorectal-cancer
30833379	In-Solution digestion@Hela cells	SILAC	Ti-IMAC	Q-Exactive HF-X	Q7Z4S6	KIF21A	S1310	GNTSVQQDKSDESDSSLSEVHRSSRRGIINP	LTVSQGNTSVQQDKSDESDSS(ph)LSEVHR	cervix carcinoma
30833379	In-Solution digestion@Hela cells	SILAC	Ti-IMAC	Q-Exactive HF-X	Q7Z4S6	KIF21A	S1673	DGQISDTGDLGEDIASN______________	ARNLQDGQISDTGDLGEDIAS(ph)N	cervix carcinoma
30833379	In-Solution digestion@Hela cells	SILAC	Ti-IMAC	Q-Exactive HF-X	Q7Z4S6	KIF21A	S1239	ISRQSSLSEKKIPEPSPVTRRKAYEKAEKSK	KIPEPS(ph)PVTR	cervix carcinoma
30833379	In-Solution digestion@Hela cells	SILAC	Ti-IMAC	Q-Exactive HF-X	Q7Z4S6	KIF21A	S1662	TVRIWKARNLQDGQISDTGDLGEDIASN___	ARNLQDGQIS(ph)DTGDLGEDIAS(ph)N	cervix carcinoma
30833379	PAC digestion@Hela cells	SILAC	Ti-IMAC	Q-Exactive HF-X	Q7Z4S6	KIF21A	S1310	GNTSVQQDKSDESDSSLSEVHRSSRRGIINP	LTVSQGNTSVQQDKSDESDSS(ph)LSEVHR	cervix carcinoma
30833379	PAC digestion@Hela cells	SILAC	Ti-IMAC	Q-Exactive HF-X	Q7Z4S6	KIF21A	S1673	DGQISDTGDLGEDIASN______________	ARNLQDGQISDTGDLGEDIAS(ph)N	cervix carcinoma
30833379	PAC digestion@Hela cells	SILAC	Ti-IMAC	Q-Exactive HF-X	Q7Z4S6	KIF21A	S1239	ISRQSSLSEKKIPEPSPVTRRKAYEKAEKSK	KIPEPS(ph)PVTR	cervix carcinoma
30833379	PAC digestion@Hela cells	SILAC	Ti-IMAC	Q-Exactive HF-X	Q7Z4S6	KIF21A	S1662	TVRIWKARNLQDGQISDTGDLGEDIASN___	ARNLQDGQIS(ph)DTGDLGEDIAS(ph)N	cervix carcinoma
30869898	Untreated@K562 cells	Label free	PolyMAC-Ti	LTQ Orbitrap Velos	Q7Z4S6	KIF21A	S1317	DKSDESDSSLSEVHRSSRRGIINPFPASKGI	S(ph)DESDSSLSEVHRS(ph)SRR	cancer
30869898	ABL@K562 cells	Label free	PolyMAC-Ti	LTQ Orbitrap Velos	Q7Z4S6	KIF21A	S1317	DKSDESDSSLSEVHRSSRRGIINPFPASKGI	S(ph)DESDSSLSEVHRS(ph)SRR	cancer
31350469	Dabrafenib@A375 cell line	SILAC	TiO2	Q Exactive	Q7Z4S6	KIF21A	S1239		KIPEPS(ph)PVTR	Skin cancer
31350469	Trametinib@A375 cell line	SILAC	TiO2	Q Exactive	Q7Z4S6	KIF21A	S1271		HSDSGTSEASLS(ph)PPSSPPSRPR	Skin cancer
31350469	Trametinib@A375 cell line	SILAC	TiO2	Q Exactive	Q7Z4S6	KIF21A	S1239		KIPEPS(ph)PVTR	Skin cancer
31859329	Monacolin K(0.5mM)(24h)@MDA-MB-231 cells	TMT	IMAC(Fe-NTA)	Q Exactive Plus Hybrid Quadrupole-Orbitrap	Q7Z4S6	KIF21A	S1239	ISRQSSLSEKKIPEPSPVTRRKAYEKAEKSK	EKKIPEPS(ph)PVT(ph)RRKA	Breast Cancer
31859329	Monacolin K(0.5mM)(24h)@MDA-MB-231 cells	TMT	IMAC(Fe-NTA)	Q Exactive Plus Hybrid Quadrupole-Orbitrap	Q7Z4S6	KIF21A	S853	RPMSDKVAGKVTRKLSSSDAPAQDTGSSAAA	GKVT(ph)RKLS(ph)S(ph)S(ph)DAPAQ	Breast Cancer
31859329	Monacolin K(0.5mM)(30min)@MDA-MB-231 cells	TMT	IMAC(Fe-NTA)	Q Exactive Plus Hybrid Quadrupole-Orbitrap	Q7Z4S6	KIF21A	S1239	ISRQSSLSEKKIPEPSPVTRRKAYEKAEKSK	EKKIPEPS(ph)PVT(ph)RRKA	Breast Cancer
31859329	Monacolin K(0.5mM)(30min)@MDA-MB-231 cells	TMT	IMAC(Fe-NTA)	Q Exactive Plus Hybrid Quadrupole-Orbitrap	Q7Z4S6	KIF21A	S853	RPMSDKVAGKVTRKLSSSDAPAQDTGSSAAA	GKVT(ph)RKLS(ph)S(ph)S(ph)DAPAQ	Breast Cancer
31859329	Monacolin K(0.5mM)(6h)@MDA-MB-231 cells	TMT	IMAC(Fe-NTA)	Q Exactive Plus Hybrid Quadrupole-Orbitrap	Q7Z4S6	KIF21A	S1239	ISRQSSLSEKKIPEPSPVTRRKAYEKAEKSK	EKKIPEPS(ph)PVT(ph)RRKA	Breast Cancer
31859329	Monacolin K(0.5mM)(6h)@MDA-MB-231 cells	TMT	IMAC(Fe-NTA)	Q Exactive Plus Hybrid Quadrupole-Orbitrap	Q7Z4S6	KIF21A	S853	RPMSDKVAGKVTRKLSSSDAPAQDTGSSAAA	GKVT(ph)RKLS(ph)S(ph)S(ph)DAPAQ	Breast Cancer
31859329	Monacolin K(5mM)(24h)@MDA-MB-231 cells	TMT	IMAC(Fe-NTA)	Q Exactive Plus Hybrid Quadrupole-Orbitrap	Q7Z4S6	KIF21A	S1239	ISRQSSLSEKKIPEPSPVTRRKAYEKAEKSK	EKKIPEPS(ph)PVT(ph)RRKA	Breast Cancer
31859329	Monacolin K(5mM)(24h)@MDA-MB-231 cells	TMT	IMAC(Fe-NTA)	Q Exactive Plus Hybrid Quadrupole-Orbitrap	Q7Z4S6	KIF21A	S853	RPMSDKVAGKVTRKLSSSDAPAQDTGSSAAA	GKVT(ph)RKLS(ph)S(ph)S(ph)DAPAQ	Breast Cancer
31859329	Monacolin K(5mM)(30min)@MDA-MB-231 cells	TMT	IMAC(Fe-NTA)	Q Exactive Plus Hybrid Quadrupole-Orbitrap	Q7Z4S6	KIF21A	S1239	ISRQSSLSEKKIPEPSPVTRRKAYEKAEKSK	EKKIPEPS(ph)PVT(ph)RRKA	Breast Cancer
31859329	Monacolin K(5mM)(30min)@MDA-MB-231 cells	TMT	IMAC(Fe-NTA)	Q Exactive Plus Hybrid Quadrupole-Orbitrap	Q7Z4S6	KIF21A	S853	RPMSDKVAGKVTRKLSSSDAPAQDTGSSAAA	GKVT(ph)RKLS(ph)S(ph)S(ph)DAPAQ	Breast Cancer
31859329	Monacolin K(5mM)(6h)@MDA-MB-231 cells	TMT	IMAC(Fe-NTA)	Q Exactive Plus Hybrid Quadrupole-Orbitrap	Q7Z4S6	KIF21A	S1239	ISRQSSLSEKKIPEPSPVTRRKAYEKAEKSK	EKKIPEPS(ph)PVT(ph)RRKA	Breast Cancer
31859329	Monacolin K(5mM)(6h)@MDA-MB-231 cells	TMT	IMAC(Fe-NTA)	Q Exactive Plus Hybrid Quadrupole-Orbitrap	Q7Z4S6	KIF21A	S853	RPMSDKVAGKVTRKLSSSDAPAQDTGSSAAA	GKVT(ph)RKLS(ph)S(ph)S(ph)DAPAQ	Breast Cancer
32156701	Dox +isoproterenol@RE cell line	TMT	Ti-MAC	QExactive HF	Q7Z4S6	KIF21A	S853	RPMSDKVAGKVTRKLSSSDAPAQDTGSSAAA		Dephosphorylation
32156701	Dox basal@OE cell line	TMT	Ti-MAC	QExactive HF	Q7Z4S6	KIF21A	S853	RPMSDKVAGKVTRKLSSSDAPAQDTGSSAAA		Dephosphorylation
32156701	Dox basal@RE cell line	TMT	Ti-MAC	QExactive HF	Q7Z4S6	KIF21A	S853	RPMSDKVAGKVTRKLSSSDAPAQDTGSSAAA		Dephosphorylation
32156701	Dox+isoproterenol@OE cell line	TMT	Ti-MAC	QExactive HF	Q7Z4S6	KIF21A	S853	RPMSDKVAGKVTRKLSSSDAPAQDTGSSAAA		Dephosphorylation
32156701	Isoproterenol@OE cell line	TMT	Ti-MAC	QExactive HF	Q7Z4S6	KIF21A	S853	RPMSDKVAGKVTRKLSSSDAPAQDTGSSAAA		Dephosphorylation
32156701	Basal@OE cell line	TMT	Ti-MAC	QExactive HF	Q7Z4S6	KIF21A	S853	RPMSDKVAGKVTRKLSSSDAPAQDTGSSAAA		Dephosphorylation
32156701	Isoproterenol@RE cell line	TMT	Ti-MAC	QExactive HF	Q7Z4S6	KIF21A	S853	RPMSDKVAGKVTRKLSSSDAPAQDTGSSAAA		Dephosphorylation
32156701	Basal@RE cell line	TMT	Ti-MAC	QExactive HF	Q7Z4S6	KIF21A	S853	RPMSDKVAGKVTRKLSSSDAPAQDTGSSAAA		Dephosphorylation
32788343	DMSO(1min)@H1975 cells	SILAC	hydroxyl acid-modified metal oxide chromatography (HAMMOC)	The LTQ-Orbitrap XL	Q7Z4S6	KIF21A	S855	MSDKVAGKVTRKLSSSDAPAQDTGSSAAAVE		Lung cancer
32788343	DMSO(60min)@H1975 cells	SILAC	hydroxyl acid-modified metal oxide chromatography (HAMMOC)	The LTQ-Orbitrap XL	Q7Z4S6	KIF21A	S855	MSDKVAGKVTRKLSSSDAPAQDTGSSAAAVE		Lung cancer
32788343	DMSO(10min)@H1975 cells	SILAC	hydroxyl acid-modified metal oxide chromatography (HAMMOC)	The LTQ-Orbitrap XL	Q7Z4S6	KIF21A	S855	MSDKVAGKVTRKLSSSDAPAQDTGSSAAAVE		Lung cancer
32788343	Citreoviridin(1min)@H1975 cells	SILAC	hydroxyl acid-modified metal oxide chromatography (HAMMOC)	The LTQ-Orbitrap XL	Q7Z4S6	KIF21A	S855	MSDKVAGKVTRKLSSSDAPAQDTGSSAAAVE		Lung cancer
32788343	Citreoviridin(60min)@H1975 cells	SILAC	hydroxyl acid-modified metal oxide chromatography (HAMMOC)	The LTQ-Orbitrap XL	Q7Z4S6	KIF21A	S855	MSDKVAGKVTRKLSSSDAPAQDTGSSAAAVE		Lung cancer
32788343	Citreoviridin(10min)@H1975 cells	SILAC	hydroxyl acid-modified metal oxide chromatography (HAMMOC)	The LTQ-Orbitrap XL	Q7Z4S6	KIF21A	S855	MSDKVAGKVTRKLSSSDAPAQDTGSSAAAVE		Lung cancer
32859902	CVB3 infection(10h)@HeLa R19 cells	Label free	IMAC	Orbitrap Fusion or Q Exactive Plus	Q7Z4S6	KIF21A	S1275	HSDSGTSEASLSPPSSPPSRPRNELNVFNRL		Infection
32859902	CVB3 infection(10h)@HeLa R19 cells	Label free	IMAC	Orbitrap Fusion or Q Exactive Plus	Q7Z4S6	KIF21A	S1307	VSQGNTSVQQDKSDESDSSLSEVHRSSRRGI		Infection
32859902	CVB3 infection(10h)@HeLa R19 cells	Label free	IMAC	Orbitrap Fusion or Q Exactive Plus	Q7Z4S6	KIF21A	S1225	ELSPPPGLPSKIGSISRQSSLSEKKIPEPSP		Infection
32859902	CVB3 infection(10h)@HeLa R19 cells	Label free	IMAC	Orbitrap Fusion or Q Exactive Plus	Q7Z4S6	KIF21A	S1225	ELSPPPGLPSKIGSISRQSSLSEKKIPEPSP		Infection
32859902	CVB3 infection(2h)@HeLa R19 cells	Label free	IMAC	Orbitrap Fusion or Q Exactive Plus	Q7Z4S6	KIF21A	S1275	HSDSGTSEASLSPPSSPPSRPRNELNVFNRL		Infection
32859902	CVB3 infection(2h)@HeLa R19 cells	Label free	IMAC	Orbitrap Fusion or Q Exactive Plus	Q7Z4S6	KIF21A	S1307	VSQGNTSVQQDKSDESDSSLSEVHRSSRRGI		Infection
32859902	CVB3 infection(2h)@HeLa R19 cells	Label free	IMAC	Orbitrap Fusion or Q Exactive Plus	Q7Z4S6	KIF21A	S1225	ELSPPPGLPSKIGSISRQSSLSEKKIPEPSP		Infection
32859902	CVB3 infection(2h)@HeLa R19 cells	Label free	IMAC	Orbitrap Fusion or Q Exactive Plus	Q7Z4S6	KIF21A	S1225	ELSPPPGLPSKIGSISRQSSLSEKKIPEPSP		Infection
32859902	CVB3 infection(4h)@HeLa R19 cells	Label free	IMAC	Orbitrap Fusion or Q Exactive Plus	Q7Z4S6	KIF21A	S1275	HSDSGTSEASLSPPSSPPSRPRNELNVFNRL		Infection
32859902	CVB3 infection(4h)@HeLa R19 cells	Label free	IMAC	Orbitrap Fusion or Q Exactive Plus	Q7Z4S6	KIF21A	S1307	VSQGNTSVQQDKSDESDSSLSEVHRSSRRGI		Infection
32859902	CVB3 infection(4h)@HeLa R19 cells	Label free	IMAC	Orbitrap Fusion or Q Exactive Plus	Q7Z4S6	KIF21A	S1225	ELSPPPGLPSKIGSISRQSSLSEKKIPEPSP		Infection
32859902	CVB3 infection(4h)@HeLa R19 cells	Label free	IMAC	Orbitrap Fusion or Q Exactive Plus	Q7Z4S6	KIF21A	S1225	ELSPPPGLPSKIGSISRQSSLSEKKIPEPSP		Infection
32859902	CVB3 infection(6h)@HeLa R19 cells	Label free	IMAC	Orbitrap Fusion or Q Exactive Plus	Q7Z4S6	KIF21A	S1275	HSDSGTSEASLSPPSSPPSRPRNELNVFNRL		Infection
32859902	CVB3 infection(6h)@HeLa R19 cells	Label free	IMAC	Orbitrap Fusion or Q Exactive Plus	Q7Z4S6	KIF21A	S1307	VSQGNTSVQQDKSDESDSSLSEVHRSSRRGI		Infection
32859902	CVB3 infection(6h)@HeLa R19 cells	Label free	IMAC	Orbitrap Fusion or Q Exactive Plus	Q7Z4S6	KIF21A	S1225	ELSPPPGLPSKIGSISRQSSLSEKKIPEPSP		Infection
32859902	CVB3 infection(6h)@HeLa R19 cells	Label free	IMAC	Orbitrap Fusion or Q Exactive Plus	Q7Z4S6	KIF21A	S1225	ELSPPPGLPSKIGSISRQSSLSEKKIPEPSP		Infection
32859902	CVB3 infection(8h)@HeLa R19 cells	Label free	IMAC	Orbitrap Fusion or Q Exactive Plus	Q7Z4S6	KIF21A	S1275	HSDSGTSEASLSPPSSPPSRPRNELNVFNRL		Infection
32859902	CVB3 infection(8h)@HeLa R19 cells	Label free	IMAC	Orbitrap Fusion or Q Exactive Plus	Q7Z4S6	KIF21A	S1307	VSQGNTSVQQDKSDESDSSLSEVHRSSRRGI		Infection
32859902	CVB3 infection(8h)@HeLa R19 cells	Label free	IMAC	Orbitrap Fusion or Q Exactive Plus	Q7Z4S6	KIF21A	S1225	ELSPPPGLPSKIGSISRQSSLSEKKIPEPSP		Infection
32859902	CVB3 infection(8h)@HeLa R19 cells	Label free	IMAC	Orbitrap Fusion or Q Exactive Plus	Q7Z4S6	KIF21A	S1225	ELSPPPGLPSKIGSISRQSSLSEKKIPEPSP		Infection
32859902	Mock infected(0h)@HeLa R19 cells	Label free	IMAC	Orbitrap Fusion or Q Exactive Plus	Q7Z4S6	KIF21A	S1275	HSDSGTSEASLSPPSSPPSRPRNELNVFNRL		Infection
32859902	Mock infected(0h)@HeLa R19 cells	Label free	IMAC	Orbitrap Fusion or Q Exactive Plus	Q7Z4S6	KIF21A	S1307	VSQGNTSVQQDKSDESDSSLSEVHRSSRRGI		Infection
32859902	Mock infected(0h)@HeLa R19 cells	Label free	IMAC	Orbitrap Fusion or Q Exactive Plus	Q7Z4S6	KIF21A	S1307	VSQGNTSVQQDKSDESDSSLSEVHRSSRRGI		Infection
32859902	Mock infected(0h)@HeLa R19 cells	Label free	IMAC	Orbitrap Fusion or Q Exactive Plus	Q7Z4S6	KIF21A	S1225	ELSPPPGLPSKIGSISRQSSLSEKKIPEPSP		Infection
32859902	Mock infected(0h)@HeLa R19 cells	Label free	IMAC	Orbitrap Fusion or Q Exactive Plus	Q7Z4S6	KIF21A	S1225	ELSPPPGLPSKIGSISRQSSLSEKKIPEPSP		Infection
32859902	Mock infected(10h)@HeLa R19 cells	Label free	IMAC	Orbitrap Fusion or Q Exactive Plus	Q7Z4S6	KIF21A	S1275	HSDSGTSEASLSPPSSPPSRPRNELNVFNRL		Infection
32859902	Mock infected(10h)@HeLa R19 cells	Label free	IMAC	Orbitrap Fusion or Q Exactive Plus	Q7Z4S6	KIF21A	S1275	HSDSGTSEASLSPPSSPPSRPRNELNVFNRL		Infection
32859902	Mock infected(10h)@HeLa R19 cells	Label free	IMAC	Orbitrap Fusion or Q Exactive Plus	Q7Z4S6	KIF21A	S1307	VSQGNTSVQQDKSDESDSSLSEVHRSSRRGI		Infection
32859902	Mock infected(10h)@HeLa R19 cells	Label free	IMAC	Orbitrap Fusion or Q Exactive Plus	Q7Z4S6	KIF21A	S1307	VSQGNTSVQQDKSDESDSSLSEVHRSSRRGI		Infection
32859902	Mock infected(10h)@HeLa R19 cells	Label free	IMAC	Orbitrap Fusion or Q Exactive Plus	Q7Z4S6	KIF21A	S1225	ELSPPPGLPSKIGSISRQSSLSEKKIPEPSP		Infection
32859902	Mock infected(10h)@HeLa R19 cells	Label free	IMAC	Orbitrap Fusion or Q Exactive Plus	Q7Z4S6	KIF21A	S1225	ELSPPPGLPSKIGSISRQSSLSEKKIPEPSP		Infection
33357429	Unstimulated@Th-1 cells	SILAC	Ti-IMAC	Q Exactive Plus	Q7Z4S6	KIF21A	S853	RPMSDKVAGKVTRKLSSSDAPAQDTGSSAAA	KLS(ph)SSDAPAQDTGSSAAAVETDASR	Cytokine stimulation
33357429	HyIL6@Th-1 cells	SILAC	Ti-IMAC	Q Exactive Plus	Q7Z4S6	KIF21A	S853	RPMSDKVAGKVTRKLSSSDAPAQDTGSSAAA	KLS(ph)SSDAPAQDTGSSAAAVETDASR	Cytokine stimulation
33357429	HyIL6+MSC@Th-1 cells	SILAC	Ti-IMAC	Q Exactive Plus	Q7Z4S6	KIF21A	S853	RPMSDKVAGKVTRKLSSSDAPAQDTGSSAAA	KLS(ph)SSDAPAQDTGSSAAAVETDASR	Cytokine stimulation
33727228	DMSO@AZR3 cell line Exp1	SILAC	TiO2	LTQ-Orbitrap Elite	Q7Z4S6	KIF21A	S1212	MNTETSGTSAREKELSPPPGLPSKIGSISRQ	ELS(ph)PPPGLPSK	Lung Cancer
33727228	DMSO@AZR4 cell line Exp1	SILAC	TiO2	LTQ-Orbitrap Elite	Q7Z4S6	KIF21A	S1212	MNTETSGTSAREKELSPPPGLPSKIGSISRQ	ELS(ph)PPPGLPSK	Lung Cancer
33727228	DMSO@H1975 cell line Exp1	SILAC	TiO2	LTQ-Orbitrap Elite	Q7Z4S6	KIF21A	S1212	MNTETSGTSAREKELSPPPGLPSKIGSISRQ	ELS(ph)PPPGLPSK	Lung Cancer
33727228	Reciletineb@COR1 cell line Exp2	SILAC	TiO2	LTQ-Orbitrap Elite	Q7Z4S6	KIF21A	S853	RPMSDKVAGKVTRKLSSSDAPAQDTGSSAAA	KLS(ph)SSDAPAQDTGSSAAAVETDASR	Lung Cancer
33727228	Reciletineb@COR10 cell line Exp2	SILAC	TiO2	LTQ-Orbitrap Elite	Q7Z4S6	KIF21A	S853	RPMSDKVAGKVTRKLSSSDAPAQDTGSSAAA	KLS(ph)SSDAPAQDTGSSAAAVETDASR	Lung Cancer
33727228	Reciletineb@H1975 cell line Exp2	SILAC	TiO2	LTQ-Orbitrap Elite	Q7Z4S6	KIF21A	S853	RPMSDKVAGKVTRKLSSSDAPAQDTGSSAAA	KLS(ph)SSDAPAQDTGSSAAAVETDASR	Lung Cancer
33797919	Untreated control@HeLa cell line R2	SILAC	TiO2	Q Exactive	Q7Z4S6	KIF21A	S1239	KIPEPSPVTR		Cervical cancer
33797919	Untreated control@HeLa cell line R1	SILAC	TiO2	Q Exactive	Q7Z4S6	KIF21A	S1239	KIPEPSPVTR		Cervical cancer
33797919	Rapamycin@HeLa cell line R2	SILAC	TiO2	Q Exactive	Q7Z4S6	KIF21A	S1239	KIPEPSPVTR		Cervical cancer
33797919	Rapamycin@HeLa cell line R1	SILAC	TiO2	Q Exactive	Q7Z4S6	KIF21A	S1239	KIPEPSPVTR		Cervical cancer
33889818	Untreated@SH-SY5Y cell line	TMT	Ti02	QExactive HF	Q7Z4S6	KIF21A	T579	ESNREERSVAGKEDNTDTDQEKKEEKGVSER		Neuroblastoma cancer
33889818	Untreated@SH-SY5Y cell line	TMT	Ti02	QExactive HF	Q7Z4S6	KIF21A	S524	RATARAPYFSGSSTFSPTILSSDKETIEIID		Neuroblastoma cancer
33889818	Untreated@SH-SY5Y cell line	TMT	Ti02	QExactive HF	Q7Z4S6	KIF21A	S524	RATARAPYFSGSSTFSPTILSSDKETIEIID		Neuroblastoma cancer
33889818	CBLsKD@SH-SY5Y cell line	TMT	Ti02	QExactive HF	Q7Z4S6	KIF21A	T579	ESNREERSVAGKEDNTDTDQEKKEEKGVSER		Neuroblastoma cancer
33889818	CBLsKD@SH-SY5Y cell line	TMT	Ti02	QExactive HF	Q7Z4S6	KIF21A	S524	RATARAPYFSGSSTFSPTILSSDKETIEIID		Neuroblastoma cancer
33889818	CBLsKD@SH-SY5Y cell line	TMT	Ti02	QExactive HF	Q7Z4S6	KIF21A	S524	RATARAPYFSGSSTFSPTILSSDKETIEIID		Neuroblastoma cancer
33889818	Retinoic acid@SH-SY5Y cell line	TMT	Ti02	QExactive HF	Q7Z4S6	KIF21A	T579	ESNREERSVAGKEDNTDTDQEKKEEKGVSER		Neuroblastoma cancer
33889818	Retinoic acid@SH-SY5Y cell line	TMT	Ti02	QExactive HF	Q7Z4S6	KIF21A	S524	RATARAPYFSGSSTFSPTILSSDKETIEIID		Neuroblastoma cancer
33889818	Retinoic acid@SH-SY5Y cell line	TMT	Ti02	QExactive HF	Q7Z4S6	KIF21A	S524	RATARAPYFSGSSTFSPTILSSDKETIEIID		Neuroblastoma cancer
33953186	Pervanadate@PC9 cell line DDA	TMT	IMAC	LTQ Orbitrap Fusion Lumos Tribrid	Q7Z4S6	KIF21A	S1662			Lung cancer
34343000	ERK1 KO(0d)@BRAFMUT 451Lu cells	Label free	IMAC(Fe(III)-NTA)	Orbitrap Q Exactive HF	Q7Z4S6	KIF21A	S1239	ISRQSSLSEKKIPEPSPVTRRKAYEKAEKSK		Melanoma
34343000	ERK1 KO(0d)@BRAFMUT 451Lu cells	Label free	IMAC(Fe(III)-NTA)	Orbitrap Q Exactive HF	Q7Z4S6	KIF21A	S853	RPMSDKVAGKVTRKLSSSDAPAQDTGSSAAA		Melanoma
34343000	ERK1 KO(1d)@BRAFMUT 451Lu cells	Label free	IMAC(Fe(III)-NTA)	Orbitrap Q Exactive HF	Q7Z4S6	KIF21A	S1239	ISRQSSLSEKKIPEPSPVTRRKAYEKAEKSK		Melanoma
34343000	ERK1 KO(1d)@BRAFMUT 451Lu cells	Label free	IMAC(Fe(III)-NTA)	Orbitrap Q Exactive HF	Q7Z4S6	KIF21A	S853	RPMSDKVAGKVTRKLSSSDAPAQDTGSSAAA		Melanoma
34343000	ERK1 KO(3d)@BRAFMUT 451Lu cells	Label free	IMAC(Fe(III)-NTA)	Orbitrap Q Exactive HF	Q7Z4S6	KIF21A	S1239	ISRQSSLSEKKIPEPSPVTRRKAYEKAEKSK		Melanoma
34343000	ERK1 KO(3d)@BRAFMUT 451Lu cells	Label free	IMAC(Fe(III)-NTA)	Orbitrap Q Exactive HF	Q7Z4S6	KIF21A	S853	RPMSDKVAGKVTRKLSSSDAPAQDTGSSAAA		Melanoma
34343000	ERK2 KO(0d)@BRAFMUT 451Lu cells	Label free	IMAC(Fe(III)-NTA)	Orbitrap Q Exactive HF	Q7Z4S6	KIF21A	S1239	ISRQSSLSEKKIPEPSPVTRRKAYEKAEKSK		Melanoma
34343000	ERK2 KO(0d)@BRAFMUT 451Lu cells	Label free	IMAC(Fe(III)-NTA)	Orbitrap Q Exactive HF	Q7Z4S6	KIF21A	S853	RPMSDKVAGKVTRKLSSSDAPAQDTGSSAAA		Melanoma
34343000	ERK2 KO(1d)@BRAFMUT 451Lu cells	Label free	IMAC(Fe(III)-NTA)	Orbitrap Q Exactive HF	Q7Z4S6	KIF21A	S1239	ISRQSSLSEKKIPEPSPVTRRKAYEKAEKSK		Melanoma
34343000	ERK2 KO(1d)@BRAFMUT 451Lu cells	Label free	IMAC(Fe(III)-NTA)	Orbitrap Q Exactive HF	Q7Z4S6	KIF21A	S853	RPMSDKVAGKVTRKLSSSDAPAQDTGSSAAA		Melanoma
34343000	ERK2 KO(3d)@BRAFMUT 451Lu cells	Label free	IMAC(Fe(III)-NTA)	Orbitrap Q Exactive HF	Q7Z4S6	KIF21A	S1239	ISRQSSLSEKKIPEPSPVTRRKAYEKAEKSK		Melanoma
34343000	ERK2 KO(3d)@BRAFMUT 451Lu cells	Label free	IMAC(Fe(III)-NTA)	Orbitrap Q Exactive HF	Q7Z4S6	KIF21A	S853	RPMSDKVAGKVTRKLSSSDAPAQDTGSSAAA		Melanoma
34343000	JUNB KO(0d)@BRAFMUT 451Lu cells	Label free	IMAC(Fe(III)-NTA)	Orbitrap Q Exactive HF	Q7Z4S6	KIF21A	S1239	ISRQSSLSEKKIPEPSPVTRRKAYEKAEKSK		Melanoma
34343000	JUNB KO(0d)@BRAFMUT 451Lu cells	Label free	IMAC(Fe(III)-NTA)	Orbitrap Q Exactive HF	Q7Z4S6	KIF21A	S853	RPMSDKVAGKVTRKLSSSDAPAQDTGSSAAA		Melanoma
34343000	JUNB KO(1d)@BRAFMUT 451Lu cells	Label free	IMAC(Fe(III)-NTA)	Orbitrap Q Exactive HF	Q7Z4S6	KIF21A	S1239	ISRQSSLSEKKIPEPSPVTRRKAYEKAEKSK		Melanoma
34343000	JUNB KO(1d)@BRAFMUT 451Lu cells	Label free	IMAC(Fe(III)-NTA)	Orbitrap Q Exactive HF	Q7Z4S6	KIF21A	S853	RPMSDKVAGKVTRKLSSSDAPAQDTGSSAAA		Melanoma
34343000	JUNB KO(3d)@BRAFMUT 451Lu cells	Label free	IMAC(Fe(III)-NTA)	Orbitrap Q Exactive HF	Q7Z4S6	KIF21A	S1239	ISRQSSLSEKKIPEPSPVTRRKAYEKAEKSK		Melanoma
34343000	JUNB KO(3d)@BRAFMUT 451Lu cells	Label free	IMAC(Fe(III)-NTA)	Orbitrap Q Exactive HF	Q7Z4S6	KIF21A	S853	RPMSDKVAGKVTRKLSSSDAPAQDTGSSAAA		Melanoma
34343000	WT(0d)@BRAFMUT 451Lu cells	Label free	IMAC(Fe(III)-NTA)	Orbitrap Q Exactive HF	Q7Z4S6	KIF21A	S1239	ISRQSSLSEKKIPEPSPVTRRKAYEKAEKSK		Melanoma
34343000	WT(0d)@BRAFMUT 451Lu cells	Label free	IMAC(Fe(III)-NTA)	Orbitrap Q Exactive HF	Q7Z4S6	KIF21A	S853	RPMSDKVAGKVTRKLSSSDAPAQDTGSSAAA		Melanoma
34343000	WT(1d)@BRAFMUT 451Lu cells	Label free	IMAC(Fe(III)-NTA)	Orbitrap Q Exactive HF	Q7Z4S6	KIF21A	S1239	ISRQSSLSEKKIPEPSPVTRRKAYEKAEKSK		Melanoma
34343000	WT(1d)@BRAFMUT 451Lu cells	Label free	IMAC(Fe(III)-NTA)	Orbitrap Q Exactive HF	Q7Z4S6	KIF21A	S853	RPMSDKVAGKVTRKLSSSDAPAQDTGSSAAA		Melanoma
34343000	WT(3d)@BRAFMUT 451Lu cells	Label free	IMAC(Fe(III)-NTA)	Orbitrap Q Exactive HF	Q7Z4S6	KIF21A	S1239	ISRQSSLSEKKIPEPSPVTRRKAYEKAEKSK		Melanoma
34343000	WT(3d)@BRAFMUT 451Lu cells	Label free	IMAC(Fe(III)-NTA)	Orbitrap Q Exactive HF	Q7Z4S6	KIF21A	S853	RPMSDKVAGKVTRKLSSSDAPAQDTGSSAAA		Melanoma
34771457	Untreated control(0h)@IMR5 Cell line	Labelfree	TiO2	Q Exactive HF	Q7Z4S6	KIF21A	T1664			Neuroblastoma
34771457	Untreated control(0h)@IMR5 Cell line	Labelfree	TiO2	Q Exactive HF	Q7Z4S6	KIF21A	S1223			Neuroblastoma
34771457	Untreated control(0h)@IMR5 Cell line	Labelfree	TiO2	Q Exactive HF	Q7Z4S6	KIF21A	S1229			Neuroblastoma
34771457	Untreated control(0h)@IMR5 Cell line	Labelfree	TiO2	Q Exactive HF	Q7Z4S6	KIF21A	S1304			Neuroblastoma
34771457	Untreated control(0h)@IMR5 Cell line	Labelfree	TiO2	Q Exactive HF	Q7Z4S6	KIF21A	T1664			Neuroblastoma
34771457	Untreated control(10min)@IMR5 Cell line	Label free	TiO2	Q Exactive HF	Q7Z4S6	KIF21A	T1664			Neuroblastoma
34771457	Untreated control(10min)@IMR5 Cell line	Label free	TiO2	Q Exactive HF	Q7Z4S6	KIF21A	S1223			Neuroblastoma
34771457	Untreated control(10min)@IMR5 Cell line	Label free	TiO2	Q Exactive HF	Q7Z4S6	KIF21A	S1229			Neuroblastoma
34771457	Untreated control(10min)@IMR5 Cell line	Label free	TiO2	Q Exactive HF	Q7Z4S6	KIF21A	S1304			Neuroblastoma
34771457	Untreated control(10min)@IMR5 Cell line	Label free	TiO2	Q Exactive HF	Q7Z4S6	KIF21A	T1664			Neuroblastoma
34771457	Untreated control(12h)@IMR5 Cell line	Label free	TiO2	Q Exactive HF	Q7Z4S6	KIF21A	T1664			Neuroblastoma
34771457	Untreated control(12h)@IMR5 Cell line	Label free	TiO2	Q Exactive HF	Q7Z4S6	KIF21A	S1223			Neuroblastoma
34771457	Untreated control(12h)@IMR5 Cell line	Label free	TiO2	Q Exactive HF	Q7Z4S6	KIF21A	S1229			Neuroblastoma
34771457	Untreated control(12h)@IMR5 Cell line	Label free	TiO2	Q Exactive HF	Q7Z4S6	KIF21A	S1304			Neuroblastoma
34771457	Untreated control(12h)@IMR5 Cell line	Label free	TiO2	Q Exactive HF	Q7Z4S6	KIF21A	T1664			Neuroblastoma
34771457	Untreated control(1h)@IMR5 Cell line	Label free	TiO2	Q Exactive HF	Q7Z4S6	KIF21A	T1664			Neuroblastoma
34771457	Untreated control(1h)@IMR5 Cell line	Label free	TiO2	Q Exactive HF	Q7Z4S6	KIF21A	S1223			Neuroblastoma
34771457	Untreated control(1h)@IMR5 Cell line	Label free	TiO2	Q Exactive HF	Q7Z4S6	KIF21A	S1229			Neuroblastoma
34771457	Untreated control(1h)@IMR5 Cell line	Label free	TiO2	Q Exactive HF	Q7Z4S6	KIF21A	S1304			Neuroblastoma
34771457	Untreated control(1h)@IMR5 Cell line	Label free	TiO2	Q Exactive HF	Q7Z4S6	KIF21A	T1664			Neuroblastoma
34771457	Untreated control(24h)@IMR5 Cell line	Label free	TiO2	Q Exactive HF	Q7Z4S6	KIF21A	T1664			Neuroblastoma
34771457	Untreated control(24h)@IMR5 Cell line	Label free	TiO2	Q Exactive HF	Q7Z4S6	KIF21A	S1223			Neuroblastoma
34771457	Untreated control(24h)@IMR5 Cell line	Label free	TiO2	Q Exactive HF	Q7Z4S6	KIF21A	S1229			Neuroblastoma
34771457	Untreated control(24h)@IMR5 Cell line	Label free	TiO2	Q Exactive HF	Q7Z4S6	KIF21A	S1304			Neuroblastoma
34771457	Untreated control(24h)@IMR5 Cell line	Label free	TiO2	Q Exactive HF	Q7Z4S6	KIF21A	T1664			Neuroblastoma
34771457	Untreated control(4h)@IMR5 Cell line	Label free	TiO2	Q Exactive HF	Q7Z4S6	KIF21A	T1664			Neuroblastoma
34771457	Untreated control(4h)@IMR5 Cell line	Label free	TiO2	Q Exactive HF	Q7Z4S6	KIF21A	S1223			Neuroblastoma
34771457	Untreated control(4h)@IMR5 Cell line	Label free	TiO2	Q Exactive HF	Q7Z4S6	KIF21A	S1229			Neuroblastoma
34771457	Untreated control(4h)@IMR5 Cell line	Label free	TiO2	Q Exactive HF	Q7Z4S6	KIF21A	S1304			Neuroblastoma
34771457	Untreated control(4h)@IMR5 Cell line	Label free	TiO2	Q Exactive HF	Q7Z4S6	KIF21A	T1664			Neuroblastoma
34771457	NGF(0h)@IMR5 Cell line	Label free	TiO2	Q Exactive HF	Q7Z4S6	KIF21A	T1664			Neuroblastoma
34771457	NGF(0h)@IMR5 Cell line	Label free	TiO2	Q Exactive HF	Q7Z4S6	KIF21A	S1223			Neuroblastoma
34771457	NGF(0h)@IMR5 Cell line	Label free	TiO2	Q Exactive HF	Q7Z4S6	KIF21A	S1229			Neuroblastoma
34771457	NGF(0h)@IMR5 Cell line	Label free	TiO2	Q Exactive HF	Q7Z4S6	KIF21A	S1304			Neuroblastoma
34771457	NGF(10min)@IMR5 Cell line	Label free	TiO2	Q Exactive HF	Q7Z4S6	KIF21A	T1664			Neuroblastoma
34771457	NGF(10min)@IMR5 Cell line	Label free	TiO2	Q Exactive HF	Q7Z4S6	KIF21A	S1223			Neuroblastoma
34771457	NGF(10min)@IMR5 Cell line	Label free	TiO2	Q Exactive HF	Q7Z4S6	KIF21A	S1229			Neuroblastoma
34771457	NGF(10min)@IMR5 Cell line	Label free	TiO2	Q Exactive HF	Q7Z4S6	KIF21A	S1304			Neuroblastoma
34771457	NGF(10min)@IMR5 Cell line	Label free	TiO2	Q Exactive HF	Q7Z4S6	KIF21A	T1664			Neuroblastoma
34771457	NGF(12h)@IMR5 Cell line	Label free	TiO2	Q Exactive HF	Q7Z4S6	KIF21A	T1664			Neuroblastoma
34771457	NGF(12h)@IMR5 Cell line	Label free	TiO2	Q Exactive HF	Q7Z4S6	KIF21A	S1223			Neuroblastoma
34771457	NGF(12h)@IMR5 Cell line	Label free	TiO2	Q Exactive HF	Q7Z4S6	KIF21A	S1229			Neuroblastoma
34771457	NGF(12h)@IMR5 Cell line	Label free	TiO2	Q Exactive HF	Q7Z4S6	KIF21A	S1304			Neuroblastoma
34771457	NGF(12h)@IMR5 Cell line	Label free	TiO2	Q Exactive HF	Q7Z4S6	KIF21A	T1664			Neuroblastoma
34771457	NGF(1h)@IMR5 Cell line	Label free	TiO2	Q Exactive HF	Q7Z4S6	KIF21A	T1664			Neuroblastoma
34771457	NGF(1h)@IMR5 Cell line	Label free	TiO2	Q Exactive HF	Q7Z4S6	KIF21A	S1223			Neuroblastoma
34771457	NGF(1h)@IMR5 Cell line	Label free	TiO2	Q Exactive HF	Q7Z4S6	KIF21A	S1229			Neuroblastoma
34771457	NGF(1h)@IMR5 Cell line	Label free	TiO2	Q Exactive HF	Q7Z4S6	KIF21A	S1304			Neuroblastoma
34771457	NGF(1h)@IMR5 Cell line	Label free	TiO2	Q Exactive HF	Q7Z4S6	KIF21A	T1664			Neuroblastoma
34771457	NGF(24h)@IMR5 Cell line	Label free	TiO2	Q Exactive HF	Q7Z4S6	KIF21A	T1664			Neuroblastoma
34771457	NGF(24h)@IMR5 Cell line	Label free	TiO2	Q Exactive HF	Q7Z4S6	KIF21A	S1223			Neuroblastoma
34771457	NGF(24h)@IMR5 Cell line	Label free	TiO2	Q Exactive HF	Q7Z4S6	KIF21A	S1229			Neuroblastoma
34771457	NGF(24h)@IMR5 Cell line	Label free	TiO2	Q Exactive HF	Q7Z4S6	KIF21A	S1304			Neuroblastoma
34771457	NGF(24h)@IMR5 Cell line	Label free	TiO2	Q Exactive HF	Q7Z4S6	KIF21A	T1664			Neuroblastoma
34771457	NGF(4h)@IMR5 Cell line	Label free	TiO2	Q Exactive HF	Q7Z4S6	KIF21A	T1664			Neuroblastoma
34771457	NGF(4h)@IMR5 Cell line	Label free	TiO2	Q Exactive HF	Q7Z4S6	KIF21A	S1223			Neuroblastoma
34771457	NGF(4h)@IMR5 Cell line	Label free	TiO2	Q Exactive HF	Q7Z4S6	KIF21A	S1229			Neuroblastoma
34771457	NGF(4h)@IMR5 Cell line	Label free	TiO2	Q Exactive HF	Q7Z4S6	KIF21A	S1304			Neuroblastoma
34974192	CCP(0h)@C431A-Parkin HeLa cells	Dimethyl Labeling	IMAC	Q Exactive HF	Q7Z4S6	KIF21A	S1239	ISRQSSLSEKKIPEPSPVTRRKAYEKAEKSK	KIPEPS(ph)PVTR	Mitophagy
34974192	CCP(0h)@WT Parkin HeLa cells	Dimethyl Labeling	IMAC	Q Exactive HF	Q7Z4S6	KIF21A	S1239	ISRQSSLSEKKIPEPSPVTRRKAYEKAEKSK	KIPEPS(ph)PVTR	Mitophagy
34974192	CCP(12h)@C431A-Parkin HeLa cells	Dimethyl Labeling	IMAC	Q Exactive HF	Q7Z4S6	KIF21A	S1239	ISRQSSLSEKKIPEPSPVTRRKAYEKAEKSK	KIPEPS(ph)PVTR	Mitophagy
34974192	CCP(12h)@WT Parkin HeLa cells	Dimethyl Labeling	IMAC	Q Exactive HF	Q7Z4S6	KIF21A	S1239	ISRQSSLSEKKIPEPSPVTRRKAYEKAEKSK	KIPEPS(ph)PVTR	Mitophagy
34974192	CCP(18h)@C431A-Parkin HeLa cells	Dimethyl Labeling	IMAC	Q Exactive HF	Q7Z4S6	KIF21A	S1239	ISRQSSLSEKKIPEPSPVTRRKAYEKAEKSK	KIPEPS(ph)PVTR	Mitophagy
34974192	CCP(18h)@WT Parkin HeLa cells	Dimethyl Labeling	IMAC	Q Exactive HF	Q7Z4S6	KIF21A	S1239	ISRQSSLSEKKIPEPSPVTRRKAYEKAEKSK	KIPEPS(ph)PVTR	Mitophagy
34974192	CCP(2h)@C431A-Parkin HeLa cells	Dimethyl Labeling	IMAC	Q Exactive HF	Q7Z4S6	KIF21A	S1239	ISRQSSLSEKKIPEPSPVTRRKAYEKAEKSK	KIPEPS(ph)PVTR	Mitophagy
34974192	CCP(2h)@WT Parkin HeLa cells	Dimethyl Labeling	IMAC	Q Exactive HF	Q7Z4S6	KIF21A	S1239	ISRQSSLSEKKIPEPSPVTRRKAYEKAEKSK	KIPEPS(ph)PVTR	Mitophagy
34974192	CCP(6h)@C431A-Parkin HeLa cells	Dimethyl Labeling	IMAC	Q Exactive HF	Q7Z4S6	KIF21A	S1239	ISRQSSLSEKKIPEPSPVTRRKAYEKAEKSK	KIPEPS(ph)PVTR	Mitophagy
34974192	CCP(6h)@WT Parkin HeLa cells	Dimethyl Labeling	IMAC	Q Exactive HF	Q7Z4S6	KIF21A	S1239	ISRQSSLSEKKIPEPSPVTRRKAYEKAEKSK	KIPEPS(ph)PVTR	Mitophagy
35022314	DMSO@H1299 cell line	TMT10plex	IMAC	Q Exactive Plus	Q7Z4S6	KIF21A	S1662		NLQDGQIS(ph)DTGDLGEDIASN	Kinase-Signalling
35022314	RXDX-106(30min)@H1299 cell line IMAC	TMT10plex	IMAC	Q Exactive Plus	Q7Z4S6	KIF21A	S1662		NLQDGQIS(ph)DTGDLGEDIASN	Kinase-Signalling
35022314	RXDX-106(4h)@H1299 cell line IMAC	TMT10plex	IMAC	Q Exactive Plus	Q7Z4S6	KIF21A	S1662		NLQDGQIS(ph)DTGDLGEDIASN	Kinase-Signalling
35301407	Vehicle-only@JEG3R cell lines	SILAC	TiO2	LTQ-Orbitrap Velos	Q7Z4S6	KIF21A	S1239	ISRQSSLSEKKIPEPSPVTRRKAYEKAEKSK	KIPEPS(ph)PVTR	choriocarcinoma
35688186	Coumarin(0Î¼M)@HepG2 cells	label-free	Enrichment (no details)	Orbitrap Lumos	Q7Z4S6	KIF21A	S1304	RLTVSQGNTSVQQDKSDESDSSLSEVHRSSR	LTVSQGNTSVQQDKS(ph)DESDSSLSEVHR	Signaling
35688186	Coumarin(0Î¼M)@HepG2 cells	label-free	Enrichment (no details)	Orbitrap Lumos	Q7Z4S6	KIF21A	S1239	ISRQSSLSEKKIPEPSPVTRRKAYEKAEKSK	KIPEPS(ph)PVTR	Signaling
35688186	Coumarin(0Î¼M)@HepG2 cells	label-free	Enrichment (no details)	Orbitrap Lumos	Q7Z4S6	KIF21A	S1271	KEQKHSDSGTSEASLSPPSSPPSRPRNELNV	HSDSGTSEASLS(ph)PPSSPPSRPR	Signaling
35688186	Quercetin(0Î¼M)@HepG2 cells	label-free	Enrichment (no details)	Orbitrap Lumos	Q7Z4S6	KIF21A	S1239	ISRQSSLSEKKIPEPSPVTRRKAYEKAEKSK	KIPEPS(ph)PVTR	Signaling
35688186	Quercetin(0Î¼M)@HepG2 cells	label-free	Enrichment (no details)	Orbitrap Lumos	Q7Z4S6	KIF21A	S1271	KEQKHSDSGTSEASLSPPSSPPSRPRNELNV	HSDSGTSEAS(ph)LS(ph)PPSSPPSRPR	Signaling
35688186	Quercetin(0Î¼M)@HepG2 cells	label-free	Enrichment (no details)	Orbitrap Lumos	Q7Z4S6	KIF21A	T1664	RIWKARNLQDGQISDTGDLGEDIASN_____	NLQDGQISDT(ph)GDLGEDIASN	Signaling
35688186	Coumarin(0.001Î¼M)@HepG2 cells	label-free	Enrichment (no details)	Orbitrap Lumos	Q7Z4S6	KIF21A	S1304	RLTVSQGNTSVQQDKSDESDSSLSEVHRSSR	LTVSQGNTSVQQDKS(ph)DESDSSLSEVHR	Signaling
35688186	Coumarin(0.001Î¼M)@HepG2 cells	label-free	Enrichment (no details)	Orbitrap Lumos	Q7Z4S6	KIF21A	S1239	ISRQSSLSEKKIPEPSPVTRRKAYEKAEKSK	KIPEPS(ph)PVTR	Signaling
35688186	Coumarin(0.001Î¼M)@HepG2 cells	label-free	Enrichment (no details)	Orbitrap Lumos	Q7Z4S6	KIF21A	S1271	KEQKHSDSGTSEASLSPPSSPPSRPRNELNV	HSDSGTSEASLS(ph)PPSSPPSRPR	Signaling
35688186	Coumarin(0.01Î¼M)@HepG2 cells	label-free	Enrichment (no details)	Orbitrap Lumos	Q7Z4S6	KIF21A	S1304	RLTVSQGNTSVQQDKSDESDSSLSEVHRSSR	LTVSQGNTSVQQDKS(ph)DESDSSLSEVHR	Signaling
35688186	Coumarin(0.01Î¼M)@HepG2 cells	label-free	Enrichment (no details)	Orbitrap Lumos	Q7Z4S6	KIF21A	S1239	ISRQSSLSEKKIPEPSPVTRRKAYEKAEKSK	KIPEPS(ph)PVTR	Signaling
35688186	Coumarin(0.01Î¼M)@HepG2 cells	label-free	Enrichment (no details)	Orbitrap Lumos	Q7Z4S6	KIF21A	S1271	KEQKHSDSGTSEASLSPPSSPPSRPRNELNV	HSDSGTSEASLS(ph)PPSSPPSRPR	Signaling
35688186	Caffeine(0.01Î¼M)@HepG2 cells	label-free		Orbitrap Lumos	Q7Z4S6	KIF21A	S224	ALSRTTASTQMNVQSSRSHAIFTIHVCQTRV	TTASTQMNVQSS(ph)R	Signaling
35688186	Caffeine(0.01Î¼M)@HepG2 cells	label-free	Enrichment (no details)	Orbitrap Lumos	Q7Z4S6	KIF21A	S1278	SGTSEASLSPPSSPPSRPRNELNVFNRLTVS	HSDSGTSEASLS(ph)PPSSPPS(ph)RPR	Signaling
35688186	Caffeine(0.01Î¼M)@HepG2 cells	label-free	Enrichment (no details)	Orbitrap Lumos	Q7Z4S6	KIF21A	S1662	TVRIWKARNLQDGQISDTGDLGEDIASN___	NLQDGQIS(ph)DTGDLGEDIAS(ph)N	Signaling
35688186	Caffeine(0.01Î¼M)@HepG2 cells	label-free	Enrichment (no details)	Orbitrap Lumos	Q7Z4S6	KIF21A	S1271	KEQKHSDSGTSEASLSPPSSPPSRPRNELNV	HSDSGTSEASLS(ph)PPSSPPSRPR	Signaling
35688186	Caffeine(0.01Î¼M)@HepG2 cells	label-free	Enrichment (no details)	Orbitrap Lumos	Q7Z4S6	KIF21A	S1274	KHSDSGTSEASLSPPSSPPSRPRNELNVFNR	HSDSGTSEAS(ph)LSPPS(ph)SPPSRPR	Signaling
35688186	Coumarin(0.1Î¼M)@HepG2 cells	label-free	Enrichment (no details)	Orbitrap Lumos	Q7Z4S6	KIF21A	S1304	RLTVSQGNTSVQQDKSDESDSSLSEVHRSSR	LTVSQGNTSVQQDKS(ph)DESDSSLSEVHR	Signaling
35688186	Coumarin(0.1Î¼M)@HepG2 cells	label-free	Enrichment (no details)	Orbitrap Lumos	Q7Z4S6	KIF21A	S1239	ISRQSSLSEKKIPEPSPVTRRKAYEKAEKSK	KIPEPS(ph)PVTR	Signaling
35688186	Coumarin(0.1Î¼M)@HepG2 cells	label-free	Enrichment (no details)	Orbitrap Lumos	Q7Z4S6	KIF21A	S1271	KEQKHSDSGTSEASLSPPSSPPSRPRNELNV	HSDSGTSEASLS(ph)PPSSPPSRPR	Signaling
35688186	Caffeine(0.1Î¼M)@HepG2 cells	label-free		Orbitrap Lumos	Q7Z4S6	KIF21A	S224	ALSRTTASTQMNVQSSRSHAIFTIHVCQTRV	TTASTQMNVQSS(ph)R	Signaling
35688186	Caffeine(0.1Î¼M)@HepG2 cells	label-free	Enrichment (no details)	Orbitrap Lumos	Q7Z4S6	KIF21A	S1278	SGTSEASLSPPSSPPSRPRNELNVFNRLTVS	HSDSGTSEASLS(ph)PPSSPPS(ph)RPR	Signaling
35688186	Caffeine(0.1Î¼M)@HepG2 cells	label-free	Enrichment (no details)	Orbitrap Lumos	Q7Z4S6	KIF21A	S1662	TVRIWKARNLQDGQISDTGDLGEDIASN___	NLQDGQIS(ph)DTGDLGEDIAS(ph)N	Signaling
35688186	Caffeine(0.1Î¼M)@HepG2 cells	label-free	Enrichment (no details)	Orbitrap Lumos	Q7Z4S6	KIF21A	S1271	KEQKHSDSGTSEASLSPPSSPPSRPRNELNV	HSDSGTSEASLS(ph)PPSSPPSRPR	Signaling
35688186	Caffeine(0.1Î¼M)@HepG2 cells	label-free	Enrichment (no details)	Orbitrap Lumos	Q7Z4S6	KIF21A	S1274	KHSDSGTSEASLSPPSSPPSRPRNELNVFNR	HSDSGTSEAS(ph)LSPPS(ph)SPPSRPR	Signaling
35688186	Coumarin(1Î¼M)@HepG2 cells	label-free	Enrichment (no details)	Orbitrap Lumos	Q7Z4S6	KIF21A	S1304	RLTVSQGNTSVQQDKSDESDSSLSEVHRSSR	LTVSQGNTSVQQDKS(ph)DESDSSLSEVHR	Signaling
35688186	Coumarin(1Î¼M)@HepG2 cells	label-free	Enrichment (no details)	Orbitrap Lumos	Q7Z4S6	KIF21A	S1239	ISRQSSLSEKKIPEPSPVTRRKAYEKAEKSK	KIPEPS(ph)PVTR	Signaling
35688186	Coumarin(1Î¼M)@HepG2 cells	label-free	Enrichment (no details)	Orbitrap Lumos	Q7Z4S6	KIF21A	S1271	KEQKHSDSGTSEASLSPPSSPPSRPRNELNV	HSDSGTSEASLS(ph)PPSSPPSRPR	Signaling
35688186	Caffeine(1Î¼M)@HepG2 cells	label-free		Orbitrap Lumos	Q7Z4S6	KIF21A	S224	ALSRTTASTQMNVQSSRSHAIFTIHVCQTRV	TTASTQMNVQSS(ph)R	Signaling
35688186	Caffeine(1Î¼M)@HepG2 cells	label-free	Enrichment (no details)	Orbitrap Lumos	Q7Z4S6	KIF21A	S1278	SGTSEASLSPPSSPPSRPRNELNVFNRLTVS	HSDSGTSEASLS(ph)PPSSPPS(ph)RPR	Signaling
35688186	Caffeine(1Î¼M)@HepG2 cells	label-free	Enrichment (no details)	Orbitrap Lumos	Q7Z4S6	KIF21A	S1662	TVRIWKARNLQDGQISDTGDLGEDIASN___	NLQDGQIS(ph)DTGDLGEDIAS(ph)N	Signaling
35688186	Caffeine(1Î¼M)@HepG2 cells	label-free	Enrichment (no details)	Orbitrap Lumos	Q7Z4S6	KIF21A	S1271	KEQKHSDSGTSEASLSPPSSPPSRPRNELNV	HSDSGTSEASLS(ph)PPSSPPSRPR	Signaling
35688186	Caffeine(1Î¼M)@HepG2 cells	label-free	Enrichment (no details)	Orbitrap Lumos	Q7Z4S6	KIF21A	S1274	KHSDSGTSEASLSPPSSPPSRPRNELNVFNR	HSDSGTSEAS(ph)LSPPS(ph)SPPSRPR	Signaling
35688186	Coumarin(10Î¼M)@HepG2 cells	label-free	Enrichment (no details)	Orbitrap Lumos	Q7Z4S6	KIF21A	S1304	RLTVSQGNTSVQQDKSDESDSSLSEVHRSSR	LTVSQGNTSVQQDKS(ph)DESDSSLSEVHR	Signaling
35688186	Coumarin(10Î¼M)@HepG2 cells	label-free	Enrichment (no details)	Orbitrap Lumos	Q7Z4S6	KIF21A	S1239	ISRQSSLSEKKIPEPSPVTRRKAYEKAEKSK	KIPEPS(ph)PVTR	Signaling
35688186	Coumarin(10Î¼M)@HepG2 cells	label-free	Enrichment (no details)	Orbitrap Lumos	Q7Z4S6	KIF21A	S1271	KEQKHSDSGTSEASLSPPSSPPSRPRNELNV	HSDSGTSEASLS(ph)PPSSPPSRPR	Signaling
35688186	Caffeine(10Î¼M)@HepG2 cells	label-free		Orbitrap Lumos	Q7Z4S6	KIF21A	S224	ALSRTTASTQMNVQSSRSHAIFTIHVCQTRV	TTASTQMNVQSS(ph)R	Signaling
35688186	Caffeine(10Î¼M)@HepG2 cells	label-free	Enrichment (no details)	Orbitrap Lumos	Q7Z4S6	KIF21A	S1278	SGTSEASLSPPSSPPSRPRNELNVFNRLTVS	HSDSGTSEASLS(ph)PPSSPPS(ph)RPR	Signaling
35688186	Caffeine(10Î¼M)@HepG2 cells	label-free	Enrichment (no details)	Orbitrap Lumos	Q7Z4S6	KIF21A	S1662	TVRIWKARNLQDGQISDTGDLGEDIASN___	NLQDGQIS(ph)DTGDLGEDIAS(ph)N	Signaling
35688186	Caffeine(10Î¼M)@HepG2 cells	label-free	Enrichment (no details)	Orbitrap Lumos	Q7Z4S6	KIF21A	S1271	KEQKHSDSGTSEASLSPPSSPPSRPRNELNV	HSDSGTSEASLS(ph)PPSSPPSRPR	Signaling
35688186	Caffeine(10Î¼M)@HepG2 cells	label-free	Enrichment (no details)	Orbitrap Lumos	Q7Z4S6	KIF21A	S1274	KHSDSGTSEASLSPPSSPPSRPRNELNVFNR	HSDSGTSEAS(ph)LSPPS(ph)SPPSRPR	Signaling
35688186	Coumarin(100Î¼M)@HepG2 cells	label-free	Enrichment (no details)	Orbitrap Lumos	Q7Z4S6	KIF21A	S1304	RLTVSQGNTSVQQDKSDESDSSLSEVHRSSR	LTVSQGNTSVQQDKS(ph)DESDSSLSEVHR	Signaling
35688186	Coumarin(100Î¼M)@HepG2 cells	label-free	Enrichment (no details)	Orbitrap Lumos	Q7Z4S6	KIF21A	S1239	ISRQSSLSEKKIPEPSPVTRRKAYEKAEKSK	KIPEPS(ph)PVTR	Signaling
35688186	Coumarin(100Î¼M)@HepG2 cells	label-free	Enrichment (no details)	Orbitrap Lumos	Q7Z4S6	KIF21A	S1271	KEQKHSDSGTSEASLSPPSSPPSRPRNELNV	HSDSGTSEASLS(ph)PPSSPPSRPR	Signaling
35688186	Caffeine(100Î¼M)@HepG2 cells	label-free		Orbitrap Lumos	Q7Z4S6	KIF21A	S224	ALSRTTASTQMNVQSSRSHAIFTIHVCQTRV	TTASTQMNVQSS(ph)R	Signaling
35688186	Caffeine(100Î¼M)@HepG2 cells	label-free	Enrichment (no details)	Orbitrap Lumos	Q7Z4S6	KIF21A	S1278	SGTSEASLSPPSSPPSRPRNELNVFNRLTVS	HSDSGTSEASLS(ph)PPSSPPS(ph)RPR	Signaling
35688186	Caffeine(100Î¼M)@HepG2 cells	label-free	Enrichment (no details)	Orbitrap Lumos	Q7Z4S6	KIF21A	S1662	TVRIWKARNLQDGQISDTGDLGEDIASN___	NLQDGQIS(ph)DTGDLGEDIAS(ph)N	Signaling
35688186	Caffeine(100Î¼M)@HepG2 cells	label-free	Enrichment (no details)	Orbitrap Lumos	Q7Z4S6	KIF21A	S1271	KEQKHSDSGTSEASLSPPSSPPSRPRNELNV	HSDSGTSEASLS(ph)PPSSPPSRPR	Signaling
35688186	Caffeine(100Î¼M)@HepG2 cells	label-free	Enrichment (no details)	Orbitrap Lumos	Q7Z4S6	KIF21A	S1274	KHSDSGTSEASLSPPSSPPSRPRNELNVFNR	HSDSGTSEAS(ph)LSPPS(ph)SPPSRPR	Signaling
35688186	Caffeine(1000Î¼M)@HepG2 cells	label-free		Orbitrap Lumos	Q7Z4S6	KIF21A	S224	ALSRTTASTQMNVQSSRSHAIFTIHVCQTRV	TTASTQMNVQSS(ph)R	Signaling
35688186	Caffeine(1000Î¼M)@HepG2 cells	label-free	Enrichment (no details)	Orbitrap Lumos	Q7Z4S6	KIF21A	S1278	SGTSEASLSPPSSPPSRPRNELNVFNRLTVS	HSDSGTSEASLS(ph)PPSSPPS(ph)RPR	Signaling
35688186	Caffeine(1000Î¼M)@HepG2 cells	label-free	Enrichment (no details)	Orbitrap Lumos	Q7Z4S6	KIF21A	S1662	TVRIWKARNLQDGQISDTGDLGEDIASN___	NLQDGQIS(ph)DTGDLGEDIAS(ph)N	Signaling
35688186	Caffeine(1000Î¼M)@HepG2 cells	label-free	Enrichment (no details)	Orbitrap Lumos	Q7Z4S6	KIF21A	S1271	KEQKHSDSGTSEASLSPPSSPPSRPRNELNV	HSDSGTSEASLS(ph)PPSSPPSRPR	Signaling
35688186	Caffeine(1000Î¼M)@HepG2 cells	label-free	Enrichment (no details)	Orbitrap Lumos	Q7Z4S6	KIF21A	S1274	KHSDSGTSEASLSPPSSPPSRPRNELNVFNR	HSDSGTSEAS(ph)LSPPS(ph)SPPSRPR	Signaling
35688186	Quercetin(0.2Î¼M)@HepG2 cells	label-free	Enrichment (no details)	Orbitrap Lumos	Q7Z4S6	KIF21A	S1239	ISRQSSLSEKKIPEPSPVTRRKAYEKAEKSK	KIPEPS(ph)PVTR	Signaling
35688186	Quercetin(0.2Î¼M)@HepG2 cells	label-free	Enrichment (no details)	Orbitrap Lumos	Q7Z4S6	KIF21A	S1271	KEQKHSDSGTSEASLSPPSSPPSRPRNELNV	HSDSGTSEAS(ph)LS(ph)PPSSPPSRPR	Signaling
35688186	Quercetin(0.2Î¼M)@HepG2 cells	label-free	Enrichment (no details)	Orbitrap Lumos	Q7Z4S6	KIF21A	T1664	RIWKARNLQDGQISDTGDLGEDIASN_____	NLQDGQISDT(ph)GDLGEDIASN	Signaling
35688186	Quercetin(10Î¼M)@HepG2 cells	label-free		Orbitrap Lumos	Q7Z4S6	KIF21A	S224	ALSRTTASTQMNVQSSRSHAIFTIHVCQTRV	TTASTQMNVQSS(ph)R	Signaling
35688186	Quercetin(10Î¼M)@HepG2 cells	label-free	Enrichment (no details)	Orbitrap Lumos	Q7Z4S6	KIF21A	S1278	SGTSEASLSPPSSPPSRPRNELNVFNRLTVS	HSDSGTSEASLS(ph)PPSSPPS(ph)RPR	Signaling
35688186	Quercetin(10Î¼M)@HepG2 cells	label-free	Enrichment (no details)	Orbitrap Lumos	Q7Z4S6	KIF21A	S1239	ISRQSSLSEKKIPEPSPVTRRKAYEKAEKSK	KIPEPS(ph)PVTR	Signaling
35688186	Quercetin(10Î¼M)@HepG2 cells	label-free	Enrichment (no details)	Orbitrap Lumos	Q7Z4S6	KIF21A	S1662	TVRIWKARNLQDGQISDTGDLGEDIASN___	NLQDGQIS(ph)DTGDLGEDIAS(ph)N	Signaling
35688186	Quercetin(10Î¼M)@HepG2 cells	label-free	Enrichment (no details)	Orbitrap Lumos	Q7Z4S6	KIF21A	S1271	KEQKHSDSGTSEASLSPPSSPPSRPRNELNV	HSDSGTSEAS(ph)LS(ph)PPSSPPSRPR	Signaling
35688186	Quercetin(10Î¼M)@HepG2 cells	label-free	Enrichment (no details)	Orbitrap Lumos	Q7Z4S6	KIF21A	S1271	KEQKHSDSGTSEASLSPPSSPPSRPRNELNV	HSDSGTSEASLS(ph)PPSSPPSRPR	Signaling
35688186	Quercetin(10Î¼M)@HepG2 cells	label-free	Enrichment (no details)	Orbitrap Lumos	Q7Z4S6	KIF21A	T1664	RIWKARNLQDGQISDTGDLGEDIASN_____	NLQDGQISDT(ph)GDLGEDIASN	Signaling
35688186	Quercetin(10Î¼M)@HepG2 cells	label-free	Enrichment (no details)	Orbitrap Lumos	Q7Z4S6	KIF21A	S1274	KHSDSGTSEASLSPPSSPPSRPRNELNVFNR	HSDSGTSEAS(ph)LSPPS(ph)SPPSRPR	Signaling
35755813	CSNK2A-HA WT+DMSO@U2OS cell line	SILAC	TiO2	LTQ Orbitrap Elite	Q7Z4S6	KIF21A	S1662	LQDGQISDTGDLGE	NLQDGQIS(ph)DTGDLGEDIASN	Casein Kinase 2 (CSNK2)- inhibitor study
35755813	CSNK2A-HA TM+CX-4945@U2OS cell line	SILAC	TiO2	LTQ Orbitrap Elite	Q7Z4S6	KIF21A	S1662	LQDGQISDTGDLGE	NLQDGQIS(ph)DTGDLGEDIASN	Casein Kinase 2 (CSNK2)- inhibitor study
35755813	CSNK2A1-HA WT+CX-4945@U2OS cell line	SILAC	TiO2	LTQ Orbitrap Elite	Q7Z4S6	KIF21A	S1662	LQDGQISDTGDLGE	NLQDGQIS(ph)DTGDLGEDIASN	Casein Kinase 2 (CSNK2)- inhibitor study
35838755	DMSO@A498 cancer cell	SILAC	Enrichment (no details)	Mass spec( no details)	Q7Z4S6	KIF21A	S1239	ISRQSSLSEKKIPEPSPVTRRKAYEKAEKSK	KIPEPS(ph)PVTR	Renal cancer
35838755	EA@A498 cell	SILAC	Enrichment (no details)	Mass spec(no details)	Q7Z4S6	KIF21A	S1239	ISRQSSLSEKKIPEPSPVTRRKAYEKAEKSK	KIPEPS(ph)PVTR	Renal cancer
36060052	Eto@HCT116 cells	SILAC	TiO2	Q Exactive Plus	Q7Z4S6	KIF21A	S1271	KEQKHSDSGTSEASLSPPSSPPSRPRNELNV		PPM1D inhibition
36060052	Eto@HCT116 cells	SILAC	TiO2	Q Exactive Plus	Q7Z4S6	KIF21A	T581	KRKKKSVAGKEDNTDTDQEKKEEKGVSEREN		PPM1D inhibition
36060052	Eto@HCT116 cells	SILAC	TiO2	Q Exactive Plus	Q7Z4S6	KIF21A	S1229	PPGLPSKIGSISRQSSLSEKKIPEPSPVTRR		PPM1D inhibition
36060052	Eto@U2OS cells	SILAC	TiO2	Q Exactive Plus	Q7Z4S6	KIF21A	S1271	KEQKHSDSGTSEASLSPPSSPPSRPRNELNV		PPM1D inhibition
36060052	Eto@U2OS cells	SILAC	TiO2	Q Exactive Plus	Q7Z4S6	KIF21A	S853	RPMSDKVAGKVTRKLSSSDAPAQDTGSSAAA		PPM1D inhibition
36060052	Eto@U2OS cells	SILAC	TiO2	Q Exactive Plus	Q7Z4S6	KIF21A	S1275	HSDSGTSEASLSPPSSPPSRPRNELNVFNRL		PPM1D inhibition
36060052	Eto+PPM1Di@HCT116 cells	SILAC	TiO2	Q Exactive Plus	Q7Z4S6	KIF21A	S1271	KEQKHSDSGTSEASLSPPSSPPSRPRNELNV		PPM1D inhibition
36060052	Eto+PPM1Di@HCT116 cells	SILAC	TiO2	Q Exactive Plus	Q7Z4S6	KIF21A	T581	KRKKKSVAGKEDNTDTDQEKKEEKGVSEREN		PPM1D inhibition
36060052	Eto+PPM1Di@HCT116 cells	SILAC	TiO2	Q Exactive Plus	Q7Z4S6	KIF21A	S1229	PPGLPSKIGSISRQSSLSEKKIPEPSPVTRR		PPM1D inhibition
36060052	Eto+PPM1Di@U2OS cells	SILAC	TiO2	Q Exactive Plus	Q7Z4S6	KIF21A	S1271	KEQKHSDSGTSEASLSPPSSPPSRPRNELNV		PPM1D inhibition
36060052	Eto+PPM1Di@U2OS cells	SILAC	TiO2	Q Exactive Plus	Q7Z4S6	KIF21A	S853	RPMSDKVAGKVTRKLSSSDAPAQDTGSSAAA		PPM1D inhibition
36060052	Eto+PPM1Di@U2OS cells	SILAC	TiO2	Q Exactive Plus	Q7Z4S6	KIF21A	S1275	HSDSGTSEASLSPPSSPPSRPRNELNVFNRL		PPM1D inhibition
36060052	DMSO@HCT116 cells_36060052	SILAC	TiO2	Q Exactive Plus	Q7Z4S6	KIF21A	S1271	KEQKHSDSGTSEASLSPPSSPPSRPRNELNV		PPM1D inhibition
36060052	DMSO@HCT116 cells_36060052	SILAC	TiO2	Q Exactive Plus	Q7Z4S6	KIF21A	T581	KRKKKSVAGKEDNTDTDQEKKEEKGVSEREN		PPM1D inhibition
36060052	DMSO@HCT116 cells_36060052	SILAC	TiO2	Q Exactive Plus	Q7Z4S6	KIF21A	S1229	PPGLPSKIGSISRQSSLSEKKIPEPSPVTRR		PPM1D inhibition
36060052	DMSO@U2OS cells_36060052	SILAC	TiO2	Q Exactive Plus	Q7Z4S6	KIF21A	S1271	KEQKHSDSGTSEASLSPPSSPPSRPRNELNV		PPM1D inhibition
36060052	DMSO@U2OS cells_36060052	SILAC	TiO2	Q Exactive Plus	Q7Z4S6	KIF21A	S853	RPMSDKVAGKVTRKLSSSDAPAQDTGSSAAA		PPM1D inhibition
36060052	DMSO@U2OS cells_36060052	SILAC	TiO2	Q Exactive Plus	Q7Z4S6	KIF21A	S1275	HSDSGTSEASLSPPSSPPSRPRNELNVFNRL		PPM1D inhibition
36183837	DMSO@UWB cells	TMT	IMAC	Q Exactive	Q7Z4S6	KIF21A	S1239	ISRQSSLSEKKIPEPSPVTRRKAYEKAEKSK	KIPEPS(ph)PVTR	Malignant neoplasm of ovary
36183837	DMSO@UWB+B cells	TMT	IMAC	Q Exactive	Q7Z4S6	KIF21A	S1239	ISRQSSLSEKKIPEPSPVTRRKAYEKAEKSK	KIPEPS(ph)PVTR	Malignant neoplasm of ovary
36183837	Rucaparib@UWB cells	TMT	IMAC	Q Exactive	Q7Z4S6	KIF21A	S1239	ISRQSSLSEKKIPEPSPVTRRKAYEKAEKSK	KIPEPS(ph)PVTR	Malignant neoplasm of ovary
36183837	Rucaparib@UWB+B cells	TMT	IMAC	Q Exactive	Q7Z4S6	KIF21A	S1239	ISRQSSLSEKKIPEPSPVTRRKAYEKAEKSK	KIPEPS(ph)PVTR	Malignant neoplasm of ovary
36357940	JPH203 (30min)@KKU-213-BTC cell line	TMT	IMAC	Q-Exactive-orbitrap	Q7Z4S6	KIF21A	S853			Signaling
36357940	DMSO@KKU-213-BTC cell line	TMT	IMAC	Q-Exactive-orbitrap	Q7Z4S6	KIF21A	S853			Signaling
36477497	WT+Salmonella@HeLa cells	Label-free	Enrichment (no details)	Orbitrap	Q7Z4S6	KIF21A	S1271		HSDSGTSEASLS(ph)PPSSPPSRPR	Salmonella infection
36477497	WT+Salmonella@HeLa cells	Label-free	Enrichment (no details)	Orbitrap	Q7Z4S6	KIF21A	S1304		LTVSQGNTSVQQDKS(ph)DESDSSLSEVHR	Salmonella infection
36477497	WT+Salmonella@HeLa cells	Label-free	Enrichment (no details)	Orbitrap	Q7Z4S6	KIF21A	S1673		NLQDGQISDTGDLGEDIAS(ph)N	Salmonella infection
36477497	ipaJ+Salmonella@HeLa cells	Label-free	Enrichment (no details)	Orbitrap	Q7Z4S6	KIF21A	S1271		HSDSGTSEASLS(ph)PPSSPPSRPR	Salmonella infection
36477497	ipaJ+Salmonella@HeLa cells	Label-free	Enrichment (no details)	Orbitrap	Q7Z4S6	KIF21A	S1304		LTVSQGNTSVQQDKS(ph)DESDSSLSEVHR	Salmonella infection
36477497	ipaJ+Salmonella@HeLa cells	Label-free	Enrichment (no details)	Orbitrap	Q7Z4S6	KIF21A	S1673		NLQDGQISDTGDLGEDIAS(ph)N	Salmonella infection
25599653	KRAS Mutant(G12D, G12V, G13D)@SW48 cell line	SILAC	TiO2	LTQ-OrbitrapXL	Q7Z4S6-4	KIF21A	S1239		KIPEPS(ph)PVTR	Colorectal cancer
25849741	IKKb(K44M)+TNF-alpha@MCF7 cells	SILAC	TiO2	Q Exactive	Q7Z4S6-6	KIF21A	S1189	ELSPPPGLPSKIGSISRQSSLSEKKIPEPSP		Breast cancer
25849741	TNF-alpha@MCF7 cells	SILAC	TiO2	Q Exactive	Q7Z4S6-6	KIF21A	S1189	ELSPPPGLPSKIGSISRQSSLSEKKIPEPSP		Breast cancer
25849741	TNF-alpha+SC-514 IKK@MCF7 cells	SILAC	TiO2	Q Exactive	Q7Z4S6-6	KIF21A	S1189	ELSPPPGLPSKIGSISRQSSLSEKKIPEPSP		Breast cancer
25849741	TNF-alpha+IKKb@MCF7 cells	SILAC	TiO2	Q Exactive	Q7Z4S6-6	KIF21A	S1189	ELSPPPGLPSKIGSISRQSSLSEKKIPEPSP		Breast cancer
26378887	Pervanadate@SK-N-BE cell line	Label Free	Fe-IMAC	Orbitrap Q-Exactive	Q7Z4S6-2	KIF21A	S1262		HSDSGTSEASLS(ph)PPSS(ph)PPSRPR	Kinase activity
26378887	Untreated@SK-N-BE cell line	Label Free	Fe-IMAC	Orbitrap Q-Exactive	Q7Z4S6-2	KIF21A	S1262		HSDSGTSEASLS(ph)PPSS(ph)PPSRPR	Kinase activity
26572502	VE-821+Hydroxyurea@U2OS cells	SILAC	TiO2	Q-Exactive Plus	Q7Z4S6-2	KIF21A	S524	SGSSTFSPTILSS	APYFSGSSTFS(ph)PTILSSDK	Cancer
26572502	VE-821+Hydroxyurea@U2OS cells	SILAC	TiO2	Q-Exactive Plus	Q7Z4S6-2	KIF21A	S1212	SKIGSISRQSSLS	IGSIS(ph)RQSSLSEK	Cancer
26572502	VE-821+Hydroxyurea@U2OS cells	SILAC	TiO2	Q-Exactive Plus	Q7Z4S6-2	KIF21A	S1226	KKIPEPSPVTRRK	KIPEPS(ph)PVTR	Cancer
26572502	VE-821+Hydroxyurea@U2OS cells	SILAC	TiO2	Q-Exactive Plus	Q7Z4S6-2	KIF21A	S840	KVTRKLSSSDAPA	KLS(ph)SSDAPAQDTGSSAAAVETDASR	Cancer
26572502	VE-821+Hydroxyurea@U2OS cells	SILAC	TiO2	Q-Exactive Plus	Q7Z4S6-2	KIF21A	S1258	TSEASLSPPSSPP	HSDSGTSEASLS(ph)PPSS(ph)PPSRPR	Cancer
26572502	VE-821+Hydroxyurea@U2OS cells	SILAC	TiO2	Q-Exactive Plus	Q7Z4S6-2	KIF21A	S1294	QDKSDESDSSLSE	LTVSQGNTSVQQDKS(ph)DES(ph)DSSLSEVHR	Cancer
26572502	DMSO@U2OS cells_26572502	SILAC	TiO2	Q-Exactive Plus	Q7Z4S6-2	KIF21A	S524	SGSSTFSPTILSS	APYFSGSSTFS(ph)PTILSSDK	Cancer
26572502	DMSO@U2OS cells_26572502	SILAC	TiO2	Q-Exactive Plus	Q7Z4S6-2	KIF21A	S1212	SKIGSISRQSSLS	IGSIS(ph)RQSSLSEK	Cancer
26572502	DMSO@U2OS cells_26572502	SILAC	TiO2	Q-Exactive Plus	Q7Z4S6-2	KIF21A	S1226	KKIPEPSPVTRRK	KIPEPS(ph)PVTR	Cancer
26572502	DMSO@U2OS cells_26572502	SILAC	TiO2	Q-Exactive Plus	Q7Z4S6-2	KIF21A	S840	KVTRKLSSSDAPA	KLS(ph)SSDAPAQDTGSSAAAVETDASR	Cancer
26572502	DMSO@U2OS cells_26572502	SILAC	TiO2	Q-Exactive Plus	Q7Z4S6-2	KIF21A	S1258	TSEASLSPPSSPP	HSDSGTSEASLS(ph)PPSS(ph)PPSRPR	Cancer
26572502	DMSO@U2OS cells_26572502	SILAC	TiO2	Q-Exactive Plus	Q7Z4S6-2	KIF21A	S1294	QDKSDESDSSLSE	LTVSQGNTSVQQDKS(ph)DES(ph)DSSLSEVHR	Cancer
26572502	Hydroxyurea@U2OS cells	SILAC	TiO2	Q-Exactive Plus	Q7Z4S6-2	KIF21A	S524	SGSSTFSPTILSS	APYFSGSSTFS(ph)PTILSSDK	Cancer
26572502	Hydroxyurea@U2OS cells	SILAC	TiO2	Q-Exactive Plus	Q7Z4S6-2	KIF21A	S1212	SKIGSISRQSSLS	IGSIS(ph)RQSSLSEK	Cancer
26572502	Hydroxyurea@U2OS cells	SILAC	TiO2	Q-Exactive Plus	Q7Z4S6-2	KIF21A	S1226	KKIPEPSPVTRRK	KIPEPS(ph)PVTR	Cancer
26572502	Hydroxyurea@U2OS cells	SILAC	TiO2	Q-Exactive Plus	Q7Z4S6-2	KIF21A	S840	KVTRKLSSSDAPA	KLS(ph)SSDAPAQDTGSSAAAVETDASR	Cancer
26572502	Hydroxyurea@U2OS cells	SILAC	TiO2	Q-Exactive Plus	Q7Z4S6-2	KIF21A	S1258	TSEASLSPPSSPP	HSDSGTSEASLS(ph)PPSS(ph)PPSRPR	Cancer
26572502	Hydroxyurea@U2OS cells	SILAC	TiO2	Q-Exactive Plus	Q7Z4S6-2	KIF21A	S1294	QDKSDESDSSLSE	LTVSQGNTSVQQDKS(ph)DES(ph)DSSLSEVHR	Cancer
27050516	Cortistatin A@HCT116 cells	SILAC	TiO2	Orbitrap LTQ	Q7Z4S6-6	KIF21A	S829	RKLSSSDAPAQDTGSSAAAVETDASRTGAQQ	_KLSSSDAPAQDTGSS(ph)AAAVETDASR_	Inflammation
27050516	Cortistatin A@HCT116 cells	SILAC	TiO2	Orbitrap LTQ	Q7Z4S6-6	KIF21A	S524	RATARAPYFSGSSTFSPTILSSDKETIEIID	_APYFSGSSTFS(ph)PTILSSDK_	Inflammation
27050516	DMSO@HCT116 cells_27050516	SILAC	TiO2	Orbitrap LTQ	Q7Z4S6-6	KIF21A	S829	RKLSSSDAPAQDTGSSAAAVETDASRTGAQQ	_KLSSSDAPAQDTGSS(ph)AAAVETDASR_	Inflammation
27050516	DMSO@HCT116 cells_27050516	SILAC	TiO2	Orbitrap LTQ	Q7Z4S6-6	KIF21A	S524	RATARAPYFSGSSTFSPTILSSDKETIEIID	_APYFSGSSTFS(ph)PTILSSDK_	Inflammation
27067055	IL2@Kit225 T cells	SILAC	TiO2	Q Exactive HF	Q7Z4S6-5	KIF21A	S1205		IGSIS(ph)RQSS(ph)LSEK	Cytokine stimulation
27067055	Untreated@Kit225 T cells	SILAC	TiO2	Q Exactive HF	Q7Z4S6-5	KIF21A	S1205		IGSIS(ph)RQSS(ph)LSEK	Cytokine stimulation
27732954	Crizotinib@NB1 cell-line	SILAC	IMAC	LTQ-Orbitrap Elite	Q7Z4S6-2	KIF21A	S1258	KEQKHSDSGTSEASLSPPSSPPSRPRNELNV	_HSDSGTSEASLS(ph)PPSS(ph)PPSRPR_	Inhibition
27732954	Crizotinib@NB1 cell-line	SILAC	IMAC	LTQ-Orbitrap Elite	Q7Z4S6-2	KIF21A	S1285	ELNVFNRLTVSQGNTSVQQDKSDESDSSLSE	_LTVSQGNTS(ph)VQQDKSDES(ph)DSSLSEVHR_	Inhibition
27732954	Crizotinib@NB1643 cell-line	SILAC	IMAC	LTQ-Orbitrap Elite	Q7Z4S6-2	KIF21A	S326	LGDKSKRATHVPYRDSKLTRLLQDSLGGNSQ	ATHVPYRDS(ph)K	Inhibition
27732954	Crizotinib@NB1643 cell-line	SILAC	IMAC	LTQ-Orbitrap Elite	Q7Z4S6-4	KIF21A	S1304	RLTVSQGNTSVQQDKSDESDSSLSEVHSRSS	_LTVSQGNTSVQQDKS(ph)DESDS(ph)S(ph)LSEVHSR_	Inhibition
27732954	Crizotinib@NB1643 cell-line	SILAC	IMAC	LTQ-Orbitrap Elite	Q7Z4S6-2	KIF21A	S520	KNLTRATARAPYFSGSSTFSPTILSSDKETI	_APYFSGS(ph)STFSPTILSSDK_	Inhibition
27732954	Crizotinib@NB1643 cell-line	SILAC	IMAC	LTQ-Orbitrap Elite	Q7Z4S6-2	KIF21A	S1649	TVRIWKARNLQDGQISDTGDLGEDIASN___	_NLQDGQIS(ph)DTGDLGEDIASN_	Inhibition
27732954	Crizotinib@NB1643 cell-line	SILAC	IMAC	LTQ-Orbitrap Elite	Q7Z4S6-2	KIF21A	S1261	KHSDSGTSEASLSPPSSPPSRPRNELNVFNR	_HSDSGT(ph)S(ph)EAS(ph)LS(ph)PPS(ph)SPPSRPR_	Inhibition
27732954	Crizotinib@SHSY5Y cell-line	SILAC	IMAC	LTQ-Orbitrap Elite	Q7Z4S6-2	KIF21A	S1226	ISRQSSLSEKKIPEPSPVTRRKAYEKAEKSK	_IPEPS(ph)PVTR_	Inhibition
27732954	Crizotinib@SHSY5Y cell-line	SILAC	IMAC	LTQ-Orbitrap Elite	Q7Z4S6-2	KIF21A	S524	RATARAPYFSGSSTFSPTILSSDKETIEIID	_APYFSGSSTFS(ph)PTILSSDK_	Inhibition
27732954	Crizotinib@SHSY5Y cell-line	SILAC	IMAC	LTQ-Orbitrap Elite	Q7Z4S6-2	KIF21A	S1256	KAKEQKHSDSGTSEASLSPPSSPPSRPRNEL	HSDSGTSEAS(ph)LSPPSS(ph)PPSR	Inhibition
27732954	DMSO@NB1 cell-line	SILAC	IMAC	LTQ-Orbitrap Elite	Q7Z4S6-2	KIF21A	S1258	KEQKHSDSGTSEASLSPPSSPPSRPRNELNV	_HSDSGTSEASLS(ph)PPSS(ph)PPSRPR_	Inhibition
27732954	DMSO@NB1 cell-line	SILAC	IMAC	LTQ-Orbitrap Elite	Q7Z4S6-2	KIF21A	S1285	ELNVFNRLTVSQGNTSVQQDKSDESDSSLSE	_LTVSQGNTS(ph)VQQDKSDES(ph)DSSLSEVHR_	Inhibition
27732954	DMSO@NB1643 cell-line	SILAC	IMAC	LTQ-Orbitrap Elite	Q7Z4S6-2	KIF21A	S326	LGDKSKRATHVPYRDSKLTRLLQDSLGGNSQ	ATHVPYRDS(ph)K	Inhibition
27732954	DMSO@NB1643 cell-line	SILAC	IMAC	LTQ-Orbitrap Elite	Q7Z4S6-4	KIF21A	S1304	RLTVSQGNTSVQQDKSDESDSSLSEVHSRSS	_LTVSQGNTSVQQDKS(ph)DESDS(ph)S(ph)LSEVHSR_	Inhibition
27732954	DMSO@NB1643 cell-line	SILAC	IMAC	LTQ-Orbitrap Elite	Q7Z4S6-2	KIF21A	S520	KNLTRATARAPYFSGSSTFSPTILSSDKETI	_APYFSGS(ph)STFSPTILSSDK_	Inhibition
27732954	DMSO@NB1643 cell-line	SILAC	IMAC	LTQ-Orbitrap Elite	Q7Z4S6-2	KIF21A	S1649	TVRIWKARNLQDGQISDTGDLGEDIASN___	_NLQDGQIS(ph)DTGDLGEDIASN_	Inhibition
27732954	DMSO@NB1643 cell-line	SILAC	IMAC	LTQ-Orbitrap Elite	Q7Z4S6-2	KIF21A	S1261	KHSDSGTSEASLSPPSSPPSRPRNELNVFNR	_HSDSGT(ph)S(ph)EAS(ph)LS(ph)PPS(ph)SPPSRPR_	Inhibition
27732954	DMSO@SHSY5Y cell-line	SILAC	IMAC	LTQ-Orbitrap Elite	Q7Z4S6-2	KIF21A	S1226	ISRQSSLSEKKIPEPSPVTRRKAYEKAEKSK	_IPEPS(ph)PVTR_	Inhibition
27732954	DMSO@SHSY5Y cell-line	SILAC	IMAC	LTQ-Orbitrap Elite	Q7Z4S6-2	KIF21A	S524	RATARAPYFSGSSTFSPTILSSDKETIEIID	_APYFSGSSTFS(ph)PTILSSDK_	Inhibition
27732954	DMSO@SHSY5Y cell-line	SILAC	IMAC	LTQ-Orbitrap Elite	Q7Z4S6-2	KIF21A	S1256	KAKEQKHSDSGTSEASLSPPSSPPSRPRNEL	HSDSGTSEAS(ph)LSPPSS(ph)PPSR	Inhibition
29083192	CSCX-TiO2@HeLa cell line	TMT	TiO2	LTQ Orbitrap Velos	Q7Z4S6-6	KIF21A	S1203	ISRQSSLSEKKIPEPSPVTRRKAYEKAEKSK	KIPEPS(ph)PVTR	Fractionation-study
29514088	TGF-beta@RPE-1 cell line	SILAC	TiO2	Orbitrap HF	Q7Z4S6-6	KIF21A	S1176	MNTETSGTSAREKELSPPPGLPSKIGSISRQ	ELS(ph)PPPGLPSK	Retinal pigment epithelial
29514088	Unstimulated@RPE-1 cell line	SILAC	TiO2	Orbitrap HF	Q7Z4S6-6	KIF21A	S1176	MNTETSGTSAREKELSPPPGLPSKIGSISRQ	ELS(ph)PPPGLPSK	Retinal pigment epithelial
30177828	Mock(24h)@SK-N-BE2 cells	Label free	EasyPhos	LTQ-Orbitrap XL + Orbitrap Q Exactive HF	Q7Z4S6-3	KIF21A	S1264	KAEKSKAKEQKQSDESDSSLSEVHRGIINPF	EQKQS(ph)DES(ph)DSSLSEVHR	Infection
30177828	Mock(48h)@SK-N-BE2 cells	Label free	EasyPhos	LTQ-Orbitrap XL + Orbitrap Q Exactive HF	Q7Z4S6-3	KIF21A	S1264	KAEKSKAKEQKQSDESDSSLSEVHRGIINPF	EQKQS(ph)DES(ph)DSSLSEVHR	Infection
30177828	Mock(72h)@SK-N-BE2 cells	Label free	EasyPhos	LTQ-Orbitrap XL + Orbitrap Q Exactive HF	Q7Z4S6-3	KIF21A	S1264	KAEKSKAKEQKQSDESDSSLSEVHRGIINPF	EQKQS(ph)DES(ph)DSSLSEVHR	Infection
30177828	ZIKV(24h)@SK-N-BE2 cells	Label free	EasyPhos	LTQ-Orbitrap XL + Orbitrap Q Exactive HF	Q7Z4S6-3	KIF21A	S1264	KAEKSKAKEQKQSDESDSSLSEVHRGIINPF	EQKQS(ph)DES(ph)DSSLSEVHR	Infection
30177828	ZIKV(48h)@SK-N-BE2 cells	Label free	EasyPhos	LTQ-Orbitrap XL + Orbitrap Q Exactive HF	Q7Z4S6-3	KIF21A	S1264	KAEKSKAKEQKQSDESDSSLSEVHRGIINPF	EQKQS(ph)DES(ph)DSSLSEVHR	Infection
30177828	ZIKV(72h)@SK-N-BE2 cells	Label free	EasyPhos	LTQ-Orbitrap XL + Orbitrap Q Exactive HF	Q7Z4S6-3	KIF21A	S1264	KAEKSKAKEQKQSDESDSSLSEVHRGIINPF	EQKQS(ph)DES(ph)DSSLSEVHR	Infection
30890564	Vemurafenib R@A375 cell line BR2	SILAC	TiO2	Q Exactive HF	Q7Z4S6-5	KIF21A	S1219	ISRQSSLSEKKIPEPSPVTRRKAYEKAEKSK	KIPEPS(ph)PVTR	Skin cancer
30890564	Vemurafenib R@A375 cell line BR2	SILAC	TiO2	Q Exactive HF	Q7Z4S6-5	KIF21A	S1205	ELSPPPGLPSKIGSISRQSSLSEKKIPEPSP	IGSIS(ph)RQSSLSEK	Skin cancer
30890564	Vemurafenib S@A375 cell line BR2	SILAC	TiO2	Q Exactive HF	Q7Z4S6-5	KIF21A	S1219	ISRQSSLSEKKIPEPSPVTRRKAYEKAEKSK	KIPEPS(ph)PVTR	Skin cancer
30890564	Vemurafenib S@A375 cell line BR2	SILAC	TiO2	Q Exactive HF	Q7Z4S6-5	KIF21A	S1205	ELSPPPGLPSKIGSISRQSSLSEKKIPEPSP	IGSIS(ph)RQSSLSEK	Skin cancer
31665227	14H@HEK293 cells	TMT	TiO2	Orbitrap Fusion Tribrid	Q7Z4S6-3	KIF21A	S1615	TVRIWKARNLQDGQISDTGDLGEDIASN___		Cancer
31665227	14H@HEK293 cells	TMT	TiO2	Orbitrap Fusion Tribrid	Q7Z4S6-3	KIF21A	S853	RPMSDKVAGKVTRKLSSSDAPAQDTGSSAAA		Cancer
31665227	DMSO@HEK293 cells	TMT	TiO2	Orbitrap Fusion Tribrid	Q7Z4S6-3	KIF21A	S1615	TVRIWKARNLQDGQISDTGDLGEDIASN___		Cancer
31665227	DMSO@HEK293 cells	TMT	TiO2	Orbitrap Fusion Tribrid	Q7Z4S6-3	KIF21A	S853	RPMSDKVAGKVTRKLSSSDAPAQDTGSSAAA		Cancer
31665227	MK2206@HEK293	TMT	TiO2	Orbitrap Fusion Tribrid	Q7Z4S6-3	KIF21A	S1615	TVRIWKARNLQDGQISDTGDLGEDIASN___		Cancer
31665227	MK2206@HEK293	TMT	TiO2	Orbitrap Fusion Tribrid	Q7Z4S6-3	KIF21A	S853	RPMSDKVAGKVTRKLSSSDAPAQDTGSSAAA		Cancer
32314919	HU+SCH 900776 SF1@HEK293A cell	SILAC	TiO2	Orbitrap Elite MS	Q7Z4S6-6	KIF21A	S1176	MNTETSGTSAREKELSPPPGLPSKIGSISRQ	EKELS(ph)PPPGLPSK	Inhibitors of checkpoint kinase 1 (CHK1)
32314919	HU SF1@HEK293A cell	SILAC	TiO2	Orbitrap Elite MS	Q7Z4S6-6	KIF21A	S1176	MNTETSGTSAREKELSPPPGLPSKIGSISRQ	EKELS(ph)PPPGLPSK	Inhibitors of checkpoint kinase 1 (CHK1)
33755436	DMSO@BT-474 cell line R1	TMT	LTQ Orbitrap Elite	Fe-IMAC	Q7Z4S6-6	KIF21A	S819	VTRKLSSSDAPAQDT	VTRKLSSs(ph)DAPAQDT	Breast cancer
33755436	DMSO@BT-474 cell line R3	TMT	LTQ Orbitrap Elite	Fe-IMAC	Q7Z4S6-6	KIF21A	S1176	SAREKELSPPPGLPS	SAREKELs(ph)PPPGLPS	Breast cancer
33755436	DMSO@BT-474 cell line R4	TMT	LTQ Orbitrap Elite	Fe-IMAC	Q7Z4S6-6	KIF21A	S1203	EKKIPEPSPVTRRKA	EKKIPEPs(ph)PVTRRKA	Breast cancer
33755436	AZD5363@BT-474 cell line R1	TMT	LTQ Orbitrap Elite	Fe-IMAC	Q7Z4S6-6	KIF21A	S819	VTRKLSSSDAPAQDT	VTRKLSSs(ph)DAPAQDT	Breast cancer
33755436	AZD5363@BT-474 cell line R3	TMT	LTQ Orbitrap Elite	Fe-IMAC	Q7Z4S6-6	KIF21A	S1176	SAREKELSPPPGLPS	SAREKELs(ph)PPPGLPS	Breast cancer
33755436	AZD5363@BT-474 cell line R4	TMT	LTQ Orbitrap Elite	Fe-IMAC	Q7Z4S6-6	KIF21A	S1203	EKKIPEPSPVTRRKA	EKKIPEPs(ph)PVTRRKA	Breast cancer
33755436	GSK2110183@BT-474 cell line R1	TMT	LTQ Orbitrap Elite	Fe-IMAC	Q7Z4S6-6	KIF21A	S819	VTRKLSSSDAPAQDT	VTRKLSSs(ph)DAPAQDT	Breast cancer
33755436	GSK2110183@BT-474 cell line R3	TMT	LTQ Orbitrap Elite	Fe-IMAC	Q7Z4S6-6	KIF21A	S1176	SAREKELSPPPGLPS	SAREKELs(ph)PPPGLPS	Breast cancer
33755436	GSK2110183@BT-474 cell line R4	TMT	LTQ Orbitrap Elite	Fe-IMAC	Q7Z4S6-6	KIF21A	S1203	EKKIPEPSPVTRRKA	EKKIPEPs(ph)PVTRRKA	Breast cancer
33755436	GSK690693@BT-474 cell line R1	TMT	LTQ Orbitrap Elite	Fe-IMAC	Q7Z4S6-6	KIF21A	S819	VTRKLSSSDAPAQDT	VTRKLSSs(ph)DAPAQDT	Breast cancer
33755436	GSK690693@BT-474 cell line R3	TMT	LTQ Orbitrap Elite	Fe-IMAC	Q7Z4S6-6	KIF21A	S1176	SAREKELSPPPGLPS	SAREKELs(ph)PPPGLPS	Breast cancer
33755436	GSK690693@BT-474 cell line R4	TMT	LTQ Orbitrap Elite	Fe-IMAC	Q7Z4S6-6	KIF21A	S1203	EKKIPEPSPVTRRKA	EKKIPEPs(ph)PVTRRKA	Breast cancer
33755436	Ipatasertib@BT-474 cell line R1	TMT	LTQ Orbitrap Elite	Fe-IMAC	Q7Z4S6-6	KIF21A	S819	VTRKLSSSDAPAQDT	VTRKLSSs(ph)DAPAQDT	Breast cancer
33755436	Ipatasertib@BT-474 cell line R3	TMT	LTQ Orbitrap Elite	Fe-IMAC	Q7Z4S6-6	KIF21A	S1176	SAREKELSPPPGLPS	SAREKELs(ph)PPPGLPS	Breast cancer
33755436	Ipatasertib@BT-474 cell line R4	TMT	LTQ Orbitrap Elite	Fe-IMAC	Q7Z4S6-6	KIF21A	S1203	EKKIPEPSPVTRRKA	EKKIPEPs(ph)PVTRRKA	Breast cancer
33755436	MK-2206@BT-474 cell line R1	TMT	LTQ Orbitrap Elite	Fe-IMAC	Q7Z4S6-6	KIF21A	S819	VTRKLSSSDAPAQDT	VTRKLSSs(ph)DAPAQDT	Breast cancer
33755436	MK-2206@BT-474 cell line R3	TMT	LTQ Orbitrap Elite	Fe-IMAC	Q7Z4S6-6	KIF21A	S1176	SAREKELSPPPGLPS	SAREKELs(ph)PPPGLPS	Breast cancer
33755436	MK-2206@BT-474 cell line R4	TMT	LTQ Orbitrap Elite	Fe-IMAC	Q7Z4S6-6	KIF21A	S1203	EKKIPEPSPVTRRKA	EKKIPEPs(ph)PVTRRKA	Breast cancer
34417301	Mitotic arrest G1@RPE1 cells	SILAC	TiO2	Orbitrap	Q7Z4S6-6	KIF21A	S817	RPMSDKVAGKVTRKLSSSDAPAQDTGSSAAA	KLS(ph)SSDAPAQDTGSSAAAVETDASR	KIF2A
34417301	DKK1@RPE1 cells	SILAC	TiO2	Orbitrap	Q7Z4S6-6	KIF21A	S817	RPMSDKVAGKVTRKLSSSDAPAQDTGSSAAA	KLS(ph)SSDAPAQDTGSSAAAVETDASR	KIF2A
34673281	BRAFi-resistant@A375 cells	SILAC	TiO2	Quadrupole Orbitrap	Q7Z4S6-4	KIF21A	T1665	RIWKARNLQDGQISDTGDLGEDIASN_____	NLQDGQISDT(ph)GDLGEDIASN	Melanoma
34673281	BRAFi-resistant@A375 cells	SILAC	TiO2	Quadrupole Orbitrap	Q7Z4S6-4	KIF21A	S1229	PPGLPSKIGSISRQSSLSEKKIPEPSPVTRR	IGSIS(ph)RQSS(ph)LSEK	Melanoma
34673281	BRAFi-resistant@A375 cells	SILAC	TiO2	Quadrupole Orbitrap	Q7Z4S6-4	KIF21A	S1231	GLPSKIGSISRQSSLSEKKIPEPSPVTRRKA	IGSIS(ph)RQSSLS(ph)EK	Melanoma
34673281	BRAFi-sensitive@A375 cells	SILAC	TiO2	Quadrupole Orbitrap	Q7Z4S6-4	KIF21A	T1665	RIWKARNLQDGQISDTGDLGEDIASN_____	NLQDGQISDT(ph)GDLGEDIASN	Melanoma
34673281	BRAFi-sensitive@A375 cells	SILAC	TiO2	Quadrupole Orbitrap	Q7Z4S6-4	KIF21A	S1229	PPGLPSKIGSISRQSSLSEKKIPEPSPVTRR	IGSIS(ph)RQSS(ph)LSEK	Melanoma
34673281	BRAFi-sensitive@A375 cells	SILAC	TiO2	Quadrupole Orbitrap	Q7Z4S6-4	KIF21A	S1231	GLPSKIGSISRQSSLSEKKIPEPSPVTRRKA	IGSIS(ph)RQSSLS(ph)EK	Melanoma
34974192	CCP(0h)@C431A-Parkin HeLa cells	Dimethyl Labeling	IMAC	Q Exactive HF	Q7Z4S6-5	KIF21A	S840	RPMSDKVAGKVTRKLSSSDAPAQDTGSSAAA	KLS(ph)SSDAPAQDTGSSAAAVETDASR	Mitophagy
34974192	CCP(0h)@WT Parkin HeLa cells	Dimethyl Labeling	IMAC	Q Exactive HF	Q7Z4S6-5	KIF21A	S840	RPMSDKVAGKVTRKLSSSDAPAQDTGSSAAA	KLS(ph)SSDAPAQDTGSSAAAVETDASR	Mitophagy
34974192	CCP(12h)@C431A-Parkin HeLa cells	Dimethyl Labeling	IMAC	Q Exactive HF	Q7Z4S6-5	KIF21A	S840	RPMSDKVAGKVTRKLSSSDAPAQDTGSSAAA	KLS(ph)SSDAPAQDTGSSAAAVETDASR	Mitophagy
34974192	CCP(12h)@WT Parkin HeLa cells	Dimethyl Labeling	IMAC	Q Exactive HF	Q7Z4S6-5	KIF21A	S840	RPMSDKVAGKVTRKLSSSDAPAQDTGSSAAA	KLS(ph)SSDAPAQDTGSSAAAVETDASR	Mitophagy
34974192	CCP(18h)@C431A-Parkin HeLa cells	Dimethyl Labeling	IMAC	Q Exactive HF	Q7Z4S6-5	KIF21A	S840	RPMSDKVAGKVTRKLSSSDAPAQDTGSSAAA	KLS(ph)SSDAPAQDTGSSAAAVETDASR	Mitophagy
34974192	CCP(18h)@WT Parkin HeLa cells	Dimethyl Labeling	IMAC	Q Exactive HF	Q7Z4S6-5	KIF21A	S840	RPMSDKVAGKVTRKLSSSDAPAQDTGSSAAA	KLS(ph)SSDAPAQDTGSSAAAVETDASR	Mitophagy
34974192	CCP(2h)@C431A-Parkin HeLa cells	Dimethyl Labeling	IMAC	Q Exactive HF	Q7Z4S6-5	KIF21A	S840	RPMSDKVAGKVTRKLSSSDAPAQDTGSSAAA	KLS(ph)SSDAPAQDTGSSAAAVETDASR	Mitophagy
34974192	CCP(2h)@WT Parkin HeLa cells	Dimethyl Labeling	IMAC	Q Exactive HF	Q7Z4S6-5	KIF21A	S840	RPMSDKVAGKVTRKLSSSDAPAQDTGSSAAA	KLS(ph)SSDAPAQDTGSSAAAVETDASR	Mitophagy
34974192	CCP(6h)@C431A-Parkin HeLa cells	Dimethyl Labeling	IMAC	Q Exactive HF	Q7Z4S6-5	KIF21A	S840	RPMSDKVAGKVTRKLSSSDAPAQDTGSSAAA	KLS(ph)SSDAPAQDTGSSAAAVETDASR	Mitophagy
34974192	CCP(6h)@WT Parkin HeLa cells	Dimethyl Labeling	IMAC	Q Exactive HF	Q7Z4S6-5	KIF21A	S840	RPMSDKVAGKVTRKLSSSDAPAQDTGSSAAA	KLS(ph)SSDAPAQDTGSSAAAVETDASR	Mitophagy
35257745	DMSO(0min)@EA.hy926 cell line	TMT	TIO2	Orbitrap Fusion Tribrid	Q7Z4S6-4	KIF21A	S853		kLS(ph)SSDAPAQDTGSSAAAVETDASR	cardiovascular disease
35257745	SB203580(10min)@EA.hy926 cell line	TMT	TIO2	Orbitrap Fusion Tribrid	Q7Z4S6-4	KIF21A	S853		kLS(ph)SSDAPAQDTGSSAAAVETDASR	cardiovascular disease
35257745	SB203580(0min)@EA.hy926 cell line	TMT	TIO2	Orbitrap Fusion Tribrid	Q7Z4S6-4	KIF21A	S853		kLS(ph)SSDAPAQDTGSSAAAVETDASR	cardiovascular disease
35608653	Mock(12h)@Calu-3 cells	Labelling not mention	Enrichment (no details)	OrbiMS not mention	Q7Z4S6-3	KIF21A	S1225	ELSPPPGLPSKIGSISRQSSLSEKKIPEPSP		SARS-CoV-2 r
35608653	Mock(12h)@Calu-3 cells	Labelling not mention	Enrichment (no details)	OrbiMS not mention	Q7Z4S6-3	KIF21A	S853	RPMSDKVAGKVTRKLSSSDAPAQDTGSSAAA		SARS-CoV-2 r
35608653	Mock(4h)@Calu-3 cells	Labelling not mention	Enrichment (no details)	OrbiMS not mention	Q7Z4S6-3	KIF21A	S1225	ELSPPPGLPSKIGSISRQSSLSEKKIPEPSP		SARS-CoV-2 r
35608653	Mock(4h)@Calu-3 cells	Labelling not mention	Enrichment (no details)	OrbiMS not mention	Q7Z4S6-3	KIF21A	S853	RPMSDKVAGKVTRKLSSSDAPAQDTGSSAAA		SARS-CoV-2 r
35608653	SARS2(12h)@Calu-3 cells	Labelling not mention	Enrichment (no details)	OrbiMS not mention	Q7Z4S6-3	KIF21A	S1225	ELSPPPGLPSKIGSISRQSSLSEKKIPEPSP		SARS-CoV-2 r
35608653	SARS2(12h)@Calu-3 cells	Labelling not mention	Enrichment (no details)	OrbiMS not mention	Q7Z4S6-3	KIF21A	S853	RPMSDKVAGKVTRKLSSSDAPAQDTGSSAAA		SARS-CoV-2 r
35608653	SARS2(4h)@Calu-3 cells	Labelling not mention	Enrichment (no details)	OrbiMS not mention	Q7Z4S6-3	KIF21A	S1225	ELSPPPGLPSKIGSISRQSSLSEKKIPEPSP		SARS-CoV-2 r
35608653	SARS2(4h)@Calu-3 cells	Labelling not mention	Enrichment (no details)	OrbiMS not mention	Q7Z4S6-3	KIF21A	S853	RPMSDKVAGKVTRKLSSSDAPAQDTGSSAAA		SARS-CoV-2 r
35608653	SARS2(8h)@Calu-3 cells	Labelling not mention	Enrichment (no details)	OrbiMS not mention	Q7Z4S6-3	KIF21A	S1225	ELSPPPGLPSKIGSISRQSSLSEKKIPEPSP		SARS-CoV-2 r
35608653	SARS2(8h)@Calu-3 cells	Labelling not mention	Enrichment (no details)	OrbiMS not mention	Q7Z4S6-3	KIF21A	S853	RPMSDKVAGKVTRKLSSSDAPAQDTGSSAAA		SARS-CoV-2 r
29449344	Optimised cell lysis@HEK cells		Fe3+-IMAC	Orbitrap Q- Exactive HF	Q7Z4S6	KIF21A	S1274	KHSDSGTSEASLSPPSSPPSRPRNELNVFNR	HSDSGTSEASLS(ph)PPS(ph)SPPSRPR	Benzonase digestion
29449344	Optimised cell lysis@HEK cells		Fe3+-IMAC	Orbitrap Q- Exactive HF	Q7Z4S6	KIF21A	S1304	RLTVSQGNTSVQQDKSDESDSSLSEVHRSSR	LTVSQGNTSVQQDKS(ph)DES(ph)DSSLSEVHR	Benzonase digestion
29449344	Optimised cell lysis@HEK cells		Fe3+-IMAC	Orbitrap Q- Exactive HF	Q7Z4S6	KIF21A	S1307	VSQGNTSVQQDKSDESDSSLSEVHRSSRRGI	LTVSQGNTSVQQDKS(ph)DES(ph)DSSLSEVHR	Benzonase digestion
29449344	Optimised cell lysis@HeLa cells		Fe3+-IMAC	Orbitrap Q- Exactive HF	Q7Z4S6	KIF21A	S1271	KEQKHSDSGTSEASLSPPSSPPSRPRNELNV	HSDSGTSEASLS(ph)PPSSPPSRPR	Benzonase digestion
29449344	Optimised cell lysis@HeLa cells		Fe3+-IMAC	Orbitrap Q- Exactive HF	Q7Z4S6	KIF21A	S1304	RLTVSQGNTSVQQDKSDESDSSLSEVHRSSR	LTVSQGNTSVQQDKS(ph)DES(ph)DSSLSEVHR	Benzonase digestion
29449344	Optimised cell lysis@HeLa cells		Fe3+-IMAC	Orbitrap Q- Exactive HF	Q7Z4S6	KIF21A	S1307	VSQGNTSVQQDKSDESDSSLSEVHRSSRRGI	LTVSQGNTSVQQDKS(ph)DES(ph)DSSLSEVHR	Benzonase digestion
29449344	Optimised cell lysis@HeLa cells		Fe3+-IMAC	Orbitrap Q- Exactive HF	Q7Z4S6	KIF21A	S1310	GNTSVQQDKSDESDSSLSEVHRSSRRGIINP	LTVSQGNTSVQQDKSDES(ph)DSS(ph)LSEVHR	Benzonase digestion
30619164	TcdB (8h)@HEp-2 cell line	SILAC	IMAC+TiO2	Orbitrap Velos	Q7Z4S6	KIF21A	S1225	ELSPPPGLPSKIGSISRQSSLSEKKIPEPSP	IGSIS(ph)RQSS(ph)LSEK	Toxin treatment
30619164	TcdBNXN (8h)HEp-2 cell line	SILAC	IMAC+TiO2	Orbitrap Velos	Q7Z4S6	KIF21A	S1225	ELSPPPGLPSKIGSISRQSSLSEKKIPEPSP	IGSIS(ph)RQSS(ph)LSEK	Toxin treatment
30619164	Untreated@HEp-2 cell line	SILAC	IMAC+TiO2	Orbitrap Velos	Q7Z4S6	KIF21A	S1225	ELSPPPGLPSKIGSISRQSSLSEKKIPEPSP	IGSIS(ph)RQSS(ph)LSEK	Toxin treatment
30624053	SCX-RPLC-CZE-MS/MS@HCT116 cell	Not mentioned	TiO2	Q-Exactive HF	Q7Z4S6	KIF21A	S1229		IGSISRQSS(ph)LSEK	Colon carcinoma
34356831	CIGB-300@HL-60 cells	Isotopic labeling	TiO2Â	QExactive HF	Q7Z4S6	KIF21A	S1662	TVRIWKARNLQDGQISDTGDLGEDIASN___		Acute myeloid leukemiaÂ
21406692	NCM(1h)@HUES9 cell	Label free	TiO2	Q Exactive HF	Q7Z4S6	KIF21A	S1271	HSDSGTSEASLSPPSSPPSRPR	HSDSGTSEASLS(ph)PPSS(ph)PPSRPR	no disease
21406692	NCM(1h)@HUES9 cell	Label free	TiO2	Q Exactive HF	Q7Z4S6	KIF21A	S1275	HSDSGTSEASLSPPSSPPSRPR	HSDSGTSEASLS(ph)PPSS(ph)PPSRPR	no disease
21406692	NCM(1h)@HUES9 cell	Label free	TiO2	Q Exactive HF	Q7Z4S6	KIF21A	S1271	HSDSGTSEASLSPPSSPPSRPR	HSDSGTSEASLS(ph)PPSS(ph)PPSRPR	no disease
21406692	NCM(1h)@HUES9 cell	Label free	TiO2	Q Exactive HF	Q7Z4S6	KIF21A	S1275	HSDSGTSEASLSPPSSPPSRPR	HSDSGTSEASLS(ph)PPSS(ph)PPSRPR	no disease
21406692	NCM(24h)@HUES9 cell	Label free	TiO2	Q Exactive HF	Q7Z4S6	KIF21A	S1271	HSDSGTSEASLSPPSSPPSRPR	HSDSGTSEASLS(ph)PPSS(ph)PPSRPR	no disease
21406692	NCM(24h)@HUES9 cell	Label free	TiO2	Q Exactive HF	Q7Z4S6	KIF21A	S1275	HSDSGTSEASLSPPSSPPSRPR	HSDSGTSEASLS(ph)PPSS(ph)PPSRPR	no disease
21406692	NCM(24h)@HUES9 cell	Label free	TiO2	Q Exactive HF	Q7Z4S6	KIF21A	S1271	HSDSGTSEASLSPPSSPPSRPR	HSDSGTSEASLS(ph)PPSS(ph)PPSRPR	no disease
21406692	NCM(24h)@HUES9 cell	Label free	TiO2	Q Exactive HF	Q7Z4S6	KIF21A	S1275	HSDSGTSEASLSPPSSPPSRPR	HSDSGTSEASLS(ph)PPSS(ph)PPSRPR	no disease
21406692	NCM(6h)@HUES9 cell	Label free	TiO2	Q Exactive HF	Q7Z4S6	KIF21A	S1271	HSDSGTSEASLSPPSSPPSRPR	HSDSGTSEASLS(ph)PPSS(ph)PPSRPR	no disease
21406692	NCM(6h)@HUES9 cell	Label free	TiO2	Q Exactive HF	Q7Z4S6	KIF21A	S1275	HSDSGTSEASLSPPSSPPSRPR	HSDSGTSEASLS(ph)PPSS(ph)PPSRPR	no disease
21406692	NCM(6h)@HUES9 cell	Label free	TiO2	Q Exactive HF	Q7Z4S6	KIF21A	S1271	HSDSGTSEASLSPPSSPPSRPR	HSDSGTSEASLS(ph)PPSS(ph)PPSRPR	no disease
21406692	NCM(6h)@HUES9 cell	Label free	TiO2	Q Exactive HF	Q7Z4S6	KIF21A	S1275	HSDSGTSEASLSPPSSPPSRPR	HSDSGTSEASLS(ph)PPSS(ph)PPSRPR	no disease
21406692	PMA(1h)@HUES9 cell	Label free	TiO2	Q Exactive HF	Q7Z4S6	KIF21A	S1271	HSDSGTSEASLSPPSSPPSRPR	HSDSGTSEASLS(ph)PPSS(ph)PPSRPR	no disease
21406692	PMA(1h)@HUES9 cell	Label free	TiO2	Q Exactive HF	Q7Z4S6	KIF21A	S1275	HSDSGTSEASLSPPSSPPSRPR	HSDSGTSEASLS(ph)PPSS(ph)PPSRPR	no disease
21406692	PMA(1h)@HUES9 cell	Label free	TiO2	Q Exactive HF	Q7Z4S6	KIF21A	S1271	HSDSGTSEASLSPPSSPPSRPR	HSDSGTSEASLS(ph)PPSS(ph)PPSRPR	no disease
21406692	PMA(1h)@HUES9 cell	Label free	TiO2	Q Exactive HF	Q7Z4S6	KIF21A	S1275	HSDSGTSEASLSPPSSPPSRPR	HSDSGTSEASLS(ph)PPSS(ph)PPSRPR	no disease
21406692	PMA(24h)@HUES9 cell	Label free	TiO2	Q Exactive HF	Q7Z4S6	KIF21A	S1271	HSDSGTSEASLSPPSSPPSRPR	HSDSGTSEASLS(ph)PPSS(ph)PPSRPR	no disease
21406692	PMA(24h)@HUES9 cell	Label free	TiO2	Q Exactive HF	Q7Z4S6	KIF21A	S1275	HSDSGTSEASLSPPSSPPSRPR	HSDSGTSEASLS(ph)PPSS(ph)PPSRPR	no disease
21406692	PMA(24h)@HUES9 cell	Label free	TiO2	Q Exactive HF	Q7Z4S6	KIF21A	S1271	HSDSGTSEASLSPPSSPPSRPR	HSDSGTSEASLS(ph)PPSS(ph)PPSRPR	no disease
21406692	PMA(24h)@HUES9 cell	Label free	TiO2	Q Exactive HF	Q7Z4S6	KIF21A	S1275	HSDSGTSEASLSPPSSPPSRPR	HSDSGTSEASLS(ph)PPSS(ph)PPSRPR	no disease
21406692	PMA(30min)@HUES9 cell	Label free	TiO2	Q Exactive HF	Q7Z4S6	KIF21A	S1271	HSDSGTSEASLSPPSSPPSRPR	HSDSGTSEASLS(ph)PPSS(ph)PPSRPR	no disease
21406692	PMA(30min)@HUES9 cell	Label free	TiO2	Q Exactive HF	Q7Z4S6	KIF21A	S1275	HSDSGTSEASLSPPSSPPSRPR	HSDSGTSEASLS(ph)PPSS(ph)PPSRPR	no disease
21406692	PMA(30min)@HUES9 cell	Label free	TiO2	Q Exactive HF	Q7Z4S6	KIF21A	S1271	HSDSGTSEASLSPPSSPPSRPR	HSDSGTSEASLS(ph)PPSS(ph)PPSRPR	no disease
21406692	PMA(30min)@HUES9 cell	Label free	TiO2	Q Exactive HF	Q7Z4S6	KIF21A	S1275	HSDSGTSEASLSPPSSPPSRPR	HSDSGTSEASLS(ph)PPSS(ph)PPSRPR	no disease
21406692	PMA(6h)@HUES9 cell	Label free	TiO2	Q Exactive HF	Q7Z4S6	KIF21A	S1271	HSDSGTSEASLSPPSSPPSRPR	HSDSGTSEASLS(ph)PPSS(ph)PPSRPR	no disease
21406692	PMA(6h)@HUES9 cell	Label free	TiO2	Q Exactive HF	Q7Z4S6	KIF21A	S1275	HSDSGTSEASLSPPSSPPSRPR	HSDSGTSEASLS(ph)PPSS(ph)PPSRPR	no disease
21406692	PMA(6h)@HUES9 cell	Label free	TiO2	Q Exactive HF	Q7Z4S6	KIF21A	S1271	HSDSGTSEASLSPPSSPPSRPR	HSDSGTSEASLS(ph)PPSS(ph)PPSRPR	no disease
21406692	PMA(6h)@HUES9 cell	Label free	TiO2	Q Exactive HF	Q7Z4S6	KIF21A	S1275	HSDSGTSEASLSPPSSPPSRPR	HSDSGTSEASLS(ph)PPSS(ph)PPSRPR	no disease
30177828	Mock(24h)@SK-N-BE2 cells	Label free	EasyPhos	LTQ-Orbitrap XL + Orbitrap Q Exactive HF	Q7Z4S6	KIF21A	S1662	TVRIWKARNLQDGQISDTGDLGEDIASN___	NLQDGQIS(ph)DTGDLGEDIAS(ph)N	Infection
30177828	Mock(24h)@SK-N-BE2 cells	Label free	EasyPhos	LTQ-Orbitrap XL + Orbitrap Q Exactive HF	Q7Z4S6	KIF21A	S1673	TVRIWKARNLQDGQISDTGDLGEDIASN___	NLQDGQIS(ph)DTGDLGEDIAS(ph)N	Infection
30177828	Mock(48h)@SK-N-BE2 cells	Label free	EasyPhos	LTQ-Orbitrap XL + Orbitrap Q Exactive HF	Q7Z4S6	KIF21A	S1662	TVRIWKARNLQDGQISDTGDLGEDIASN___	NLQDGQIS(ph)DTGDLGEDIAS(ph)N	Infection
30177828	Mock(48h)@SK-N-BE2 cells	Label free	EasyPhos	LTQ-Orbitrap XL + Orbitrap Q Exactive HF	Q7Z4S6	KIF21A	S1673	TVRIWKARNLQDGQISDTGDLGEDIASN___	NLQDGQIS(ph)DTGDLGEDIAS(ph)N	Infection
30177828	Mock(72h)@SK-N-BE2 cells	Label free	EasyPhos	LTQ-Orbitrap XL + Orbitrap Q Exactive HF	Q7Z4S6	KIF21A	S1662	TVRIWKARNLQDGQISDTGDLGEDIASN___	NLQDGQIS(ph)DTGDLGEDIAS(ph)N	Infection
30177828	Mock(72h)@SK-N-BE2 cells	Label free	EasyPhos	LTQ-Orbitrap XL + Orbitrap Q Exactive HF	Q7Z4S6	KIF21A	S1673	TVRIWKARNLQDGQISDTGDLGEDIASN___	NLQDGQIS(ph)DTGDLGEDIAS(ph)N	Infection
30177828	ZIKV(24h)@SK-N-BE2 cells	Label free	EasyPhos	LTQ-Orbitrap XL + Orbitrap Q Exactive HF	Q7Z4S6	KIF21A	S1662	TVRIWKARNLQDGQISDTGDLGEDIASN___	NLQDGQIS(ph)DTGDLGEDIAS(ph)N	Infection
30177828	ZIKV(24h)@SK-N-BE2 cells	Label free	EasyPhos	LTQ-Orbitrap XL + Orbitrap Q Exactive HF	Q7Z4S6	KIF21A	S1673	TVRIWKARNLQDGQISDTGDLGEDIASN___	NLQDGQIS(ph)DTGDLGEDIAS(ph)N	Infection
30177828	ZIKV(48h)@SK-N-BE2 cells	Label free	EasyPhos	LTQ-Orbitrap XL + Orbitrap Q Exactive HF	Q7Z4S6	KIF21A	S1662	TVRIWKARNLQDGQISDTGDLGEDIASN___	NLQDGQIS(ph)DTGDLGEDIAS(ph)N	Infection
30177828	ZIKV(48h)@SK-N-BE2 cells	Label free	EasyPhos	LTQ-Orbitrap XL + Orbitrap Q Exactive HF	Q7Z4S6	KIF21A	S1673	TVRIWKARNLQDGQISDTGDLGEDIASN___	NLQDGQIS(ph)DTGDLGEDIAS(ph)N	Infection
30177828	ZIKV(72h)@SK-N-BE2 cells	Label free	EasyPhos	LTQ-Orbitrap XL + Orbitrap Q Exactive HF	Q7Z4S6	KIF21A	S1662	TVRIWKARNLQDGQISDTGDLGEDIASN___	NLQDGQIS(ph)DTGDLGEDIAS(ph)N	Infection
30177828	ZIKV(72h)@SK-N-BE2 cells	Label free	EasyPhos	LTQ-Orbitrap XL + Orbitrap Q Exactive HF	Q7Z4S6	KIF21A	S1673	TVRIWKARNLQDGQISDTGDLGEDIASN___	NLQDGQIS(ph)DTGDLGEDIAS(ph)N	Infection
31350469	Dabrafenib@A375 cell line	SILAC	TiO2	Q Exactive	Q7Z4S6	KIF21A	S1228		IGSISRQS(ph)S(ph)LSEK	Skin cancer
31350469	Dabrafenib@A375 cell line	SILAC	TiO2	Q Exactive	Q7Z4S6	KIF21A	S1229		IGSISRQS(ph)S(ph)LSEK	Skin cancer
31350469	Dabrafenib@A375 cell line	SILAC	TiO2	Q Exactive	Q7Z4S6	KIF21A	S1228		IGSISRQS(ph)S(ph)LSEK	Skin cancer
31350469	Dabrafenib@A375 cell line	SILAC	TiO2	Q Exactive	Q7Z4S6	KIF21A	S1229		IGSISRQS(ph)S(ph)LSEK	Skin cancer
31350469	Trametinib@A375 cell line	SILAC	TiO2	Q Exactive	Q7Z4S6	KIF21A	S1228		IGSISRQS(ph)S(ph)LSEK	Skin cancer
31350469	Trametinib@A375 cell line	SILAC	TiO2	Q Exactive	Q7Z4S6	KIF21A	S1229		IGSISRQS(ph)S(ph)LSEK	Skin cancer
31350469	Trametinib@A375 cell line	SILAC	TiO2	Q Exactive	Q7Z4S6	KIF21A	S1228		IGSISRQS(ph)S(ph)LSEK	Skin cancer
31350469	Trametinib@A375 cell line	SILAC	TiO2	Q Exactive	Q7Z4S6	KIF21A	S1229		IGSISRQS(ph)S(ph)LSEK	Skin cancer
36477497	WT+Salmonella@HeLa cells	Label-free	Enrichment (no details)	Orbitrap	Q7Z4S6	KIF21A	S1271		HSDSGTSEASLS(ph)PPSS(ph)PPSRPR	Salmonella infection
36477497	WT+Salmonella@HeLa cells	Label-free	Enrichment (no details)	Orbitrap	Q7Z4S6	KIF21A	S1275		HSDSGTSEASLS(ph)PPSS(ph)PPSRPR	Salmonella infection
36477497	WT+Salmonella@HeLa cells	Label-free	Enrichment (no details)	Orbitrap	Q7Z4S6	KIF21A	S1304		LTVSQGNTSVQQDKS(ph)DESDS(ph)S(ph)LSEVHR	Salmonella infection
36477497	WT+Salmonella@HeLa cells	Label-free	Enrichment (no details)	Orbitrap	Q7Z4S6	KIF21A	S1309		LTVSQGNTSVQQDKS(ph)DESDS(ph)S(ph)LSEVHR	Salmonella infection
36477497	WT+Salmonella@HeLa cells	Label-free	Enrichment (no details)	Orbitrap	Q7Z4S6	KIF21A	S1310		LTVSQGNTSVQQDKS(ph)DESDS(ph)S(ph)LSEVHR	Salmonella infection
36477497	ipaJ+Salmonella@HeLa cells	Label-free	Enrichment (no details)	Orbitrap	Q7Z4S6	KIF21A	S1271		HSDSGTSEASLS(ph)PPSS(ph)PPSRPR	Salmonella infection
36477497	ipaJ+Salmonella@HeLa cells	Label-free	Enrichment (no details)	Orbitrap	Q7Z4S6	KIF21A	S1275		HSDSGTSEASLS(ph)PPSS(ph)PPSRPR	Salmonella infection
36477497	ipaJ+Salmonella@HeLa cells	Label-free	Enrichment (no details)	Orbitrap	Q7Z4S6	KIF21A	S1304		LTVSQGNTSVQQDKS(ph)DESDS(ph)S(ph)LSEVHR	Salmonella infection
36477497	ipaJ+Salmonella@HeLa cells	Label-free	Enrichment (no details)	Orbitrap	Q7Z4S6	KIF21A	S1309		LTVSQGNTSVQQDKS(ph)DESDS(ph)S(ph)LSEVHR	Salmonella infection
36477497	ipaJ+Salmonella@HeLa cells	Label-free	Enrichment (no details)	Orbitrap	Q7Z4S6	KIF21A	S1310		LTVSQGNTSVQQDKS(ph)DESDS(ph)S(ph)LSEVHR	Salmonella infection
20071362	HB-EGF(3min)@A498 cell line	SILAC	TiO2	LTQ-Orbitrap	Q7Z4S6	KIF21A	S855	TRKLSSSDAPAQD	KLSSS(ph)DAPAQDTGSSAAAVETDASR	cellular signaling
20071362	LPA(3min)@A498 cell line	SILAC	TiO2	LTQ-Orbitrap	Q7Z4S6	KIF21A	S855	TRKLSSSDAPAQD	KLSSS(ph)DAPAQDTGSSAAAVETDASR	cellular signaling
20071362	Serum starvation@A498 cell line	SILAC	TiO2	LTQ-Orbitrap	Q7Z4S6	KIF21A	S855	TRKLSSSDAPAQD	KLSSS(ph)DAPAQDTGSSAAAVETDASR	cellular signaling
20363803	Ang II(15min)@AT1R-HEK cell line	SILAC	TIO2	LTQ-Orbitrap	Q7Z4S6	KIF21A	S1275	SLSPPSSPPSRPR	HS(ph)DSGTSEASLSPPSS(ph)PPSRPR	Signaling network
20363803	Ang II(15min)@AT1R-HEK cell line	SILAC	TIO2	LTQ-Orbitrap	Q7Z4S6	KIF21A	S1229	SISRQSSLSEKKI	IGSIS(ph)RQSS(ph)LSEK	Signaling network
20363803	Ang II(153min)@AT1R-HEK cell line	SILAC	TIO2	LTQ-Orbitrap	Q7Z4S6	KIF21A	S1275	SLSPPSSPPSRPR	HS(ph)DSGTSEASLSPPSS(ph)PPSRPR	Signaling network
20363803	Ang II(153min)@AT1R-HEK cell line	SILAC	TIO2	LTQ-Orbitrap	Q7Z4S6	KIF21A	S1229	SISRQSSLSEKKI	IGSIS(ph)RQSS(ph)LSEK	Signaling network
20363803	SII Ang II(15min)@AT1R-HEK cell line	SILAC	TIO2	LTQ-Orbitrap	Q7Z4S6	KIF21A	S1275	SLSPPSSPPSRPR	HS(ph)DSGTSEASLSPPSS(ph)PPSRPR	Signaling network
20363803	SII Ang II(15min)@AT1R-HEK cell line	SILAC	TIO2	LTQ-Orbitrap	Q7Z4S6	KIF21A	S1229	SISRQSSLSEKKI	IGSIS(ph)RQSS(ph)LSEK	Signaling network
20363803	SII Ang II(3min)@AT1R-HEK cell line	SILAC	TIO2	LTQ-Orbitrap	Q7Z4S6	KIF21A	S1275	SLSPPSSPPSRPR	HS(ph)DSGTSEASLSPPSS(ph)PPSRPR	Signaling network
20363803	SII Ang II(3min)@AT1R-HEK cell line	SILAC	TIO2	LTQ-Orbitrap	Q7Z4S6	KIF21A	S1229	SISRQSSLSEKKI	IGSIS(ph)RQSS(ph)LSEK	Signaling network
20873877	Collisional induced dissociation-CID1@HeLa S3 cells	Label free	TiO2	LTQ-Orbitrap Velos instrument	Q7Z4S6	KIF21A	S1662	LQDGQISDTGDLG	NLQDGQIS(ph)DTGDLGEDIASN	No Disease
20873877	Collisional induced dissociation-CID1@HeLa S3 cells	Label free	TiO2	LTQ-Orbitrap Velos instrument	Q7Z4S6	KIF21A	S1275	SLSPPSSPPSRPR	HSDSGTSEASLS(ph)PPSS(ph)PPSRPR	No Disease
20873877	High collision dissociation fragment-HCD2@HeLa S3 cells	Label free	TiO2	LTQ-Orbitrap Velos instrument	Q7Z4S6	KIF21A	S1275	SLSPPSSPPSRPR	HSDSGTSEASLS(ph)PPSS(ph)PPSRPR	No Disease
22424773	Etoposide(24h)@U2OS cells	SILAC	TiO2	LTQ Orbitrap	Q7Z4S6	KIF21A	S1239	KKIPEPSPVTRRK	KIPEPS(ph)PVTR	DNA damage response
22424773	IR(1h)@U2OS cells	SILAC	TiO2	LTQ Orbitrap	Q7Z4S6	KIF21A	S1239	KKIPEPSPVTRRK	KIPEPS(ph)PVTR	DNA damage response
22424773	IR(1h)@U2OS cells	SILAC	TiO2	LTQ Orbitrap	Q7Z4S6	KIF21A	T581	KEDNTDTDQEKKE	SVAGKEDNTDT(ph)DQEK	DNA damage response
22424773	DMSO (IR study)@U2OS cells	SILAC	TiO2	LTQ Orbitrap	Q7Z4S6	KIF21A	S1239	KKIPEPSPVTRRK	KIPEPS(ph)PVTR	DNA damage response
22424773	DMSO (IR study)@U2OS cells	SILAC	TiO2	LTQ Orbitrap	Q7Z4S6	KIF21A	T581	KEDNTDTDQEKKE	SVAGKEDNTDT(ph)DQEK	DNA damage response
22424773	DMSO@U2OS cells_22424773	SILAC	TiO2	LTQ Orbitrap	Q7Z4S6	KIF21A	S1239	KKIPEPSPVTRRK	KIPEPS(ph)PVTR	DNA damage response
23836654	sh-TBK1@A549 cell line	SILAC	IMAC	LTQ-Orbitrap	Q7Z4S6	KIF21A	T862	KLSSSDAPAQDTGSSAAAVETDASR	KLSSSDAPAQDT(ph)GSSAAAVETDASR	Lung cancer
23836654	Untreated@A549 cell line	SILAC	IMAC	LTQ-Orbitrap	Q7Z4S6	KIF21A	T862	KLSSSDAPAQDTGSSAAAVETDASR	KLSSSDAPAQDT(ph)GSSAAAVETDASR	Lung cancer
23898821	Untreated@H3122 cell line	mTRAQ	IMAC	Q Exactive	Q7Z4S6	KIF21A	S1225	SKIGSISRQSSLS		Lung cancer
23898821	Untreated@H3122 cell line	mTRAQ	IMAC	Q Exactive	Q7Z4S6	KIF21A	S1229	SISRQSSLSEKKI		Lung cancer
23898821	Untreated@H3122 cell line	mTRAQ	IMAC	Q Exactive	Q7Z4S6	KIF21A	S1239	KKIPEPSPVTRRK		Lung cancer
23898821	Untreated@H3122 cell line	mTRAQ	IMAC	Q Exactive	Q7Z4S6	KIF21A	S853	KVTRKLSSSDAPA		Lung cancer
23898821	Untreated@H3122 cell line	mTRAQ	IMAC	Q Exactive	Q7Z4S6	KIF21A	S1304	SVQQDKSDESDSS		Lung cancer
23898821	Untreated@H3122 cell line	mTRAQ	IMAC	Q Exactive	Q7Z4S6	KIF21A	S1307	QDKSDESDSSLSE		Lung cancer
23898821	Untreated@H3122 cell line	mTRAQ	IMAC	Q Exactive	Q7Z4S6	KIF21A	S1271	TSEASLSPPSSPP		Lung cancer
23898821	Untreated@H3122 cell line	mTRAQ	IMAC	Q Exactive	Q7Z4S6	KIF21A	S1275	SLSPPSSPPSRPR		Lung cancer
23898821	Untreated@H3122 cell line	mTRAQ	IMAC	Q Exactive	Q7Z4S6	KIF21A	S1228	GSISRQSSLSEKK		Lung cancer
23898821	Untreated@H3122 cell line	mTRAQ	IMAC	Q Exactive	Q7Z4S6	KIF21A	S1212	AREKELSPPPGLP		Lung cancer
23898821	Untreated@H3122 cell line	mTRAQ	IMAC	Q Exactive	Q7Z4S6	KIF21A	T579	AGKEDNTDTDQEK		Lung cancer
23898821	Untreated@H3122 cell line	mTRAQ	IMAC	Q Exactive	Q7Z4S6	KIF21A	T581	KEDNTDTDQEKKE		Lung cancer
23898821	Untreated@H3122 cell line	SILAC	IMAC	Q Exactive	Q7Z4S6	KIF21A	S1225	SKIGSISRQSSLS		Lung cancer
23898821	Untreated@H3122 cell line	SILAC	IMAC	Q Exactive	Q7Z4S6	KIF21A	S1229	SISRQSSLSEKKI		Lung cancer
23898821	Untreated@H3122 cell line	SILAC	IMAC	Q Exactive	Q7Z4S6	KIF21A	S1239	KKIPEPSPVTRRK		Lung cancer
23898821	Untreated@H3122 cell line	SILAC	IMAC	Q Exactive	Q7Z4S6	KIF21A	S853	KVTRKLSSSDAPA		Lung cancer
23898821	Untreated@H3122 cell line	SILAC	IMAC	Q Exactive	Q7Z4S6	KIF21A	S1304	SVQQDKSDESDSS		Lung cancer
23898821	Untreated@H3122 cell line	SILAC	IMAC	Q Exactive	Q7Z4S6	KIF21A	S1307	QDKSDESDSSLSE		Lung cancer
23898821	Untreated@H3122 cell line	SILAC	IMAC	Q Exactive	Q7Z4S6	KIF21A	S1271	TSEASLSPPSSPP		Lung cancer
23898821	Untreated@H3122 cell line	SILAC	IMAC	Q Exactive	Q7Z4S6	KIF21A	S1275	SLSPPSSPPSRPR		Lung cancer
23898821	Untreated@H3122 cell line	SILAC	IMAC	Q Exactive	Q7Z4S6	KIF21A	S1228	GSISRQSSLSEKK		Lung cancer
23898821	Untreated@H3122 cell line	SILAC	IMAC	Q Exactive	Q7Z4S6	KIF21A	S1212	AREKELSPPPGLP		Lung cancer
23898821	Untreated@H3122 cell line	SILAC	IMAC	Q Exactive	Q7Z4S6	KIF21A	T579	AGKEDNTDTDQEK		Lung cancer
23898821	Untreated@H3122 cell line	SILAC	IMAC	Q Exactive	Q7Z4S6	KIF21A	T581	KEDNTDTDQEKKE		Lung cancer
23898821	Crizotinib@H3122 cell line	SILAC	IMAC	Q Exactive	Q7Z4S6	KIF21A	S1239	KKIPEPSPVTRRK	KIPEPS(ph)PVTR	Lung cancer
23898821	Crizotinib@H3122 cell line	mTRAQ	IMAC	Q Exactive	Q7Z4S6	KIF21A	S853	KVTRKLSSSDAPA	KLS(ph)SSDAPAQDTGSSAAAVETDASR	Lung cancer
23898821	Crizotinib@H3122 cell line	mTRAQ	IMAC	Q Exactive	Q7Z4S6	KIF21A	S1225	SKIGSISRQSSLS		Lung cancer
23898821	Crizotinib@H3122 cell line	mTRAQ	IMAC	Q Exactive	Q7Z4S6	KIF21A	S1229	SISRQSSLSEKKI		Lung cancer
23898821	Crizotinib@H3122 cell line	mTRAQ	IMAC	Q Exactive	Q7Z4S6	KIF21A	S1239	KKIPEPSPVTRRK		Lung cancer
23898821	Crizotinib@H3122 cell line	mTRAQ	IMAC	Q Exactive	Q7Z4S6	KIF21A	S853	KVTRKLSSSDAPA		Lung cancer
23898821	Crizotinib@H3122 cell line	mTRAQ	IMAC	Q Exactive	Q7Z4S6	KIF21A	S1304	SVQQDKSDESDSS		Lung cancer
23898821	Crizotinib@H3122 cell line	mTRAQ	IMAC	Q Exactive	Q7Z4S6	KIF21A	S1307	QDKSDESDSSLSE		Lung cancer
23898821	Crizotinib@H3122 cell line	mTRAQ	IMAC	Q Exactive	Q7Z4S6	KIF21A	S1271	TSEASLSPPSSPP		Lung cancer
23898821	Crizotinib@H3122 cell line	mTRAQ	IMAC	Q Exactive	Q7Z4S6	KIF21A	S1275	SLSPPSSPPSRPR		Lung cancer
23898821	Crizotinib@H3122 cell line	mTRAQ	IMAC	Q Exactive	Q7Z4S6	KIF21A	S1228	GSISRQSSLSEKK		Lung cancer
23898821	Crizotinib@H3122 cell line	mTRAQ	IMAC	Q Exactive	Q7Z4S6	KIF21A	S1212	AREKELSPPPGLP		Lung cancer
23898821	Crizotinib@H3122 cell line	mTRAQ	IMAC	Q Exactive	Q7Z4S6	KIF21A	T579	AGKEDNTDTDQEK		Lung cancer
23898821	Crizotinib@H3122 cell line	mTRAQ	IMAC	Q Exactive	Q7Z4S6	KIF21A	T581	KEDNTDTDQEKKE		Lung cancer
23898821	Crizotinib@H3122 cell line	SILAC	IMAC	Q Exactive	Q7Z4S6	KIF21A	S1225	SKIGSISRQSSLS		Lung cancer
23898821	Crizotinib@H3122 cell line	SILAC	IMAC	Q Exactive	Q7Z4S6	KIF21A	S1229	SISRQSSLSEKKI		Lung cancer
23898821	Crizotinib@H3122 cell line	SILAC	IMAC	Q Exactive	Q7Z4S6	KIF21A	S1239	KKIPEPSPVTRRK		Lung cancer
23898821	Crizotinib@H3122 cell line	SILAC	IMAC	Q Exactive	Q7Z4S6	KIF21A	S853	KVTRKLSSSDAPA		Lung cancer
23898821	Crizotinib@H3122 cell line	SILAC	IMAC	Q Exactive	Q7Z4S6	KIF21A	S1304	SVQQDKSDESDSS		Lung cancer
23898821	Crizotinib@H3122 cell line	SILAC	IMAC	Q Exactive	Q7Z4S6	KIF21A	S1307	QDKSDESDSSLSE		Lung cancer
23898821	Crizotinib@H3122 cell line	SILAC	IMAC	Q Exactive	Q7Z4S6	KIF21A	S1271	TSEASLSPPSSPP		Lung cancer
23898821	Crizotinib@H3122 cell line	SILAC	IMAC	Q Exactive	Q7Z4S6	KIF21A	S1275	SLSPPSSPPSRPR		Lung cancer
23898821	Crizotinib@H3122 cell line	SILAC	IMAC	Q Exactive	Q7Z4S6	KIF21A	S1228	GSISRQSSLSEKK		Lung cancer
23898821	Crizotinib@H3122 cell line	SILAC	IMAC	Q Exactive	Q7Z4S6	KIF21A	S1212	AREKELSPPPGLP		Lung cancer
23898821	Crizotinib@H3122 cell line	SILAC	IMAC	Q Exactive	Q7Z4S6	KIF21A	T579	AGKEDNTDTDQEK		Lung cancer
23898821	Crizotinib@H3122 cell line	SILAC	IMAC	Q Exactive	Q7Z4S6	KIF21A	T581	KEDNTDTDQEKKE		Lung cancer
23898821	Crizotinib@H3122 cell line	SILAC	IMAC	Q Exactive	Q7Z4S6	KIF21A	S1275	SLSPPSSPPSRPR	HSDSGTSEASLS(ph)PPSS(ph)PPSRPR	Lung cancer
23898821	Crizotinib@H3122 cell line	SILAC	IMAC	Q Exactive	Q7Z4S6	KIF21A	S1229	SISRQSSLSEKKI	IGSIS(ph)RQSS(ph)LSEK	Lung cancer
23898821	Crizotinib@H3122 cell line	SILAC	IMAC	Q Exactive	Q7Z4S6	KIF21A	S1307	QDKSDESDSSLSE	LTVSQGNTSVQQDKS(ph)DES(ph)DSSLSEVHR	Lung cancer
23898821	Crizotinib@H3122 cell line	mTRAQ	IMAC	Q Exactive	Q7Z4S6	KIF21A	S1225	SKIGSISRQSSLS	IGSIS(ph)RQSS(ph)LSEK	Lung cancer
24144214	ERLIC-SPE fractionation exp@HeLa cell line	Label free	TiO2	LTQ Orbitrap XL	Q7Z4S6	KIF21A	T862	KLSSSDAPAQDTGSSAAAVETDASR	KLSSSDAPAQDT(ph)GSSAAAVETDASR	fractionation experiments
24173317	Human embryonic stem cells (hESCs)	Dimethy labeling	SIMAC+TiO2	LTQ-Orbitrap Velos	Q7Z4S6	KIF21A	S1212		ELS(ph)PPPGLPSK	Neurological disorders
24173317	Human embryonic stem cells (hESCs)	Dimethy labeling	SIMAC+TiO2	LTQ-Orbitrap Velos	Q7Z4S6	KIF21A	S1239		KIPEPS(ph)PVTR	Neurological disorders
24173317	Parental neural stem cells (NSCs)	Dimethy labeling	SIMAC+TiO2	LTQ-Orbitrap Velos	Q7Z4S6	KIF21A	S1212		ELS(ph)PPPGLPSK	Neurological disorders
24173317	Parental neural stem cells (NSCs)	Dimethy labeling	SIMAC+TiO2	LTQ-Orbitrap Velos	Q7Z4S6	KIF21A	S1239		KIPEPS(ph)PVTR	Neurological disorders
24850871	Enrichment1@HeLa cells	Label Free	Ti-IMAC	LTQ-Orbitrap Elite	Q7Z4S6	KIF21A	S524	RATARAPYFSGSSTFSPTILSSDKETIEIID	_APYFSGSSTFS(ph)PTILSSDK_	T cells stimulated with PGE2
24850871	Enrichment2@HeLa cells	Label Free	Ti-IMAC	LTQ-Orbitrap Elite	Q7Z4S6	KIF21A	S524	RATARAPYFSGSSTFSPTILSSDKETIEIID	_APYFSGSSTFS(ph)PTILSSDK_	T cells stimulated with PGE2
24850871	Enrichment3@HeLa cells	Label Free	Ti-IMAC	LTQ-Orbitrap Elite	Q7Z4S6	KIF21A	S524	RATARAPYFSGSSTFSPTILSSDKETIEIID	_APYFSGSSTFS(ph)PTILSSDK_	T cells stimulated with PGE2
24961811	BRAFV600E+OISb(9d)@HDF cells	Label free	Ti4+-IMAC	LTQ-Orbitrap Velos	Q7Z4S6	KIF21A	S1239	EKKIPEPSPVTRRKA	KIPEPS(ph)PVTR	Cancer
24961811	BRAFV600E+OIS(9d)@HDF cells	Label free	Ti4+-IMAC	LTQ-Orbitrap Velos	Q7Z4S6	KIF21A	S1239	EKKIPEPSPVTRRKA	KIPEPS(ph)PVTR	Cancer
24961811	Cycling control(9d)@HDF cells	Label free	Ti4+-IMAC	LTQ-Orbitrap Velos	Q7Z4S6	KIF21A	S1239	EKKIPEPSPVTRRKA	KIPEPS(ph)PVTR	Cancer
25002506	PD184352+ PMA(30min)@HEK293 cells	SILAC	TiO2	Orbitrap	Q7Z4S6	KIF21A	S1239		KIPEPS(ph)PVTR	skin cancer
25002506	BI-D1870+ PMA(30min)@HEK293 cells	SILAC	TiO2	Orbitrap	Q7Z4S6	KIF21A	S1239		KIPEPS(ph)PVTR	skin cancer
25002506	BI-D1870(2h)@A375 cells	SILAC	TiO2	Orbitrap	Q7Z4S6	KIF21A	S1239		KIPEPS(ph)PVTR	skin cancer
25002506	Control RNAi@A375 cells	SILAC	TiO2	Orbitrap	Q7Z4S6	KIF21A	S1239		KIPEPS(ph)PVTR	skin cancer
25002506	Control RNAi + PMA(30min)@HEK293 cells	SILAC	TiO2	Orbitrap	Q7Z4S6	KIF21A	S1239		KIPEPS(ph)PVTR	skin cancer
25002506	DMSO@A375 cells	SILAC	TiO2	Orbitrap	Q7Z4S6	KIF21A	S1239		KIPEPS(ph)PVTR	skin cancer
25002506	PD184352(2h)@A375 cells	SILAC	TiO2	Orbitrap	Q7Z4S6	KIF21A	S1239		KIPEPS(ph)PVTR	skin cancer
25002506	PMA(30min)@HEK293 cells	SILAC	TiO2	Orbitrap	Q7Z4S6	KIF21A	S1239		KIPEPS(ph)PVTR	skin cancer
25002506	RSK1/2 RNAi@A375 cells	SILAC	TiO2	Orbitrap	Q7Z4S6	KIF21A	S1239		KIPEPS(ph)PVTR	skin cancer
25002506	RSK1/2 RNAi + PMA (30min)@HEK293 cells	SILAC	TiO2	Orbitrap	Q7Z4S6	KIF21A	S1239		KIPEPS(ph)PVTR	skin cancer
25159151	Nocodazole(pY)@Hela cell line	label-free	pY	Q Exactive	Q7Z4S6	KIF21A	S518	LRKNLTRATARAPYFSGSSTFSPTILSSDKE		Cancer
25159151	Nocodazole(pY)@Hela cell line	label-free	pY	Q Exactive	Q7Z4S6	KIF21A	S1229	PPGLPSKIGSISRQSSLSEKKIPEPSPVTRR		Cancer
25159151	Nocodazole(pY)@Hela cell line	label-free	pY	Q Exactive	Q7Z4S6	KIF21A	T1664	RIWKARNLQDGQISDTGDLGEDIASN_____		Cancer
25159151	Pervanadate@Hela cell line_25159151	label-free	pY	Q Exactive	Q7Z4S6	KIF21A	S518	LRKNLTRATARAPYFSGSSTFSPTILSSDKE		Cancer
25159151	Pervanadate@Hela cell line_25159151	label-free	pY	Q Exactive	Q7Z4S6	KIF21A	S1229	PPGLPSKIGSISRQSSLSEKKIPEPSPVTRR		Cancer
25159151	Pervanadate@Hela cell line_25159151	label-free	pY	Q Exactive	Q7Z4S6	KIF21A	T1664	RIWKARNLQDGQISDTGDLGEDIASN_____		Cancer
25159151	EGF(15min)@HeLa cell line	label-free	TiO2	Q Exactive mass spectrometer	Q7Z4S6	KIF21A	S518	LRKNLTRATARAPYFSGSSTFSPTILSSDKE		Cancer
25159151	EGF(15min)@HeLa cell line	label-free	TiO2	Q Exactive mass spectrometer	Q7Z4S6	KIF21A	S1229	PPGLPSKIGSISRQSSLSEKKIPEPSPVTRR		Cancer
25159151	EGF(15min)@HeLa cell line	label-free	TiO2	Q Exactive mass spectrometer	Q7Z4S6	KIF21A	T1664	RIWKARNLQDGQISDTGDLGEDIASN_____		Cancer
25159151	EGF(5min)@HeLa cell line	label-free	pY	Q Exactive	Q7Z4S6	KIF21A	S518	LRKNLTRATARAPYFSGSSTFSPTILSSDKE		Cancer
25159151	EGF(5min)@HeLa cell line	label-free	pY	Q Exactive	Q7Z4S6	KIF21A	S1229	PPGLPSKIGSISRQSSLSEKKIPEPSPVTRR		Cancer
25159151	EGF(5min)@HeLa cell line	label-free	pY	Q Exactive	Q7Z4S6	KIF21A	T1664	RIWKARNLQDGQISDTGDLGEDIASN_____		Cancer
25159151	Nocodazole(TiO2)@Hela cell line	label-free	TiO2	Q Exactive mass spectrometer	Q7Z4S6	KIF21A	S518	LRKNLTRATARAPYFSGSSTFSPTILSSDKE		Cancer
25159151	Nocodazole(TiO2)@Hela cell line	label-free	TiO2	Q Exactive mass spectrometer	Q7Z4S6	KIF21A	S1229	PPGLPSKIGSISRQSSLSEKKIPEPSPVTRR		Cancer
25159151	Nocodazole(TiO2)@Hela cell line	label-free	TiO2	Q Exactive mass spectrometer	Q7Z4S6	KIF21A	T1664	RIWKARNLQDGQISDTGDLGEDIASN_____		Cancer
25159151	Untreated@HeLa cell line	label-free	TiO2	Q Exactive mass spectrometer	Q7Z4S6	KIF21A	S518	LRKNLTRATARAPYFSGSSTFSPTILSSDKE		Cancer
25159151	Untreated@HeLa cell line	label-free	pY	Q Exactive	Q7Z4S6	KIF21A	S518	LRKNLTRATARAPYFSGSSTFSPTILSSDKE		Cancer
25159151	Untreated@HeLa cell line	label-free	TiO2	Q Exactive mass spectrometer	Q7Z4S6	KIF21A	S1229	PPGLPSKIGSISRQSSLSEKKIPEPSPVTRR		Cancer
25159151	Untreated@HeLa cell line	label-free	pY	Q Exactive	Q7Z4S6	KIF21A	S1229	PPGLPSKIGSISRQSSLSEKKIPEPSPVTRR		Cancer
25159151	Untreated@HeLa cell line	label-free	TiO2	Q Exactive mass spectrometer	Q7Z4S6	KIF21A	T1664	RIWKARNLQDGQISDTGDLGEDIASN_____		Cancer
25159151	Untreated@HeLa cell line	label-free	pY	Q Exactive	Q7Z4S6	KIF21A	T1664	RIWKARNLQDGQISDTGDLGEDIASN_____		Cancer
25311616	Resveratrol@MCF7 cells	SILAC	IMAC	Linear ion trap-orbitrap hybrid	Q7Z4S6	KIF21A	S1239		KIPEPS(ph)PVTR	Autophagy inhibition
25311616	Serum starvation@MCF7 cells	SILAC	IMAC	Linear ion trap-orbitrap hybrid	Q7Z4S6	KIF21A	S1239		KIPEPS(ph)PVTR	Autophagy inhibition
25404012	EGF@H3255cell line	SILAC	TiO2	LTQ Orbitrap XL	Q7Z4S6	KIF21A	S1228		IGSISRQS(ph)S(ph)LSEK	lung cancer
25404012	EGF@H3255cell line	SILAC	TiO2	LTQ Orbitrap XL	Q7Z4S6	KIF21A	S1223		IGS(ph)IS(ph)RQSSLSEK	lung cancer
25404012	EGF@H3255cell line	SILAC	TiO2	LTQ Orbitrap XL	Q7Z4S6	KIF21A	S1275		HSDSGTSEASLS(ph)PPSS(ph)PPSRPR	lung cancer
25404012	EGF+Erlotinib@H1975 cell line	SILAC	TiO2	LTQ Orbitrap XL	Q7Z4S6	KIF21A	S1271		HSDSGTSEASLS(ph)PPS(ph)SPPSRPR	lung cancer
25404012	Erlotinib@H1975 cell line_25404012	SILAC	TiO2	LTQ Orbitrap XL	Q7Z4S6	KIF21A	S1271		HSDSGTSEASLS(ph)PPS(ph)SPPSRPR	lung cancer
25404012	EGF+Erlotinib@H3255cell line	SILAC	TiO2	LTQ Orbitrap XL	Q7Z4S6	KIF21A	S1228		IGSISRQS(ph)S(ph)LSEK	lung cancer
25404012	EGF+Erlotinib@H3255cell line	SILAC	TiO2	LTQ Orbitrap XL	Q7Z4S6	KIF21A	S1223		IGS(ph)IS(ph)RQSSLSEK	lung cancer
25404012	EGF+Erlotinib@H3255cell line	SILAC	TiO2	LTQ Orbitrap XL	Q7Z4S6	KIF21A	S1275		HSDSGTSEASLS(ph)PPSS(ph)PPSRPR	lung cancer
25404012	Untreated@H3255cell line	SILAC	TiO2	LTQ Orbitrap XL	Q7Z4S6	KIF21A	S1228		IGSISRQS(ph)S(ph)LSEK	lung cancer
25404012	Untreated@H3255cell line	SILAC	TiO2	LTQ Orbitrap XL	Q7Z4S6	KIF21A	S1223		IGS(ph)IS(ph)RQSSLSEK	lung cancer
25404012	Untreated@H3255cell line	SILAC	TiO2	LTQ Orbitrap XL	Q7Z4S6	KIF21A	S1275		HSDSGTSEASLS(ph)PPSS(ph)PPSRPR	lung cancer
25404012	Untreated@H1975 cell line	SILAC	TiO2	LTQ Orbitrap XL	Q7Z4S6	KIF21A	S1271		HSDSGTSEASLS(ph)PPS(ph)SPPSRPR	lung cancer
25907765	Insulin+aa+RaptorKD@shRaptor HeLa cells	SILAC	TiO2	LTQ-FT	Q7Z4S6	KIF21A	S853		KLS(ph)SSDAPAQDTGSSAAAVETDASR	mTORC1 Inhibition
25907765	Insulin+aa@shRaptor HeLa cells	SILAC	TiO2	LTQ-FT	Q7Z4S6	KIF21A	S853		KLS(ph)SSDAPAQDTGSSAAAVETDASR	mTORC1 Inhibition
25907765	Serum+aa starvation@shRaptor HeLa cells	SILAC	TiO2	LTQ-FT	Q7Z4S6	KIF21A	S853		KLS(ph)SSDAPAQDTGSSAAAVETDASR	mTORC1 Inhibition
26029660	DMSO@LM-MEL-28	Label Free	TiO2	Q-Exactive	Q7Z4S6	KIF21A	S1239		KIPEPS(ph)PVTR	skin cancer
26029660	PLX4072@LM-MEL-28R	Label Free	TiO2	Q-Exactive	Q7Z4S6	KIF21A	S1239		KIPEPS(ph)PVTR	skin cancer
27135362	Metformin@MCF7 cells	Label free	TiO2	Q Exactive	Q7Z4S6	KIF21A	S1212	MNTETSGTSAREKELSPPPGLPSKIGSISRQ		Breast Cancer
27135362	Untreated@MCF7 cells	Label free	TiO2	Q Exactive	Q7Z4S6	KIF21A	S1212	MNTETSGTSAREKELSPPPGLPSKIGSISRQ		Breast Cancer
27301801	EGF(20min)@HeLa cells	Label free	TiO2	Orbitrap fusion	Q7Z4S6	KIF21A	S1212	EKELSPPPGLPSK		EGF stimulation
27301801	EGF(5min)@HeLa cells	Label free	TiO2	Orbitrap fusion	Q7Z4S6	KIF21A	S1212	EKELSPPPGLPSK		EGF stimulation
27301801	Unstimulated@HeLa cells	Label free	TiO2	Orbitrap fusion	Q7Z4S6	KIF21A	S1212	EKELSPPPGLPSK		EGF stimulation
27696853	2D&3D cultured@HT29 cells	SILAC	IMAC	Q-Exactive	Q7Z4S6	KIF21A	S1225	ELSPPPGLPSKIGSISRQSSLSEKKIPEPSP	_IGSIS(ph)RQSS(ph)LSEK_	Colon cancer
27696853	2D&3D cultured@HT29 cells	SILAC	IMAC	Q-Exactive	Q7Z4S6	KIF21A	S1229	PPGLPSKIGSISRQSSLSEKKIPEPSPVTRR	_IGSIS(ph)RQSS(ph)LSEK_	Colon cancer
28176443	K8-GFP-WT@A431 cell line	TMT	TiO2	Orbitrap fusion Tribrid	Q7Z4S6	KIF21A	S1212		EKELS(ph)PPPGLPSK	Skin squamous cell carcinoma
28176443	K8-GFP-WT@A431 cell line	TMT	TiO2	Orbitrap fusion Tribrid	Q7Z4S6	KIF21A	S1239		KIPEPS(ph)PVTR	Skin squamous cell carcinoma
28176443	K8-GFP-WT@A431 cell line	TMT	TiO2	Orbitrap fusion Tribrid	Q7Z4S6	KIF21A	S1229		QSS(ph)LSEK	Skin squamous cell carcinoma
28176443	K8-GFP-WT@A431 cell line	TMT	TiO2	Orbitrap fusion Tribrid	Q7Z4S6	KIF21A	S853		KLS(ph)SSDAPAQDTGSSAAAVETDASR	Skin squamous cell carcinoma
28176443	KD8S431A@A431 cell line	TMT	TiO2	Orbitrap fusion Tribrid	Q7Z4S6	KIF21A	S1212		EKELS(ph)PPPGLPSK	Skin squamous cell carcinoma
28176443	KD8S431A@A431 cell line	TMT	TiO2	Orbitrap fusion Tribrid	Q7Z4S6	KIF21A	S1239		KIPEPS(ph)PVTR	Skin squamous cell carcinoma
28176443	KD8S431A@A431 cell line	TMT	TiO2	Orbitrap fusion Tribrid	Q7Z4S6	KIF21A	S1229		QSS(ph)LSEK	Skin squamous cell carcinoma
28176443	KD8S431A@A431 cell line	TMT	TiO2	Orbitrap fusion Tribrid	Q7Z4S6	KIF21A	S853		KLS(ph)SSDAPAQDTGSSAAAVETDASR	Skin squamous cell carcinoma
28176443	KD8S73D@A431 cell line	TMT	TiO2	Orbitrap fusion Tribrid	Q7Z4S6	KIF21A	S1212		EKELS(ph)PPPGLPSK	Skin squamous cell carcinoma
28176443	KD8S73D@A431 cell line	TMT	TiO2	Orbitrap fusion Tribrid	Q7Z4S6	KIF21A	S1239		KIPEPS(ph)PVTR	Skin squamous cell carcinoma
28176443	KD8S73D@A431 cell line	TMT	TiO2	Orbitrap fusion Tribrid	Q7Z4S6	KIF21A	S1229		QSS(ph)LSEK	Skin squamous cell carcinoma
28176443	KD8S73D@A431 cell line	TMT	TiO2	Orbitrap fusion Tribrid	Q7Z4S6	KIF21A	S853		KLS(ph)SSDAPAQDTGSSAAAVETDASR	Skin squamous cell carcinoma
28176443	KD8WT@A431 cell line	TMT	TiO2	Orbitrap fusion Tribrid	Q7Z4S6	KIF21A	S1212		EKELS(ph)PPPGLPSK	Skin squamous cell carcinoma
28176443	KD8WT@A431 cell line	TMT	TiO2	Orbitrap fusion Tribrid	Q7Z4S6	KIF21A	S1239		KIPEPS(ph)PVTR	Skin squamous cell carcinoma
28176443	KD8WT@A431 cell line	TMT	TiO2	Orbitrap fusion Tribrid	Q7Z4S6	KIF21A	S1229		QSS(ph)LSEK	Skin squamous cell carcinoma
28176443	KD8WT@A431 cell line	TMT	TiO2	Orbitrap fusion Tribrid	Q7Z4S6	KIF21A	S853		KLS(ph)SSDAPAQDTGSSAAAVETDASR	Skin squamous cell carcinoma
28176443	shRNA resistant K8-WT@A431 cell line	TMT	TiO2	Orbitrap fusion Tribrid	Q7Z4S6	KIF21A	S1212		EKELS(ph)PPPGLPSK	Skin squamous cell carcinoma
28176443	shRNA resistant K8-WT@A431 cell line	TMT	TiO2	Orbitrap fusion Tribrid	Q7Z4S6	KIF21A	S1239		KIPEPS(ph)PVTR	Skin squamous cell carcinoma
28176443	shRNA resistant K8-WT@A431 cell line	TMT	TiO2	Orbitrap fusion Tribrid	Q7Z4S6	KIF21A	S1229		QSS(ph)LSEK	Skin squamous cell carcinoma
28176443	shRNA resistant K8-WT@A431 cell line	TMT	TiO2	Orbitrap fusion Tribrid	Q7Z4S6	KIF21A	S853		KLS(ph)SSDAPAQDTGSSAAAVETDASR	Skin squamous cell carcinoma
28176443	shRNA resistant K8-WT@A431 cell line	TMT	TiO2	Orbitrap fusion Tribrid	Q7Z4S6	KIF21A	S1212		EKELS(ph)PPPGLPSK	Skin squamous cell carcinoma
28176443	shRNA resistant K8-WT@A431 cell line	TMT	TiO2	Orbitrap fusion Tribrid	Q7Z4S6	KIF21A	S1239		KIPEPS(ph)PVTR	Skin squamous cell carcinoma
28176443	shRNA resistant K8-WT@A431 cell line	TMT	TiO2	Orbitrap fusion Tribrid	Q7Z4S6	KIF21A	S1229		QSS(ph)LSEK	Skin squamous cell carcinoma
28176443	shRNA resistant K8-WT@A431 cell line	TMT	TiO2	Orbitrap fusion Tribrid	Q7Z4S6	KIF21A	S853		KLS(ph)SSDAPAQDTGSSAAAVETDASR	Skin squamous cell carcinoma
28176443	KD8S431A@A431 cell line	TMT	TiO2	Orbitrap fusion Tribrid	Q7Z4S6	KIF21A	S1212		EKELS(ph)PPPGLPSK	Skin squamous cell carcinoma
28176443	KD8S431A@A431 cell line	TMT	TiO2	Orbitrap fusion Tribrid	Q7Z4S6	KIF21A	S1239		KIPEPS(ph)PVTR	Skin squamous cell carcinoma
28176443	KD8S431A@A431 cell line	TMT	TiO2	Orbitrap fusion Tribrid	Q7Z4S6	KIF21A	S1229		QSS(ph)LSEK	Skin squamous cell carcinoma
28176443	KD8S431A@A431 cell line	TMT	TiO2	Orbitrap fusion Tribrid	Q7Z4S6	KIF21A	S853		KLS(ph)SSDAPAQDTGSSAAAVETDASR	Skin squamous cell carcinoma
28176443	KD8S431A@A431 cell line	TMT	TiO2	Orbitrap fusion Tribrid	Q7Z4S6	KIF21A	S1212		EKELS(ph)PPPGLPSK	Skin squamous cell carcinoma
28176443	KD8S431A@A431 cell line	TMT	TiO2	Orbitrap fusion Tribrid	Q7Z4S6	KIF21A	S1239		KIPEPS(ph)PVTR	Skin squamous cell carcinoma
28176443	KD8S431A@A431 cell line	TMT	TiO2	Orbitrap fusion Tribrid	Q7Z4S6	KIF21A	S1229		QSS(ph)LSEK	Skin squamous cell carcinoma
28176443	KD8S431A@A431 cell line	TMT	TiO2	Orbitrap fusion Tribrid	Q7Z4S6	KIF21A	S853		KLS(ph)SSDAPAQDTGSSAAAVETDASR	Skin squamous cell carcinoma
28176443	KD8S431D@A431 cell line	TMT	TiO2	Orbitrap fusion Tribrid	Q7Z4S6	KIF21A	S1212		EKELS(ph)PPPGLPSK	Skin squamous cell carcinoma
28176443	KD8S431D@A431 cell line	TMT	TiO2	Orbitrap fusion Tribrid	Q7Z4S6	KIF21A	S1239		KIPEPS(ph)PVTR	Skin squamous cell carcinoma
28176443	KD8S431D@A431 cell line	TMT	TiO2	Orbitrap fusion Tribrid	Q7Z4S6	KIF21A	S1229		QSS(ph)LSEK	Skin squamous cell carcinoma
28176443	KD8S431D@A431 cell line	TMT	TiO2	Orbitrap fusion Tribrid	Q7Z4S6	KIF21A	S853		KLS(ph)SSDAPAQDTGSSAAAVETDASR	Skin squamous cell carcinoma
28176443	KD8S431D@A431 cell line	TMT	TiO2	Orbitrap fusion Tribrid	Q7Z4S6	KIF21A	S1212		EKELS(ph)PPPGLPSK	Skin squamous cell carcinoma
28176443	KD8S431D@A431 cell line	TMT	TiO2	Orbitrap fusion Tribrid	Q7Z4S6	KIF21A	S1239		KIPEPS(ph)PVTR	Skin squamous cell carcinoma
28176443	KD8S431D@A431 cell line	TMT	TiO2	Orbitrap fusion Tribrid	Q7Z4S6	KIF21A	S1229		QSS(ph)LSEK	Skin squamous cell carcinoma
28176443	KD8S431D@A431 cell line	TMT	TiO2	Orbitrap fusion Tribrid	Q7Z4S6	KIF21A	S853		KLS(ph)SSDAPAQDTGSSAAAVETDASR	Skin squamous cell carcinoma
28176443	KD8S73A@A431 cell line	TMT	TiO2	Orbitrap fusion Tribrid	Q7Z4S6	KIF21A	S1212		EKELS(ph)PPPGLPSK	Skin squamous cell carcinoma
28176443	KD8S73A@A431 cell line	TMT	TiO2	Orbitrap fusion Tribrid	Q7Z4S6	KIF21A	S1239		KIPEPS(ph)PVTR	Skin squamous cell carcinoma
28176443	KD8S73A@A431 cell line	TMT	TiO2	Orbitrap fusion Tribrid	Q7Z4S6	KIF21A	S1229		QSS(ph)LSEK	Skin squamous cell carcinoma
28176443	KD8S73A@A431 cell line	TMT	TiO2	Orbitrap fusion Tribrid	Q7Z4S6	KIF21A	S853		KLS(ph)SSDAPAQDTGSSAAAVETDASR	Skin squamous cell carcinoma
28176443	KD8S73D@A431 cell line	TMT	TiO2	Orbitrap fusion Tribrid	Q7Z4S6	KIF21A	S1212		EKELS(ph)PPPGLPSK	Skin squamous cell carcinoma
28176443	KD8S73D@A431 cell line	TMT	TiO2	Orbitrap fusion Tribrid	Q7Z4S6	KIF21A	S1239		KIPEPS(ph)PVTR	Skin squamous cell carcinoma
28176443	KD8S73D@A431 cell line	TMT	TiO2	Orbitrap fusion Tribrid	Q7Z4S6	KIF21A	S1229		QSS(ph)LSEK	Skin squamous cell carcinoma
28176443	KD8S73D@A431 cell line	TMT	TiO2	Orbitrap fusion Tribrid	Q7Z4S6	KIF21A	S853		KLS(ph)SSDAPAQDTGSSAAAVETDASR	Skin squamous cell carcinoma
28176443	KD8S73D@A431 cell line	TMT	TiO2	Orbitrap fusion Tribrid	Q7Z4S6	KIF21A	S1212		EKELS(ph)PPPGLPSK	Skin squamous cell carcinoma
28176443	KD8S73D@A431 cell line	TMT	TiO2	Orbitrap fusion Tribrid	Q7Z4S6	KIF21A	S1239		KIPEPS(ph)PVTR	Skin squamous cell carcinoma
28176443	KD8S73D@A431 cell line	TMT	TiO2	Orbitrap fusion Tribrid	Q7Z4S6	KIF21A	S1229		QSS(ph)LSEK	Skin squamous cell carcinoma
28176443	KD8S73D@A431 cell line	TMT	TiO2	Orbitrap fusion Tribrid	Q7Z4S6	KIF21A	S853		KLS(ph)SSDAPAQDTGSSAAAVETDASR	Skin squamous cell carcinoma
28176443	KD8S73D phosphosead@A431 cell line	TMT	TiO2	Orbitrap fusion Tribrid	Q7Z4S6	KIF21A	S1212		EKELS(ph)PPPGLPSK	Skin squamous cell carcinoma
28176443	KD8S73D phosphosead@A431 cell line	TMT	TiO2	Orbitrap fusion Tribrid	Q7Z4S6	KIF21A	S1239		KIPEPS(ph)PVTR	Skin squamous cell carcinoma
28176443	KD8S73D phosphosead@A431 cell line	TMT	TiO2	Orbitrap fusion Tribrid	Q7Z4S6	KIF21A	S1229		QSS(ph)LSEK	Skin squamous cell carcinoma
28176443	KD8S73D phosphosead@A431 cell line	TMT	TiO2	Orbitrap fusion Tribrid	Q7Z4S6	KIF21A	S853		KLS(ph)SSDAPAQDTGSSAAAVETDASR	Skin squamous cell carcinoma
28176443	KD8S431A phosphosead@A431 cell line	TMT	TiO2	Orbitrap fusion Tribrid	Q7Z4S6	KIF21A	S1212		EKELS(ph)PPPGLPSK	Skin squamous cell carcinoma
28176443	KD8S431A phosphosead@A431 cell line	TMT	TiO2	Orbitrap fusion Tribrid	Q7Z4S6	KIF21A	S1239		KIPEPS(ph)PVTR	Skin squamous cell carcinoma
28176443	KD8S431A phosphosead@A431 cell line	TMT	TiO2	Orbitrap fusion Tribrid	Q7Z4S6	KIF21A	S1229		QSS(ph)LSEK	Skin squamous cell carcinoma
28176443	KD8S431A phosphosead@A431 cell line	TMT	TiO2	Orbitrap fusion Tribrid	Q7Z4S6	KIF21A	S853		KLS(ph)SSDAPAQDTGSSAAAVETDASR	Skin squamous cell carcinoma
28176443	KD8S431D phosphosead@A431 cell line	TMT	TiO2	Orbitrap fusion Tribrid	Q7Z4S6	KIF21A	S1212		EKELS(ph)PPPGLPSK	Skin squamous cell carcinoma
28176443	KD8S431D phosphosead@A431 cell line	TMT	TiO2	Orbitrap fusion Tribrid	Q7Z4S6	KIF21A	S1239		KIPEPS(ph)PVTR	Skin squamous cell carcinoma
28176443	KD8S431D phosphosead@A431 cell line	TMT	TiO2	Orbitrap fusion Tribrid	Q7Z4S6	KIF21A	S1229		QSS(ph)LSEK	Skin squamous cell carcinoma
28176443	KD8S431D phosphosead@A431 cell line	TMT	TiO2	Orbitrap fusion Tribrid	Q7Z4S6	KIF21A	S853		KLS(ph)SSDAPAQDTGSSAAAVETDASR	Skin squamous cell carcinoma
28176443	KD8S73A phosphosead@A431 cell line	TMT	TiO2	Orbitrap fusion Tribrid	Q7Z4S6	KIF21A	S1212		EKELS(ph)PPPGLPSK	Skin squamous cell carcinoma
28176443	KD8S73A phosphosead@A431 cell line	TMT	TiO2	Orbitrap fusion Tribrid	Q7Z4S6	KIF21A	S1239		KIPEPS(ph)PVTR	Skin squamous cell carcinoma
28176443	KD8S73A phosphosead@A431 cell line	TMT	TiO2	Orbitrap fusion Tribrid	Q7Z4S6	KIF21A	S1229		QSS(ph)LSEK	Skin squamous cell carcinoma
28176443	KD8S73A phosphosead@A431 cell line	TMT	TiO2	Orbitrap fusion Tribrid	Q7Z4S6	KIF21A	S853		KLS(ph)SSDAPAQDTGSSAAAVETDASR	Skin squamous cell carcinoma
28176443	KD8S431A@A431 cell line	TMT	TiO2	Orbitrap fusion Tribrid	Q7Z4S6	KIF21A	S1212		EKELS(ph)PPPGLPSK	Skin squamous cell carcinoma
28176443	KD8S431A@A431 cell line	TMT	TiO2	Orbitrap fusion Tribrid	Q7Z4S6	KIF21A	S1239		KIPEPS(ph)PVTR	Skin squamous cell carcinoma
28176443	KD8S431A@A431 cell line	TMT	TiO2	Orbitrap fusion Tribrid	Q7Z4S6	KIF21A	S1229		QSS(ph)LSEK	Skin squamous cell carcinoma
28176443	KD8S431A@A431 cell line	TMT	TiO2	Orbitrap fusion Tribrid	Q7Z4S6	KIF21A	S853		KLS(ph)SSDAPAQDTGSSAAAVETDASR	Skin squamous cell carcinoma
28188228	Vemurafenib@HCT116 cell line	SILAC	TiO2	Q-Exactive plus	Q7Z4S6	KIF21A	S1212		EKELS(ph)PPPGLPSK	Colon cancer
28188228	Vemurafenib@HCT116 cell line	SILAC	TiO2	Q-Exactive plus	Q7Z4S6	KIF21A	S1239		KIPEPS(ph)PVTR	Colon cancer
28188228	Vemurafenib@Colo205 cell line	SILAC	TiO2	Q-Exactive plus	Q7Z4S6	KIF21A	S1212		EKELS(ph)PPPGLPSK	Colon cancer
28188228	Vemurafenib@Colo205 cell line	SILAC	TiO2	Q-Exactive plus	Q7Z4S6	KIF21A	S1239		KIPEPS(ph)PVTR	Colon cancer
28302921	Photon@A549 cell line	SILAC	FeCl3-TiO2	LTQ-Orbitrap XL	Q7Z4S6	KIF21A	S1239	KIPEPSPVTR	KIPEPS(ph)PVTR	Lung cancer
29038488	siMCM2@H1299 cells	iTRAQ 114 and 115	hydroxy acid-modified metal oxide chromatography (HAMMOC)	Q Exactive HF	Q7Z4S6	KIF21A	S1225	ELSPPPGLPSKIGSISRQSSLSEKKIPEPSP	_IGSIS(ph)RQSS(ph)LSEK_	lung cancer
29038488	siMCM2@H1299 cells	iTRAQ 114 and 115	hydroxy acid-modified metal oxide chromatography (HAMMOC)	Q Exactive HF	Q7Z4S6	KIF21A	T1664	RIWKARNLQDGQISDTGDLGEDIASN_____	_NLQDGQISDT(ph)GDLGEDIASN_	lung cancer
29038488	pMCM2@A549 cells	iTRAQ	hydroxy acid-modified metal oxide chromatography (HAMMOC)	Q Exactive HF	Q7Z4S6	KIF21A	S1225	ELSPPPGLPSKIGSISRQSSLSEKKIPEPSP	_IGSIS(ph)RQSS(ph)LSEK_	lung cancer
29038488	pMCM2@A549 cells	iTRAQ	hydroxy acid-modified metal oxide chromatography (HAMMOC)	Q Exactive HF	Q7Z4S6	KIF21A	T1664	RIWKARNLQDGQISDTGDLGEDIASN_____	_NLQDGQISDT(ph)GDLGEDIASN_	lung cancer
29083192	Unfractionated HeLa cell lysate digest(1mg)	TMT	TiO2	LTQ Orbitrap Velos	Q7Z4S6	KIF21A	S1239	ISRQSSLSEKKIPEPSPVTRRKAYEKAEKSK	KIPEPS(ph)PVTR	Fractionation-study
29083192	Unfractionated HeLa cell lysate digest(3mg)	TMT	TiO2	LTQ Orbitrap Velos	Q7Z4S6	KIF21A	S1212	MNTETSGTSAREKELSPPPGLPSKIGSISRQ	EKELS(ph)PPPGLPSK	Fractionation-study
29083192	Unfractionated HeLa cell lysate digest(3mg)	TMT	TiO2	LTQ Orbitrap Velos	Q7Z4S6	KIF21A	S1239	ISRQSSLSEKKIPEPSPVTRRKAYEKAEKSK	KIPEPS(ph)PVTR	Fractionation-study
29083192	BRP fractionation@HeLa cell line R2	TMT	TiO2	LTQ Orbitrap Velos	Q7Z4S6	KIF21A	S1239	ISRQSSLSEKKIPEPSPVTRRKAYEKAEKSK	KIPEPS(ph)PVTR	Fractionation-study
29083192	BRP fractionation@HeLa cell line R3	TMT	TiO2	LTQ Orbitrap Velos	Q7Z4S6	KIF21A	S1239	ISRQSSLSEKKIPEPSPVTRRKAYEKAEKSK	KIPEPS(ph)PVTR	Fractionation-study
29083192	SAX@HeLa cell line R1	TMT	TiO2	LTQ Orbitrap Velos	Q7Z4S6	KIF21A	S1239	ISRQSSLSEKKIPEPSPVTRRKAYEKAEKSK	KIPEPS(ph)PVTR	Fractionation-study
29083192	SCX@HeLa cell line R2	TMT	TiO2	LTQ Orbitrap Velos	Q7Z4S6	KIF21A	S1662	TVRIWKARNLQDGQISDTGDLGEDIASN___	NLQDGQIS(ph)DTGDLGEDIASN	Fractionation-study
29083192	SCX@HeLa cell line R3	TMT	TiO2	LTQ Orbitrap Velos	Q7Z4S6	KIF21A	S1239	ISRQSSLSEKKIPEPSPVTRRKAYEKAEKSK	KIPEPS(ph)PVTR	Fractionation-study
29255136	DMSO@WM239A Cell line	SILAC	TiO2	Orbitrap Fusion	Q7Z4S6	KIF21A	S1212	MNTETSGTSAREKELSPPPGLPSKIGSISRQ	-	Metastatic Melanoma
29255136	DMSO@WM239A Cell line	SILAC	TiO2	Orbitrap Fusion	Q7Z4S6	KIF21A	S1239	ISRQSSLSEKKIPEPSPVTRRKAYEKAEKSK	-	Metastatic Melanoma
29255136	GDC0994@WM239A Cell line	SILAC	TiO2	Orbitrap Fusion	Q7Z4S6	KIF21A	S853	RPMSDKVAGKVTRKLSSSDAPAQDTGSSAAA	-	Metastatic Melanoma
29255136	SCH772984@WM239A Cell line	SILAC	TiO2	Orbitrap Fusion	Q7Z4S6	KIF21A	S853	RPMSDKVAGKVTRKLSSSDAPAQDTGSSAAA	-	Metastatic Melanoma
29255136	Trametinib@WM239A Cell line	SILAC	TiO2	Orbitrap Fusion	Q7Z4S6	KIF21A	S1212	MNTETSGTSAREKELSPPPGLPSKIGSISRQ	-	Metastatic Melanoma
29255136	Trametinib@WM239A Cell line	SILAC	TiO2	Orbitrap Fusion	Q7Z4S6	KIF21A	S1239	ISRQSSLSEKKIPEPSPVTRRKAYEKAEKSK	-	Metastatic Melanoma
29523821	PF-3644022+IR-UV@U2OS cells	SILAC	TiO2	Q Exactive or Q Exactive Plus	Q7Z4S6	KIF21A	S524	RATARAPYFSGSSTFSPTILSSDKETIEIID	APYFSGSSTFS(ph)PTILSSDKETIEIIDLAKK	Stimuli
29523821	PF-3644022+IR-UV@U2OS cells	SILAC	TiO2	Q Exactive or Q Exactive Plus	Q7Z4S6	KIF21A	S1212	MNTETSGTSAREKELSPPPGLPSKIGSISRQ	ELS(ph)PPPGLPSK	Stimuli
29523821	PF-3644022+IR-UV@U2OS cells	SILAC	TiO2	Q Exactive or Q Exactive Plus	Q7Z4S6	KIF21A	S1239	ISRQSSLSEKKIPEPSPVTRRKAYEKAEKSK	KIPEPS(ph)PVTR	Stimuli
29523821	PF-3644022+IR-UV@U2OS cells	SILAC	TiO2	Q Exactive or Q Exactive Plus	Q7Z4S6	KIF21A	S1307	VSQGNTSVQQDKSDESDSSLSEVHRSSRRGI	LTVSQGNTSVQQDKS(ph)DES(ph)DSSLSEVHR	Stimuli
29523821	SB203580+IR-UV@U2OS cells	SILAC	TiO2	Q Exactive or Q Exactive Plus	Q7Z4S6	KIF21A	S524	RATARAPYFSGSSTFSPTILSSDKETIEIID	APYFSGSSTFS(ph)PTILSSDK	Stimuli
29523821	SB203580+IR-UV@U2OS cells	SILAC	TiO2	Q Exactive or Q Exactive Plus	Q7Z4S6	KIF21A	S1212	MNTETSGTSAREKELSPPPGLPSKIGSISRQ	ELS(ph)PPPGLPSK	Stimuli
29523821	SB203580+IR-UV@U2OS cells	SILAC	TiO2	Q Exactive or Q Exactive Plus	Q7Z4S6	KIF21A	S524	RATARAPYFSGSSTFSPTILSSDKETIEIID	APYFSGSSTFS(ph)PTILSSDKETIEIIDLAKK	Stimuli
29523821	SB203580+IR-UV@U2OS cells	SILAC	TiO2	Q Exactive or Q Exactive Plus	Q7Z4S6	KIF21A	S1212	MNTETSGTSAREKELSPPPGLPSKIGSISRQ	ELS(ph)PPPGLPSK	Stimuli
29523821	SB203580+IR-UV@U2OS cells	SILAC	TiO2	Q Exactive or Q Exactive Plus	Q7Z4S6	KIF21A	S1239	ISRQSSLSEKKIPEPSPVTRRKAYEKAEKSK	KIPEPS(ph)PVTR	Stimuli
29523821	SB203580+IR-UV@U2OS cells	SILAC	TiO2	Q Exactive or Q Exactive Plus	Q7Z4S6	KIF21A	S1307	VSQGNTSVQQDKSDESDSSLSEVHRSSRRGI	LTVSQGNTSVQQDKS(ph)DES(ph)DSSLSEVHR	Stimuli
29523821	DMSO@U2OS cells_29523821	SILAC	TiO2	Q Exactive or Q Exactive Plus	Q7Z4S6	KIF21A	S524	RATARAPYFSGSSTFSPTILSSDKETIEIID	APYFSGSSTFS(ph)PTILSSDK	Stimuli
29523821	DMSO@U2OS cells_29523821	SILAC	TiO2	Q Exactive or Q Exactive Plus	Q7Z4S6	KIF21A	S1212	MNTETSGTSAREKELSPPPGLPSKIGSISRQ	ELS(ph)PPPGLPSK	Stimuli
29622655	Tofactinib (1.5h)@MM.1S cells	not mentioned	IMAC	Q-Exactive Plus	Q7Z4S6	KIF21A	S1239	ISRQSSLSEKKIPEPSPVTRRKAYEKAEKSK	KIPEPS(ph)PVTR	Multiple myeloma
29622655	Tofactinib (24h)@MM.1S cells	not mentioned	IMAC	Q-Exactive Plus	Q7Z4S6	KIF21A	S1212	MNTETSGTSAREKELSPPPGLPSKIGSISRQ	EKELS(ph)PPPGLPSK	Multiple myeloma
29622655	Monoculture@MM.1S cells	not mentioned	IMAC	Q-Exactive Plus	Q7Z4S6	KIF21A	S1212	MNTETSGTSAREKELSPPPGLPSKIGSISRQ	EKELS(ph)PPPGLPSK	Multiple myeloma
29900121	Undifferentiated SH-SY5Y cells	iTRAQ	TiO2+SIMAC	LTQLTQ Orbitrap Velos+quadrupole-Orbitrap+Q-Exactive	Q7Z4S6	KIF21A	S1212	EKELSPPPGLPSK		neuroblastoma
29900121	Differentiated SH-SY5Y cells	iTRAQ	TiO2+SIMAC	LTQLTQ Orbitrap Velos+quadrupole-Orbitrap+Q-Exactive	Q7Z4S6	KIF21A	S1212	EKELSPPPGLPSK		neuroblastoma
29967110	DMSO@PC9 cell line	Label free	Fe3+-IMAC	Orbitrap Q-Exactive HF	Q7Z4S6	KIF21A	T581	NREERSVAGKEDNTDTDQEKKEEKGVSEREN		Lung Cancer
29967110	Afatinib (30min)@PC9 cell line	Label free	Fe3+-IMAC	Orbitrap Q-Exactive HF	Q7Z4S6	KIF21A	T581	NREERSVAGKEDNTDTDQEKKEEKGVSEREN		Lung Cancer
29967110	Afatinib (2d)@PC9 cell line	Label free	Fe3+-IMAC	Orbitrap Q-Exactive HF	Q7Z4S6	KIF21A	T581	NREERSVAGKEDNTDTDQEKKEEKGVSEREN		Lung Cancer
29967110	Afatinib (5d)@PC9 cell line	Label free	Fe3+-IMAC	Orbitrap Q-Exactive HF	Q7Z4S6	KIF21A	T581	NREERSVAGKEDNTDTDQEKKEEKGVSEREN		Lung Cancer
30459283	DMSO@NB1 cell line	SILAC	TiO2	Q Exactive HF-X	Q7Z4S6	KIF21A	S853	KVTRKLSSSDAPA		Neuroblastoma cancer
30459283	DMSO@NB1 cell line	SILAC	TiO2	Q Exactive HF-X	Q7Z4S6	KIF21A	T579	AGKEDNTDTDQEK		Neuroblastoma cancer
30459283	DMSO@NB1 cell line	SILAC	TiO2	Q Exactive HF-X	Q7Z4S6	KIF21A	S1304	SVQQDKSDESDSS		Neuroblastoma cancer
30459283	LDK378@NB1 cell line	SILAC	TiO2	Q Exactive HF-X	Q7Z4S6	KIF21A	S853	KVTRKLSSSDAPA		Neuroblastoma cancer
30459283	LDK378@NB1 cell line	SILAC	TiO2	Q Exactive HF-X	Q7Z4S6	KIF21A	T579	AGKEDNTDTDQEK		Neuroblastoma cancer
30459283	LDK378@NB1 cell line	SILAC	TiO2	Q Exactive HF-X	Q7Z4S6	KIF21A	S1304	SVQQDKSDESDSS		Neuroblastoma cancer
30459283	TAE684@NB1 cell line	SILAC	TiO2	Q Exactive HF-X	Q7Z4S6	KIF21A	S853	KVTRKLSSSDAPA		Neuroblastoma cancer
30459283	TAE684@NB1 cell line	SILAC	TiO2	Q Exactive HF-X	Q7Z4S6	KIF21A	T579	AGKEDNTDTDQEK		Neuroblastoma cancer
30459283	TAE684@NB1 cell line	SILAC	TiO2	Q Exactive HF-X	Q7Z4S6	KIF21A	S1304	SVQQDKSDESDSS		Neuroblastoma cancer
30459283	Crizotinib@NB1 cell line	SILAC	TiO2	Q Exactive HF-X	Q7Z4S6	KIF21A	S853	KVTRKLSSSDAPA		Neuroblastoma cancer
30459283	Crizotinib@NB1 cell line	SILAC	TiO2	Q Exactive HF-X	Q7Z4S6	KIF21A	T579	AGKEDNTDTDQEK		Neuroblastoma cancer
30459283	Crizotinib@NB1 cell line	SILAC	TiO2	Q Exactive HF-X	Q7Z4S6	KIF21A	S1304	SVQQDKSDESDSS		Neuroblastoma cancer
30550624	Untreated control@HCT 116	SILAC	Ni+Fe+TiO2	LTQ Orbitrap XL	Q7Z4S6	KIF21A	S1239	ISRQSSLSEKKIPEPSPVTRRKAYEKAEKSK	-	Colorectal-cancer
30550624	Gal-4(1h)@HCT 116	SILAC	Ni+Fe+TiO2	LTQ Orbitrap XL	Q7Z4S6	KIF21A	S1239	ISRQSSLSEKKIPEPSPVTRRKAYEKAEKSK	-	Colorectal-cancer
30833379	In-Solution digestion@Hela cells	SILAC	Ti-IMAC	Q-Exactive HF-X	Q7Z4S6	KIF21A	S1225	ELSPPPGLPSKIGSISRQSSLSEKKIPEPSP	IGSIS(ph)RQSSLSEK	cervix carcinoma
30833379	In-Solution digestion@Hela cells	SILAC	Ti-IMAC	Q-Exactive HF-X	Q7Z4S6	KIF21A	S1275	HSDSGTSEASLSPPSSPPSRPRNELNVFNRL	HSDSGTSEASLS(ph)PPSS(ph)PPSRPR	cervix carcinoma
30833379	In-Solution digestion@Hela cells	SILAC	Ti-IMAC	Q-Exactive HF-X	Q7Z4S6	KIF21A	S1307	VSQGNTSVQQDKSDESDSSLSEVHRSSRRGI	LTVSQGNTSVQQDKS(ph)DES(ph)DSSLSEVHR	cervix carcinoma
30833379	PAC digestion@Hela cells	SILAC	Ti-IMAC	Q-Exactive HF-X	Q7Z4S6	KIF21A	S1225	ELSPPPGLPSKIGSISRQSSLSEKKIPEPSP	IGSIS(ph)RQSSLSEK	cervix carcinoma
30833379	PAC digestion@Hela cells	SILAC	Ti-IMAC	Q-Exactive HF-X	Q7Z4S6	KIF21A	S1275	HSDSGTSEASLSPPSSPPSRPRNELNVFNRL	HSDSGTSEASLS(ph)PPSS(ph)PPSRPR	cervix carcinoma
30833379	PAC digestion@Hela cells	SILAC	Ti-IMAC	Q-Exactive HF-X	Q7Z4S6	KIF21A	S1307	VSQGNTSVQQDKSDESDSSLSEVHRSSRRGI	LTVSQGNTSVQQDKS(ph)DES(ph)DSSLSEVHR	cervix carcinoma
30843680	Untreated@Human islet cells	TMT	IMAC-Fe3+	Orbitrap fusion lumos tribrid	Q7Z4S6	KIF21A	S1239	ISRQSSLSEKKIPEPSPVTRRKAYEKAEKSK		breast cancer
30843680	Untreated@Human islet cells	TMT	IMAC-Fe3+	Orbitrap fusion lumos tribrid	Q7Z4S6	KIF21A	S1239	ISRQSSLSEKKIPEPSPVTRRKAYEKAEKSK		breast cancer
30843680	Without boosting channel@AML cells	TMT	IMAC-Fe3+	Orbitrap fusion lumos tribrid	Q7Z4S6	KIF21A	S1239	ISRQSSLSEKKIPEPSPVTRRKAYEKAEKSK		breast cancer
30843680	Cytokine(IL-1beta,IFN-gama)@Human islet cells	TMT	IMAC-Fe3+	Orbitrap fusion lumos tribrid	Q7Z4S6	KIF21A	S1239	ISRQSSLSEKKIPEPSPVTRRKAYEKAEKSK		breast cancer
30843680	Cytokine(IL-1beta,IFN-gama)@Human islet cells	TMT	IMAC-Fe3+	Orbitrap fusion lumos tribrid	Q7Z4S6	KIF21A	S1239	ISRQSSLSEKKIPEPSPVTRRKAYEKAEKSK		breast cancer
30865897	CD8-sub loc DM@HeLa cells	Label free	Ti4+-IMAC	LTQ-Orbitrap Elite	Q7Z4S6	KIF21A	S1239	ISRQSSISEKKIPEPSPVTRRKAYEKAEKSK	KIPEPS(ph)PVTR	Cervix carcinoma
30865897	KDEL-sub loc GA@HeLa cells	Label free	Ti4+-IMAC	LTQ-Orbitrap Elite	Q7Z4S6	KIF21A	S1239	ISRQSSISEKKIPEPSPVTRRKAYEKAEKSK	KIPEPS(ph)PVTR	Cervix carcinoma
30865897	LCR-sub loc LR@HeLa cells	Label free	Ti4+-IMAC	LTQ-Orbitrap Elite	Q7Z4S6	KIF21A	S1239	ISRQSSISEKKIPEPSPVTRRKAYEKAEKSK	KIPEPS(ph)PVTR	Cervix carcinoma
30865897	MI-sub loc ER@HeLa cells	Label free	Ti4+-IMAC	LTQ-Orbitrap Elite	Q7Z4S6	KIF21A	S1239	ISRQSSISEKKIPEPSPVTRRKAYEKAEKSK	KIPEPS(ph)PVTR	Cervix carcinoma
30865897	WT@HeLa cells	Label free	Ti4+-IMAC	LTQ-Orbitrap Elite	Q7Z4S6	KIF21A	S1239	ISRQSSISEKKIPEPSPVTRRKAYEKAEKSK	KIPEPS(ph)PVTR	Cervix carcinoma
30865897	Empty vectors-Flag-CDC25@HeLa cells	Label free	Ti4+-IMAC	LTQ-Orbitrap Elite	Q7Z4S6	KIF21A	S1239	ISRQSSISEKKIPEPSPVTRRKAYEKAEKSK	KIPEPS(ph)PVTR	Cervix carcinoma
30869898	Untreated@K562 cells	Label free	PolyMAC-Ti	LTQ Orbitrap Velos	Q7Z4S6	KIF21A	S1304	RLTVSQGNTSVQQDKSDESDSSLSEVHRSSR	S(ph)DESDSSLSEVHRS(ph)SRR	cancer
30869898	ABL@K562 cells	Label free	PolyMAC-Ti	LTQ Orbitrap Velos	Q7Z4S6	KIF21A	S1304	RLTVSQGNTSVQQDKSDESDSSLSEVHRSSR	S(ph)DESDSSLSEVHRS(ph)SRR	cancer
30869898	No TKI treatment@K562 cells	Label free	PolyMAC-Ti	LTQ Orbitrap Velos	Q7Z4S6	KIF21A	S1304	RLTVSQGNTSVQQDKSDESDSSLSEVHRSSR	S(ph)DESDSSLSEVHRS(ph)SRR	Cancer
31108958	TERT-NHUC@VMCUB-1 cell line R1	SILAC	TiO2	LTQ Orbitrap Elite	Q7Z4S6	KIF21A	T579		SVAGKEDNT(ph)DTDQEK	Bladder carcinoma
31108958	TERT-NHUC@VMCUB-1 cell line R1	SILAC	TiO2	LTQ Orbitrap Elite	Q7Z4S6	KIF21A	S1212		EKELS(ph)PPPGLPSK	Bladder carcinoma
31108958	TERT-NHUC@J82 cell line R1	SILAC	TiO2	LTQ Orbitrap Elite	Q7Z4S6	KIF21A	S1212		EKELS(ph)PPPGLPSK	Bladder carcinoma
31108958	TERT-NHUC@J82 cell line R1	SILAC	TiO2	LTQ Orbitrap Elite	Q7Z4S6	KIF21A	T579		SVAGKEDNT(ph)DTDQEK	Bladder carcinoma
31108958	TERT-NHUC@J82 cell line R2	SILAC	TiO2	LTQ Orbitrap Elite	Q7Z4S6	KIF21A	T579		SVAGKEDNT(ph)DTDQEK	Bladder carcinoma
31108958	TERT-NHUC@J82 cell line R2	SILAC	TiO2	LTQ Orbitrap Elite	Q7Z4S6	KIF21A	S1212		EKELS(ph)PPPGLPSK	Bladder carcinoma
31108958	TERT-NHUC@RT112 cell line R1	SILAC	TiO2	LTQ Orbitrap Elite	Q7Z4S6	KIF21A	S1212		EKELS(ph)PPPGLPSK	Bladder carcinoma
31108958	TERT-NHUC@RT112 cell line R1	SILAC	TiO2	LTQ Orbitrap Elite	Q7Z4S6	KIF21A	T579		SVAGKEDNT(ph)DTDQEK	Bladder carcinoma
31108958	TERT-NHUC@RT112 cell line R2	SILAC	TiO2	LTQ Orbitrap Elite	Q7Z4S6	KIF21A	S1212		EKELS(ph)PPPGLPSK	Bladder carcinoma
31108958	TERT-NHUC@RT112 cell line R2	SILAC	TiO2	LTQ Orbitrap Elite	Q7Z4S6	KIF21A	T579		SVAGKEDNT(ph)DTDQEK	Bladder carcinoma
31108958	TERT-NHUC@SW780 cell line R1	SILAC	TiO2	LTQ Orbitrap Elite	Q7Z4S6	KIF21A	S1212		EKELS(ph)PPPGLPSK	Bladder carcinoma
31108958	TERT-NHUC@SW780 cell line R1	SILAC	TiO2	LTQ Orbitrap Elite	Q7Z4S6	KIF21A	T579		SVAGKEDNT(ph)DTDQEK	Bladder carcinoma
31108958	TERT-NHUC@SW780 cell line R2	SILAC	TiO2	LTQ Orbitrap Elite	Q7Z4S6	KIF21A	T579		SVAGKEDNT(ph)DTDQEK	Bladder carcinoma
31108958	TERT-NHUC@SW780 cell line R2	SILAC	TiO2	LTQ Orbitrap Elite	Q7Z4S6	KIF21A	S1212		EKELS(ph)PPPGLPSK	Bladder carcinoma
31108958	TERT-NHUC@T24 cell line R1	SILAC	TiO2	LTQ Orbitrap Elite	Q7Z4S6	KIF21A	S1212		EKELS(ph)PPPGLPSK	Bladder carcinoma
31108958	TERT-NHUC@T24 cell line R1	SILAC	TiO2	LTQ Orbitrap Elite	Q7Z4S6	KIF21A	T579		SVAGKEDNT(ph)DTDQEK	Bladder carcinoma
31108958	TERT-NHUC@T24 cell line R2	SILAC	TiO2	LTQ Orbitrap Elite	Q7Z4S6	KIF21A	S1212		EKELS(ph)PPPGLPSK	Bladder carcinoma
31108958	TERT-NHUC@T24 cell line R2	SILAC	TiO2	LTQ Orbitrap Elite	Q7Z4S6	KIF21A	T579		SVAGKEDNT(ph)DTDQEK	Bladder carcinoma
31108958	TERT-NHUC@UMUC3 cell line R2	SILAC	TiO2	LTQ Orbitrap Elite	Q7Z4S6	KIF21A	S1212		EKELS(ph)PPPGLPSK	Bladder carcinoma
31108958	TERT-NHUC@UMUC3 cell line R2	SILAC	TiO2	LTQ Orbitrap Elite	Q7Z4S6	KIF21A	T579		SVAGKEDNT(ph)DTDQEK	Bladder carcinoma
31108958	TERT-NHUC@UMUC3 cell line R1	SILAC	TiO2	LTQ Orbitrap Elite	Q7Z4S6	KIF21A	T579		SVAGKEDNT(ph)DTDQEK	Bladder carcinoma
31108958	TERT-NHUC@UMUC3 cell line R1	SILAC	TiO2	LTQ Orbitrap Elite	Q7Z4S6	KIF21A	S1212		EKELS(ph)PPPGLPSK	Bladder carcinoma
31108958	TERT-NHUC@VMCUB-1 cell line R2	SILAC	TiO2	LTQ Orbitrap Elite	Q7Z4S6	KIF21A	S1212		EKELS(ph)PPPGLPSK	Bladder carcinoma
31108958	TERT-NHUC@VMCUB-1 cell line R2	SILAC	TiO2	LTQ Orbitrap Elite	Q7Z4S6	KIF21A	T579		SVAGKEDNT(ph)DTDQEK	Bladder carcinoma
31697643	DMSO@KYSE150 cells_31697643	not mentioned	not mentioned	Orbitrap Fusion	Q7Z4S6	KIF21A	S1212			Esophageal Cancer
31697643	DMSO@KYSE150 cells_31697643	not mentioned	not mentioned	Orbitrap Fusion	Q7Z4S6	KIF21A	S1212			Esophageal Cancer
32859902	CVB3 infection(10h)@HeLa R19 cells	Label free	IMAC	Orbitrap Fusion or Q Exactive Plus	Q7Z4S6	KIF21A	S1271	KEQKHSDSGTSEASLSPPSSPPSRPRNELNV		Infection
32859902	CVB3 infection(10h)@HeLa R19 cells	Label free	IMAC	Orbitrap Fusion or Q Exactive Plus	Q7Z4S6	KIF21A	S1271	KEQKHSDSGTSEASLSPPSSPPSRPRNELNV		Infection
32859902	CVB3 infection(10h)@HeLa R19 cells	Label free	IMAC	Orbitrap Fusion or Q Exactive Plus	Q7Z4S6	KIF21A	S1229	PPGLPSKIGSISRQSSLSEKKIPEPSPVTRR		Infection
32859902	CVB3 infection(2h)@HeLa R19 cells	Label free	IMAC	Orbitrap Fusion or Q Exactive Plus	Q7Z4S6	KIF21A	S1271	KEQKHSDSGTSEASLSPPSSPPSRPRNELNV		Infection
32859902	CVB3 infection(2h)@HeLa R19 cells	Label free	IMAC	Orbitrap Fusion or Q Exactive Plus	Q7Z4S6	KIF21A	S1271	KEQKHSDSGTSEASLSPPSSPPSRPRNELNV		Infection
32859902	CVB3 infection(2h)@HeLa R19 cells	Label free	IMAC	Orbitrap Fusion or Q Exactive Plus	Q7Z4S6	KIF21A	S1229	PPGLPSKIGSISRQSSLSEKKIPEPSPVTRR		Infection
32859902	CVB3 infection(4h)@HeLa R19 cells	Label free	IMAC	Orbitrap Fusion or Q Exactive Plus	Q7Z4S6	KIF21A	S1271	KEQKHSDSGTSEASLSPPSSPPSRPRNELNV		Infection
32859902	CVB3 infection(4h)@HeLa R19 cells	Label free	IMAC	Orbitrap Fusion or Q Exactive Plus	Q7Z4S6	KIF21A	S1271	KEQKHSDSGTSEASLSPPSSPPSRPRNELNV		Infection
32859902	CVB3 infection(4h)@HeLa R19 cells	Label free	IMAC	Orbitrap Fusion or Q Exactive Plus	Q7Z4S6	KIF21A	S1229	PPGLPSKIGSISRQSSLSEKKIPEPSPVTRR		Infection
32859902	CVB3 infection(6h)@HeLa R19 cells	Label free	IMAC	Orbitrap Fusion or Q Exactive Plus	Q7Z4S6	KIF21A	S1271	KEQKHSDSGTSEASLSPPSSPPSRPRNELNV		Infection
32859902	CVB3 infection(6h)@HeLa R19 cells	Label free	IMAC	Orbitrap Fusion or Q Exactive Plus	Q7Z4S6	KIF21A	S1271	KEQKHSDSGTSEASLSPPSSPPSRPRNELNV		Infection
32859902	CVB3 infection(6h)@HeLa R19 cells	Label free	IMAC	Orbitrap Fusion or Q Exactive Plus	Q7Z4S6	KIF21A	S1229	PPGLPSKIGSISRQSSLSEKKIPEPSPVTRR		Infection
32859902	CVB3 infection(8h)@HeLa R19 cells	Label free	IMAC	Orbitrap Fusion or Q Exactive Plus	Q7Z4S6	KIF21A	S1271	KEQKHSDSGTSEASLSPPSSPPSRPRNELNV		Infection
32859902	CVB3 infection(8h)@HeLa R19 cells	Label free	IMAC	Orbitrap Fusion or Q Exactive Plus	Q7Z4S6	KIF21A	S1271	KEQKHSDSGTSEASLSPPSSPPSRPRNELNV		Infection
32859902	CVB3 infection(8h)@HeLa R19 cells	Label free	IMAC	Orbitrap Fusion or Q Exactive Plus	Q7Z4S6	KIF21A	S1229	PPGLPSKIGSISRQSSLSEKKIPEPSPVTRR		Infection
32859902	CVB3 infection(8h)@HeLa R19 cells	Label free	IMAC	Orbitrap Fusion or Q Exactive Plus	Q7Z4S6	KIF21A	S1229	PPGLPSKIGSISRQSSLSEKKIPEPSPVTRR		Infection
32859902	Mock infected(0h)@HeLa R19 cells	Label free	IMAC	Orbitrap Fusion or Q Exactive Plus	Q7Z4S6	KIF21A	S1271	KEQKHSDSGTSEASLSPPSSPPSRPRNELNV		Infection
32859902	Mock infected(0h)@HeLa R19 cells	Label free	IMAC	Orbitrap Fusion or Q Exactive Plus	Q7Z4S6	KIF21A	S1271	KEQKHSDSGTSEASLSPPSSPPSRPRNELNV		Infection
32859902	Mock infected(0h)@HeLa R19 cells	Label free	IMAC	Orbitrap Fusion or Q Exactive Plus	Q7Z4S6	KIF21A	S1229	PPGLPSKIGSISRQSSLSEKKIPEPSPVTRR		Infection
32859902	Mock infected(10h)@HeLa R19 cells	Label free	IMAC	Orbitrap Fusion or Q Exactive Plus	Q7Z4S6	KIF21A	S1271	KEQKHSDSGTSEASLSPPSSPPSRPRNELNV		Infection
32859902	Mock infected(10h)@HeLa R19 cells	Label free	IMAC	Orbitrap Fusion or Q Exactive Plus	Q7Z4S6	KIF21A	S1271	KEQKHSDSGTSEASLSPPSSPPSRPRNELNV		Infection
32859902	Mock infected(10h)@HeLa R19 cells	Label free	IMAC	Orbitrap Fusion or Q Exactive Plus	Q7Z4S6	KIF21A	S1229	PPGLPSKIGSISRQSSLSEKKIPEPSPVTRR		Infection
32877642	SARS-CoV-2@Caco-2 cell line	TMT	Fe-NTA	Orbitrap Fusion Lumos	Q7Z4S6	KIF21A	S841	QVRPMSDK		Infection
32877642	SARS-CoV-2@Caco-2 cell line	TMT	Fe-NTA	Orbitrap Fusion Lumos	Q7Z4S6	KIF21A	S524	APYFSGSSTFSPTILSSDK		Infection
32877642	SARS-CoV-2@Caco-2 cell line	TMT	Fe-NTA	Orbitrap Fusion Lumos	Q7Z4S6	KIF21A	S1662	NLQDGQISDTGDLGEDIASN		Infection
32877642	SARS-CoV-2@Caco-2 cell line	TMT	Fe-NTA	Orbitrap Fusion Lumos	Q7Z4S6	KIF21A	S1239	KIPEPSPVTR		Infection
32877642	SARS-CoV-2@Caco-2 cell line	TMT	Fe-NTA	Orbitrap Fusion Lumos	Q7Z4S6	KIF21A	S1229	QSSLSEK		Infection
32877642	SARS-CoV-2@Caco-2 cell line	TMT	Fe-NTA	Orbitrap Fusion Lumos	Q7Z4S6	KIF21A	S1212	ELSPPPGLPSK		Infection
32877642	SARS-CoV-2@Caco-2 cell line	TMT	Fe-NTA	Orbitrap Fusion Lumos	Q7Z4S6	KIF21A	T581	EDNTDTDQEK		Infection
32877642	SARS-CoV-2@Caco-2 cell line	TMT	Fe-NTA	Orbitrap Fusion Lumos	Q7Z4S6	KIF21A	S1239	IPEPSPVTR		Infection
32877642	SARS-CoV-2@Caco-2 cell line	TMT	Fe-NTA	Orbitrap Fusion Lumos	Q7Z4S6	KIF21A	S853	KLSSSDAPAQDTGSSAAAVETDASR		Infection
32877642	SARS-CoV-2@Caco-2 cell line	TMT	Fe-NTA	Orbitrap Fusion Lumos	Q7Z4S6	KIF21A	S1239	KIPEPSPVTRR		Infection
32877642	SARS-CoV-2@Caco-2 cell line	TMT	Fe-NTA	Orbitrap Fusion Lumos	Q7Z4S6	KIF21A	T581	SVAGKEDNTDTDQEK		Infection
32877642	Mock@Caco-2 cell line	TMT	Fe-NTA	Orbitrap Fusion Lumos	Q7Z4S6	KIF21A	S853	KLSSSDAPAQDTGSSAAAVETDASR		Infection
32877642	Mock@Caco-2 cell line	TMT	Fe-NTA	Orbitrap Fusion Lumos	Q7Z4S6	KIF21A	S1239	KIPEPSPVTRR		Infection
32877642	Mock@Caco-2 cell line	TMT	Fe-NTA	Orbitrap Fusion Lumos	Q7Z4S6	KIF21A	S1229	QSSLSEK		Infection
32877642	Mock@Caco-2 cell line	TMT	Fe-NTA	Orbitrap Fusion Lumos	Q7Z4S6	KIF21A	S1212	ELSPPPGLPSK		Infection
32877642	Mock@Caco-2 cell line	TMT	Fe-NTA	Orbitrap Fusion Lumos	Q7Z4S6	KIF21A	S1239	KIPEPSPVTR		Infection
32877642	Mock@Caco-2 cell line	TMT	Fe-NTA	Orbitrap Fusion Lumos	Q7Z4S6	KIF21A	S1662	NLQDGQISDTGDLGEDIASN		Infection
32877642	Mock@Caco-2 cell line	TMT	Fe-NTA	Orbitrap Fusion Lumos	Q7Z4S6	KIF21A	T581	SVAGKEDNTDTDQEK		Infection
32877642	Mock@Caco-2 cell line	TMT	Fe-NTA	Orbitrap Fusion Lumos	Q7Z4S6	KIF21A	S524	APYFSGSSTFSPTILSSDK		Infection
32877642	Mock@Caco-2 cell line	TMT	Fe-NTA	Orbitrap Fusion Lumos	Q7Z4S6	KIF21A	S1239	IPEPSPVTR		Infection
32877642	Mock@Caco-2 cell line	TMT	Fe-NTA	Orbitrap Fusion Lumos	Q7Z4S6	KIF21A	T581	EDNTDTDQEK		Infection
32877642	Mock@Caco-2 cell line	TMT	Fe-NTA	Orbitrap Fusion Lumos	Q7Z4S6	KIF21A	S841	QVRPMSDK		Infection
33259812	Mock infection(1h)@iPSC cell line	TMT	Q-Exactive HF-X	Fe-NTA	Q7Z4S6	KIF21A	S853	RPMSDKVAGKVTRKLSSSDAPAQDTGSSAAA		Pluripotent stem
33259812	Mock infection(3h)@iPSC cell line	TMT	Q-Exactive HF-X	Fe-NTA	Q7Z4S6	KIF21A	S853	RPMSDKVAGKVTRKLSSSDAPAQDTGSSAAA		Pluripotent stem
33259812	Mock infection(6h)@iPSC cell line	TMT	Q-Exactive HF-X	Fe-NTA	Q7Z4S6	KIF21A	S853	RPMSDKVAGKVTRKLSSSDAPAQDTGSSAAA		Pluripotent stem
33259812	SARS-CoV-2(1h)@iPSC cell line	TMT	Q-Exactive HF-X	Fe-NTA	Q7Z4S6	KIF21A	S853	RPMSDKVAGKVTRKLSSSDAPAQDTGSSAAA		Pluripotent stem
33259812	SARS-CoV-2(3h)@iPSC cell line	TMT	Q-Exactive HF-X	Fe-NTA	Q7Z4S6	KIF21A	S853	RPMSDKVAGKVTRKLSSSDAPAQDTGSSAAA		Pluripotent stem
33259812	SARS-CoV-2(6h)@iPSC cell line	TMT	Q-Exactive HF-X	Fe-NTA	Q7Z4S6	KIF21A	S853	RPMSDKVAGKVTRKLSSSDAPAQDTGSSAAA		Pluripotent stem
33357429	Unstimulated@Th-1 cells	SILAC	Ti-IMAC	Q Exactive Plus	Q7Z4S6	KIF21A	S1212	MNTETSGTSAREKELSPPPGLPSKIGSISRQ	EKELS(ph)PPPGLPSK	Cytokine stimulation
33357429	HyIL6@Th-1 cells	SILAC	Ti-IMAC	Q Exactive Plus	Q7Z4S6	KIF21A	S1212	MNTETSGTSAREKELSPPPGLPSKIGSISRQ	EKELS(ph)PPPGLPSK	Cytokine stimulation
33357429	HyIL6+MSC@Th-1 cells	SILAC	Ti-IMAC	Q Exactive Plus	Q7Z4S6	KIF21A	S1212	MNTETSGTSAREKELSPPPGLPSKIGSISRQ	EKELS(ph)PPPGLPSK	Cytokine stimulation
33619172	ARS1620(24h)@H358 cell line IMAC	TMT	IMAC	Q Exactive HF-X	Q7Z4S6	KIF21A	S1212	MNTETSGTSAREKELSPPPGLPSKIGSISRQ	EKELS(ph)PPPGLPSK	Signalling-study
33619172	ARS1620(24h)@H358 cell line IMAC	TMT	IMAC	Q Exactive HF-X	Q7Z4S6	KIF21A	S1229	PPGLPSKIGSISRQSSLSEKKIPEPSPVTRR	QSS(ph)LSEK	Signalling-study
33619172	ARS1620(24h)@Calu1 cell line IMAC	TMT	IMAC	Q Exactive HF-X	Q7Z4S6	KIF21A	S1212	MNTETSGTSAREKELSPPPGLPSKIGSISRQ	EKELS(ph)PPPGLPSK	Signalling-study
33619172	ARS1620(24h)@Calu1 cell line IMAC	TMT	IMAC	Q Exactive HF-X	Q7Z4S6	KIF21A	S1229	PPGLPSKIGSISRQSSLSEKKIPEPSPVTRR	QSS(ph)LSEK	Signalling-study
33619172	ARS1620(6h)@H358 cell line IMAC	TMT	IMAC	Q Exactive HF-X	Q7Z4S6	KIF21A	S1212	MNTETSGTSAREKELSPPPGLPSKIGSISRQ	EKELS(ph)PPPGLPSK	Signalling-study
33619172	ARS1620(6h)@H358 cell line IMAC	TMT	IMAC	Q Exactive HF-X	Q7Z4S6	KIF21A	S1229	PPGLPSKIGSISRQSSLSEKKIPEPSPVTRR	QSS(ph)LSEK	Signalling-study
33619172	ARS1620(6h)@Calu1 cell line IMAC	TMT	IMAC	Q Exactive HF-X	Q7Z4S6	KIF21A	S1212	MNTETSGTSAREKELSPPPGLPSKIGSISRQ	EKELS(ph)PPPGLPSK	Signalling-study
33619172	ARS1620(6h)@Calu1 cell line IMAC	TMT	IMAC	Q Exactive HF-X	Q7Z4S6	KIF21A	S1229	PPGLPSKIGSISRQSSLSEKKIPEPSPVTRR	QSS(ph)LSEK	Signalling-study
33619172	ARS1620(24h)@H1792 cell line IMAC	TMT	IMAC	Q Exactive HF-X	Q7Z4S6	KIF21A	S1212	MNTETSGTSAREKELSPPPGLPSKIGSISRQ	EKELS(ph)PPPGLPSK	Signalling-study
33619172	ARS1620(24h)@H1792 cell line IMAC	TMT	IMAC	Q Exactive HF-X	Q7Z4S6	KIF21A	S1229	PPGLPSKIGSISRQSSLSEKKIPEPSPVTRR	QSS(ph)LSEK	Signalling-study
33619172	ARS1620(6h)@H1792 cell line IMAC	TMT	IMAC	Q Exactive HF-X	Q7Z4S6	KIF21A	S1212	MNTETSGTSAREKELSPPPGLPSKIGSISRQ	EKELS(ph)PPPGLPSK	Signalling-study
33619172	ARS1620(6h)@H1792 cell line IMAC	TMT	IMAC	Q Exactive HF-X	Q7Z4S6	KIF21A	S1229	PPGLPSKIGSISRQSSLSEKKIPEPSPVTRR	QSS(ph)LSEK	Signalling-study
33727228	DMSO@AZR3 cell line Exp1	SILAC	TiO2	LTQ-Orbitrap Elite	Q7Z4S6	KIF21A	S1239	ISRQSSLSEKKIPEPSPVTRRKAYEKAEKSK	KIPEPS(ph)PVTR	Lung Cancer
33727228	DMSO@AZR4 cell line Exp1	SILAC	TiO2	LTQ-Orbitrap Elite	Q7Z4S6	KIF21A	S1239	ISRQSSLSEKKIPEPSPVTRRKAYEKAEKSK	KIPEPS(ph)PVTR	Lung Cancer
33727228	DMSO@COR1 cell line Exp2	SILAC	TiO2	LTQ-Orbitrap Elite	Q7Z4S6	KIF21A	S1212	MNTETSGTSAREKELSPPPGLPSKIGSISRQ	ELS(ph)PPPGLPSK	Lung Cancer
33727228	DMSO@COR1 cell line Exp2	SILAC	TiO2	LTQ-Orbitrap Elite	Q7Z4S6	KIF21A	S1239	ISRQSSLSEKKIPEPSPVTRRKAYEKAEKSK	KIPEPS(ph)PVTR	Lung Cancer
33727228	DMSO@COR10 cell line Exp2	SILAC	TiO2	LTQ-Orbitrap Elite	Q7Z4S6	KIF21A	S1212	MNTETSGTSAREKELSPPPGLPSKIGSISRQ	ELS(ph)PPPGLPSK	Lung Cancer
33727228	DMSO@COR10 cell line Exp2	SILAC	TiO2	LTQ-Orbitrap Elite	Q7Z4S6	KIF21A	S1239	ISRQSSLSEKKIPEPSPVTRRKAYEKAEKSK	KIPEPS(ph)PVTR	Lung Cancer
33727228	DMSO@H1975 cell line Exp1	SILAC	TiO2	LTQ-Orbitrap Elite	Q7Z4S6	KIF21A	S1239	ISRQSSLSEKKIPEPSPVTRRKAYEKAEKSK	KIPEPS(ph)PVTR	Lung Cancer
33727228	DMSO@H1975 cell line Exp2	SILAC	TiO2	LTQ-Orbitrap Elite	Q7Z4S6	KIF21A	S1212	MNTETSGTSAREKELSPPPGLPSKIGSISRQ	ELS(ph)PPPGLPSK	Lung Cancer
33727228	DMSO@H1975 cell line Exp2	SILAC	TiO2	LTQ-Orbitrap Elite	Q7Z4S6	KIF21A	S1239	ISRQSSLSEKKIPEPSPVTRRKAYEKAEKSK	KIPEPS(ph)PVTR	Lung Cancer
33727228	Osimertinib@AZR3 cell line Exp1	SILAC	TiO2	LTQ-Orbitrap Elite	Q7Z4S6	KIF21A	S1239	ISRQSSLSEKKIPEPSPVTRRKAYEKAEKSK	KIPEPS(ph)PVTR	Lung Cancer
33727228	Osimertinib@AZR3 cell line Exp1	SILAC	TiO2	LTQ-Orbitrap Elite	Q7Z4S6	KIF21A	S1662	TVRIWKARNLQDGQISDTGDLGEDIASN___	ARNLQDGQIS(ph)DTGDLGEDIASN	Lung Cancer
33727228	Osimertinib@AZR4 cell line Exp1	SILAC	TiO2	LTQ-Orbitrap Elite	Q7Z4S6	KIF21A	S1239	ISRQSSLSEKKIPEPSPVTRRKAYEKAEKSK	KIPEPS(ph)PVTR	Lung Cancer
33727228	Osimertinib@AZR4 cell line Exp1	SILAC	TiO2	LTQ-Orbitrap Elite	Q7Z4S6	KIF21A	S1662	TVRIWKARNLQDGQISDTGDLGEDIASN___	ARNLQDGQIS(ph)DTGDLGEDIASN	Lung Cancer
33727228	Osimertinib@@H1975 cell line Exp1	SILAC	TiO2	LTQ-Orbitrap Elite	Q7Z4S6	KIF21A	S1239	ISRQSSLSEKKIPEPSPVTRRKAYEKAEKSK	KIPEPS(ph)PVTR	Lung Cancer
33727228	Osimertinib@@H1975 cell line Exp1	SILAC	TiO2	LTQ-Orbitrap Elite	Q7Z4S6	KIF21A	S1662	TVRIWKARNLQDGQISDTGDLGEDIASN___	ARNLQDGQIS(ph)DTGDLGEDIASN	Lung Cancer
33727228	Reciletineb@COR1 cell line Exp2	SILAC	TiO2	LTQ-Orbitrap Elite	Q7Z4S6	KIF21A	S1212	MNTETSGTSAREKELSPPPGLPSKIGSISRQ	ELS(ph)PPPGLPSK	Lung Cancer
33727228	Reciletineb@COR10 cell line Exp2	SILAC	TiO2	LTQ-Orbitrap Elite	Q7Z4S6	KIF21A	S1212	MNTETSGTSAREKELSPPPGLPSKIGSISRQ	ELS(ph)PPPGLPSK	Lung Cancer
33727228	Reciletineb@H1975 cell line Exp2	SILAC	TiO2	LTQ-Orbitrap Elite	Q7Z4S6	KIF21A	S1212	MNTETSGTSAREKELSPPPGLPSKIGSISRQ	ELS(ph)PPPGLPSK	Lung Cancer
33797919	Untreated control@HeLa cell line R3	SILAC	TiO2	Q Exactive	Q7Z4S6	KIF21A	S1239	KIPEPSPVTR		Cervical cancer
33797919	Untreated control@HeLa cell line R1	SILAC	TiO2	Q Exactive	Q7Z4S6	KIF21A	S853	KLSSSDAPAQDTGSSAAAVETDASR		Cervical cancer
33797919	Rapamycin@HeLa cell line R1	SILAC	TiO2	Q Exactive	Q7Z4S6	KIF21A	S853	KLSSSDAPAQDTGSSAAAVETDASR		Cervical cancer
33797919	Rapamycin@HeLa cell line R3	SILAC	TiO2	Q Exactive	Q7Z4S6	KIF21A	S1239	KIPEPSPVTR		Cervical cancer
33889818	Untreated@SH-SY5Y cell line	TMT	Ti02	QExactive HF	Q7Z4S6	KIF21A	S1304	RLTVSQGNTSVQQDKSDESDSSLSEVHRSSR		Neuroblastoma cancer
33889818	Untreated@SH-SY5Y cell line	TMT	Ti02	QExactive HF	Q7Z4S6	KIF21A	S1304	RLTVSQGNTSVQQDKSDESDSSLSEVHRSSR		Neuroblastoma cancer
33889818	Untreated@SH-SY5Y cell line	TMT	Ti02	QExactive HF	Q7Z4S6	KIF21A	S1304	RLTVSQGNTSVQQDKSDESDSSLSEVHRSSR		Neuroblastoma cancer
33889818	Untreated@SH-SY5Y cell line	TMT	Ti02	QExactive HF	Q7Z4S6	KIF21A	S1275	HSDSGTSEASLSPPSSPPSRPRNELNVFNRL		Neuroblastoma cancer
33889818	Untreated@SH-SY5Y cell line	TMT	Ti02	QExactive HF	Q7Z4S6	KIF21A	S1307	VSQGNTSVQQDKSDESDSSLSEVHRSSRRGI		Neuroblastoma cancer
33889818	Untreated@SH-SY5Y cell line	TMT	Ti02	QExactive HF	Q7Z4S6	KIF21A	S1307	VSQGNTSVQQDKSDESDSSLSEVHRSSRRGI		Neuroblastoma cancer
33889818	CBLsKD@SH-SY5Y cell line	TMT	Ti02	QExactive HF	Q7Z4S6	KIF21A	S1304	RLTVSQGNTSVQQDKSDESDSSLSEVHRSSR		Neuroblastoma cancer
33889818	CBLsKD@SH-SY5Y cell line	TMT	Ti02	QExactive HF	Q7Z4S6	KIF21A	S1304	RLTVSQGNTSVQQDKSDESDSSLSEVHRSSR		Neuroblastoma cancer
33889818	CBLsKD@SH-SY5Y cell line	TMT	Ti02	QExactive HF	Q7Z4S6	KIF21A	S1304	RLTVSQGNTSVQQDKSDESDSSLSEVHRSSR		Neuroblastoma cancer
33889818	CBLsKD@SH-SY5Y cell line	TMT	Ti02	QExactive HF	Q7Z4S6	KIF21A	S1275	HSDSGTSEASLSPPSSPPSRPRNELNVFNRL		Neuroblastoma cancer
33889818	CBLsKD@SH-SY5Y cell line	TMT	Ti02	QExactive HF	Q7Z4S6	KIF21A	S1307	VSQGNTSVQQDKSDESDSSLSEVHRSSRRGI		Neuroblastoma cancer
33889818	CBLsKD@SH-SY5Y cell line	TMT	Ti02	QExactive HF	Q7Z4S6	KIF21A	S1307	VSQGNTSVQQDKSDESDSSLSEVHRSSRRGI		Neuroblastoma cancer
33889818	Retinoic acid@SH-SY5Y cell line	TMT	Ti02	QExactive HF	Q7Z4S6	KIF21A	S1304	RLTVSQGNTSVQQDKSDESDSSLSEVHRSSR		Neuroblastoma cancer
33889818	Retinoic acid@SH-SY5Y cell line	TMT	Ti02	QExactive HF	Q7Z4S6	KIF21A	S1304	RLTVSQGNTSVQQDKSDESDSSLSEVHRSSR		Neuroblastoma cancer
33889818	Retinoic acid@SH-SY5Y cell line	TMT	Ti02	QExactive HF	Q7Z4S6	KIF21A	S1304	RLTVSQGNTSVQQDKSDESDSSLSEVHRSSR		Neuroblastoma cancer
33889818	Retinoic acid@SH-SY5Y cell line	TMT	Ti02	QExactive HF	Q7Z4S6	KIF21A	S1275	HSDSGTSEASLSPPSSPPSRPRNELNVFNRL		Neuroblastoma cancer
33889818	Retinoic acid@SH-SY5Y cell line	TMT	Ti02	QExactive HF	Q7Z4S6	KIF21A	S1307	VSQGNTSVQQDKSDESDSSLSEVHRSSRRGI		Neuroblastoma cancer
33889818	Retinoic acid@SH-SY5Y cell line	TMT	Ti02	QExactive HF	Q7Z4S6	KIF21A	S1307	VSQGNTSVQQDKSDESDSSLSEVHRSSRRGI		Neuroblastoma cancer
33946525	Hypoxia(0h)@SK-Mel-28 cell line	TMT	TiO2	Orbitrap Fusion Tribrid	Q7Z4S6	KIF21A	T581		SVAGKEDNTDTDQE	Skin cancer
33946525	Hypoxia(0h)@SK-Mel-28 cell line	TMT	TiO2	Orbitrap Fusion Tribrid	Q7Z4S6	KIF21A	S1307		LTVSQGNTSVQQDKSDESDSSLSEVHR	Skin cancer
33946525	Hypoxia(0h)@SK-Mel-28 cell line	TMT	TiO2	Orbitrap Fusion Tribrid	Q7Z4S6	KIF21A	S1212		ELSPPPGLPSK	Skin cancer
33946525	Hypoxia(0h)@SK-Mel-28 cell line	TMT	TiO2	Orbitrap Fusion Tribrid	Q7Z4S6	KIF21A	T579		SVAGKEDNTDTDQE	Skin cancer
33946525	Hypoxia(0h)@SK-Mel-28 cell line	TMT	TiO2	Orbitrap Fusion Tribrid	Q7Z4S6	KIF21A	S1239		KIPEPSPVTR	Skin cancer
33946525	Hypoxia(12h)@SK-Mel-28 cell line	TMT	TiO2	Orbitrap Fusion Tribrid	Q7Z4S6	KIF21A	T581		SVAGKEDNTDTDQE	Skin cancer
33946525	Hypoxia(12h)@SK-Mel-28 cell line	TMT	TiO2	Orbitrap Fusion Tribrid	Q7Z4S6	KIF21A	S1307		LTVSQGNTSVQQDKSDESDSSLSEVHR	Skin cancer
33946525	Hypoxia(12h)@SK-Mel-28 cell line	TMT	TiO2	Orbitrap Fusion Tribrid	Q7Z4S6	KIF21A	S1212		ELSPPPGLPSK	Skin cancer
33946525	Hypoxia(12h)@SK-Mel-28 cell line	TMT	TiO2	Orbitrap Fusion Tribrid	Q7Z4S6	KIF21A	T579		SVAGKEDNTDTDQE	Skin cancer
33946525	Hypoxia(12h)@SK-Mel-28 cell line	TMT	TiO2	Orbitrap Fusion Tribrid	Q7Z4S6	KIF21A	S1239		KIPEPSPVTR	Skin cancer
33946525	Hypoxia(15h)@SK-Mel-28 cell line	TMT	TiO2	Orbitrap Fusion Tribrid	Q7Z4S6	KIF21A	T581		SVAGKEDNTDTDQE	Skin cancer
33946525	Hypoxia(15h)@SK-Mel-28 cell line	TMT	TiO2	Orbitrap Fusion Tribrid	Q7Z4S6	KIF21A	S1307		LTVSQGNTSVQQDKSDESDSSLSEVHR	Skin cancer
33946525	Hypoxia(15h)@SK-Mel-28 cell line	TMT	TiO2	Orbitrap Fusion Tribrid	Q7Z4S6	KIF21A	S1212		ELSPPPGLPSK	Skin cancer
33946525	Hypoxia(15h)@SK-Mel-28 cell line	TMT	TiO2	Orbitrap Fusion Tribrid	Q7Z4S6	KIF21A	T579		SVAGKEDNTDTDQE	Skin cancer
33946525	Hypoxia(15h)@SK-Mel-28 cell line	TMT	TiO2	Orbitrap Fusion Tribrid	Q7Z4S6	KIF21A	S1239		KIPEPSPVTR	Skin cancer
33946525	Hypoxia(18h)@SK-Mel-28 cell line	TMT	TiO2	Orbitrap Fusion Tribrid	Q7Z4S6	KIF21A	T581		SVAGKEDNTDTDQE	Skin cancer
33946525	Hypoxia(18h)@SK-Mel-28 cell line	TMT	TiO2	Orbitrap Fusion Tribrid	Q7Z4S6	KIF21A	S1307		LTVSQGNTSVQQDKSDESDSSLSEVHR	Skin cancer
33946525	Hypoxia(18h)@SK-Mel-28 cell line	TMT	TiO2	Orbitrap Fusion Tribrid	Q7Z4S6	KIF21A	S1212		ELSPPPGLPSK	Skin cancer
33946525	Hypoxia(18h)@SK-Mel-28 cell line	TMT	TiO2	Orbitrap Fusion Tribrid	Q7Z4S6	KIF21A	T579		SVAGKEDNTDTDQE	Skin cancer
33946525	Hypoxia(18h)@SK-Mel-28 cell line	TMT	TiO2	Orbitrap Fusion Tribrid	Q7Z4S6	KIF21A	S1239		KIPEPSPVTR	Skin cancer
33946525	Hypoxia(21h)@SK-Mel-28 cell line	TMT	TiO2	Orbitrap Fusion Tribrid	Q7Z4S6	KIF21A	T581		SVAGKEDNTDTDQE	Skin cancer
33946525	Hypoxia(21h)@SK-Mel-28 cell line	TMT	TiO2	Orbitrap Fusion Tribrid	Q7Z4S6	KIF21A	S1307		LTVSQGNTSVQQDKSDESDSSLSEVHR	Skin cancer
33946525	Hypoxia(21h)@SK-Mel-28 cell line	TMT	TiO2	Orbitrap Fusion Tribrid	Q7Z4S6	KIF21A	S1212		ELSPPPGLPSK	Skin cancer
33946525	Hypoxia(21h)@SK-Mel-28 cell line	TMT	TiO2	Orbitrap Fusion Tribrid	Q7Z4S6	KIF21A	T579		SVAGKEDNTDTDQE	Skin cancer
33946525	Hypoxia(21h)@SK-Mel-28 cell line	TMT	TiO2	Orbitrap Fusion Tribrid	Q7Z4S6	KIF21A	S1239		KIPEPSPVTR	Skin cancer
33946525	Hypoxia(24h)@SK-Mel-28 cell line	TMT	TiO2	Orbitrap Fusion Tribrid	Q7Z4S6	KIF21A	T581		SVAGKEDNTDTDQE	Skin cancer
33946525	Hypoxia(24h)@SK-Mel-28 cell line	TMT	TiO2	Orbitrap Fusion Tribrid	Q7Z4S6	KIF21A	S1307		LTVSQGNTSVQQDKSDESDSSLSEVHR	Skin cancer
33946525	Hypoxia(24h)@SK-Mel-28 cell line	TMT	TiO2	Orbitrap Fusion Tribrid	Q7Z4S6	KIF21A	S1212		ELSPPPGLPSK	Skin cancer
33946525	Hypoxia(24h)@SK-Mel-28 cell line	TMT	TiO2	Orbitrap Fusion Tribrid	Q7Z4S6	KIF21A	T579		SVAGKEDNTDTDQE	Skin cancer
33946525	Hypoxia(24h)@SK-Mel-28 cell line	TMT	TiO2	Orbitrap Fusion Tribrid	Q7Z4S6	KIF21A	S1239		KIPEPSPVTR	Skin cancer
33946525	Hypoxia(3h)@SK-Mel-28 cell line	TMT	TiO2	Orbitrap Fusion Tribrid	Q7Z4S6	KIF21A	T581		SVAGKEDNTDTDQE	Skin cancer
33946525	Hypoxia(3h)@SK-Mel-28 cell line	TMT	TiO2	Orbitrap Fusion Tribrid	Q7Z4S6	KIF21A	S1307		LTVSQGNTSVQQDKSDESDSSLSEVHR	Skin cancer
33946525	Hypoxia(3h)@SK-Mel-28 cell line	TMT	TiO2	Orbitrap Fusion Tribrid	Q7Z4S6	KIF21A	S1212		ELSPPPGLPSK	Skin cancer
33946525	Hypoxia(3h)@SK-Mel-28 cell line	TMT	TiO2	Orbitrap Fusion Tribrid	Q7Z4S6	KIF21A	T579		SVAGKEDNTDTDQE	Skin cancer
33946525	Hypoxia(3h)@SK-Mel-28 cell line	TMT	TiO2	Orbitrap Fusion Tribrid	Q7Z4S6	KIF21A	S1239		KIPEPSPVTR	Skin cancer
33946525	Hypoxia(6h)@SK-Mel-28 cell line	TMT	TiO2	Orbitrap Fusion Tribrid	Q7Z4S6	KIF21A	T581		SVAGKEDNTDTDQE	Skin cancer
33946525	Hypoxia(6h)@SK-Mel-28 cell line	TMT	TiO2	Orbitrap Fusion Tribrid	Q7Z4S6	KIF21A	S1307		LTVSQGNTSVQQDKSDESDSSLSEVHR	Skin cancer
33946525	Hypoxia(6h)@SK-Mel-28 cell line	TMT	TiO2	Orbitrap Fusion Tribrid	Q7Z4S6	KIF21A	S1212		ELSPPPGLPSK	Skin cancer
33946525	Hypoxia(6h)@SK-Mel-28 cell line	TMT	TiO2	Orbitrap Fusion Tribrid	Q7Z4S6	KIF21A	T579		SVAGKEDNTDTDQE	Skin cancer
33946525	Hypoxia(6h)@SK-Mel-28 cell line	TMT	TiO2	Orbitrap Fusion Tribrid	Q7Z4S6	KIF21A	S1239		KIPEPSPVTR	Skin cancer
33946525	Hypoxia(9h)@SK-Mel-28 cell line	TMT	TiO2	Orbitrap Fusion Tribrid	Q7Z4S6	KIF21A	T581		SVAGKEDNTDTDQE	Skin cancer
33946525	Hypoxia(9h)@SK-Mel-28 cell line	TMT	TiO2	Orbitrap Fusion Tribrid	Q7Z4S6	KIF21A	S1307		LTVSQGNTSVQQDKSDESDSSLSEVHR	Skin cancer
33946525	Hypoxia(9h)@SK-Mel-28 cell line	TMT	TiO2	Orbitrap Fusion Tribrid	Q7Z4S6	KIF21A	S1212		ELSPPPGLPSK	Skin cancer
33946525	Hypoxia(9h)@SK-Mel-28 cell line	TMT	TiO2	Orbitrap Fusion Tribrid	Q7Z4S6	KIF21A	T579		SVAGKEDNTDTDQE	Skin cancer
33946525	Hypoxia(9h)@SK-Mel-28 cell line	TMT	TiO2	Orbitrap Fusion Tribrid	Q7Z4S6	KIF21A	S1239		KIPEPSPVTR	Skin cancer
33953186	Pervanadate@CL68 cell line DDA	TMT	IMAC	LTQ Orbitrap Fusion Lumos Tribrid	Q7Z4S6	KIF21A	T1664			Lung cancer
34292731	Selumetinib@Hela cells	TMT	TiO2	LTQ	Q7Z4S6	KIF21A	S1212	ELSPPPGLPSK		workflow
34292731	Selumetinib@Hela cells	TMT	TiO2	LTQ	Q7Z4S6	KIF21A	S1271	HSDSGTSEASLSPPSSPPSRPR		workflow
34292731	Untreated@Hela cells_34292731	TMT	TiO2	LTQ	Q7Z4S6	KIF21A	S1271	HSDSGTSEASLSPPSSPPSRPR		workflow
34292731	Untreated@Hela cells_34292731	TMT	TiO2	LTQ	Q7Z4S6	KIF21A	S1212	ELSPPPGLPSK		workflow
34771457	Untreated control(0h)@IMR5 Cell line	Labelfree	TiO2	Q Exactive HF	Q7Z4S6	KIF21A	S1239			Neuroblastoma
34771457	Untreated control(0h)@IMR5 Cell line	Labelfree	TiO2	Q Exactive HF	Q7Z4S6	KIF21A	S853			Neuroblastoma
34771457	Untreated control(10min)@IMR5 Cell line	Label free	TiO2	Q Exactive HF	Q7Z4S6	KIF21A	S1239			Neuroblastoma
34771457	Untreated control(10min)@IMR5 Cell line	Label free	TiO2	Q Exactive HF	Q7Z4S6	KIF21A	S853			Neuroblastoma
34771457	Untreated control(12h)@IMR5 Cell line	Label free	TiO2	Q Exactive HF	Q7Z4S6	KIF21A	S1239			Neuroblastoma
34771457	Untreated control(12h)@IMR5 Cell line	Label free	TiO2	Q Exactive HF	Q7Z4S6	KIF21A	S853			Neuroblastoma
34771457	Untreated control(1h)@IMR5 Cell line	Label free	TiO2	Q Exactive HF	Q7Z4S6	KIF21A	S1239			Neuroblastoma
34771457	Untreated control(1h)@IMR5 Cell line	Label free	TiO2	Q Exactive HF	Q7Z4S6	KIF21A	S853			Neuroblastoma
34771457	Untreated control(24h)@IMR5 Cell line	Label free	TiO2	Q Exactive HF	Q7Z4S6	KIF21A	S1239			Neuroblastoma
34771457	Untreated control(24h)@IMR5 Cell line	Label free	TiO2	Q Exactive HF	Q7Z4S6	KIF21A	S853			Neuroblastoma
34771457	Untreated control(4h)@IMR5 Cell line	Label free	TiO2	Q Exactive HF	Q7Z4S6	KIF21A	S1239			Neuroblastoma
34771457	Untreated control(4h)@IMR5 Cell line	Label free	TiO2	Q Exactive HF	Q7Z4S6	KIF21A	S853			Neuroblastoma
34771457	NGF(0h)@IMR5 Cell line	Label free	TiO2	Q Exactive HF	Q7Z4S6	KIF21A	S1239			Neuroblastoma
34771457	NGF(0h)@IMR5 Cell line	Label free	TiO2	Q Exactive HF	Q7Z4S6	KIF21A	S853			Neuroblastoma
34771457	NGF(10min)@IMR5 Cell line	Label free	TiO2	Q Exactive HF	Q7Z4S6	KIF21A	S1239			Neuroblastoma
34771457	NGF(10min)@IMR5 Cell line	Label free	TiO2	Q Exactive HF	Q7Z4S6	KIF21A	S853			Neuroblastoma
34771457	NGF(12h)@IMR5 Cell line	Label free	TiO2	Q Exactive HF	Q7Z4S6	KIF21A	S1239			Neuroblastoma
34771457	NGF(12h)@IMR5 Cell line	Label free	TiO2	Q Exactive HF	Q7Z4S6	KIF21A	S853			Neuroblastoma
34771457	NGF(1h)@IMR5 Cell line	Label free	TiO2	Q Exactive HF	Q7Z4S6	KIF21A	S1239			Neuroblastoma
34771457	NGF(1h)@IMR5 Cell line	Label free	TiO2	Q Exactive HF	Q7Z4S6	KIF21A	S853			Neuroblastoma
34771457	NGF(24h)@IMR5 Cell line	Label free	TiO2	Q Exactive HF	Q7Z4S6	KIF21A	S1239			Neuroblastoma
34771457	NGF(24h)@IMR5 Cell line	Label free	TiO2	Q Exactive HF	Q7Z4S6	KIF21A	S853			Neuroblastoma
34771457	NGF(4h)@IMR5 Cell line	Label free	TiO2	Q Exactive HF	Q7Z4S6	KIF21A	S1239			Neuroblastoma
34771457	NGF(4h)@IMR5 Cell line	Label free	TiO2	Q Exactive HF	Q7Z4S6	KIF21A	S853			Neuroblastoma
34974192	CCP(0h)@C431A-Parkin HeLa cells	Dimethyl Labeling	IMAC	Q Exactive HF	Q7Z4S6	KIF21A	S1212	MNTETSGTSAREKELSPPPGLPSKIGSISRQ	ELS(ph)PPPGLPSK	Mitophagy
34974192	CCP(0h)@C431A-Parkin HeLa cells	Dimethyl Labeling	IMAC	Q Exactive HF	Q7Z4S6	KIF21A	S1673	DGQISDTGDLGEDIASN______________	ARNLQDGQISDTGDLGEDIAS(ph)N	Mitophagy
34974192	CCP(0h)@WT Parkin HeLa cells	Dimethyl Labeling	IMAC	Q Exactive HF	Q7Z4S6	KIF21A	S1212	MNTETSGTSAREKELSPPPGLPSKIGSISRQ	ELS(ph)PPPGLPSK	Mitophagy
34974192	CCP(0h)@WT Parkin HeLa cells	Dimethyl Labeling	IMAC	Q Exactive HF	Q7Z4S6	KIF21A	S1673	DGQISDTGDLGEDIASN______________	ARNLQDGQISDTGDLGEDIAS(ph)N	Mitophagy
34974192	CCP(12h)@C431A-Parkin HeLa cells	Dimethyl Labeling	IMAC	Q Exactive HF	Q7Z4S6	KIF21A	S1212	MNTETSGTSAREKELSPPPGLPSKIGSISRQ	ELS(ph)PPPGLPSK	Mitophagy
34974192	CCP(12h)@C431A-Parkin HeLa cells	Dimethyl Labeling	IMAC	Q Exactive HF	Q7Z4S6	KIF21A	S1673	DGQISDTGDLGEDIASN______________	ARNLQDGQISDTGDLGEDIAS(ph)N	Mitophagy
34974192	CCP(12h)@WT Parkin HeLa cells	Dimethyl Labeling	IMAC	Q Exactive HF	Q7Z4S6	KIF21A	S1212	MNTETSGTSAREKELSPPPGLPSKIGSISRQ	ELS(ph)PPPGLPSK	Mitophagy
34974192	CCP(12h)@WT Parkin HeLa cells	Dimethyl Labeling	IMAC	Q Exactive HF	Q7Z4S6	KIF21A	S1673	DGQISDTGDLGEDIASN______________	ARNLQDGQISDTGDLGEDIAS(ph)N	Mitophagy
34974192	CCP(18h)@C431A-Parkin HeLa cells	Dimethyl Labeling	IMAC	Q Exactive HF	Q7Z4S6	KIF21A	S1212	MNTETSGTSAREKELSPPPGLPSKIGSISRQ	ELS(ph)PPPGLPSK	Mitophagy
34974192	CCP(18h)@C431A-Parkin HeLa cells	Dimethyl Labeling	IMAC	Q Exactive HF	Q7Z4S6	KIF21A	S1673	DGQISDTGDLGEDIASN______________	ARNLQDGQISDTGDLGEDIAS(ph)N	Mitophagy
34974192	CCP(18h)@WT Parkin HeLa cells	Dimethyl Labeling	IMAC	Q Exactive HF	Q7Z4S6	KIF21A	S1212	MNTETSGTSAREKELSPPPGLPSKIGSISRQ	ELS(ph)PPPGLPSK	Mitophagy
34974192	CCP(18h)@WT Parkin HeLa cells	Dimethyl Labeling	IMAC	Q Exactive HF	Q7Z4S6	KIF21A	S1673	DGQISDTGDLGEDIASN______________	ARNLQDGQISDTGDLGEDIAS(ph)N	Mitophagy
34974192	CCP(2h)@C431A-Parkin HeLa cells	Dimethyl Labeling	IMAC	Q Exactive HF	Q7Z4S6	KIF21A	S1212	MNTETSGTSAREKELSPPPGLPSKIGSISRQ	ELS(ph)PPPGLPSK	Mitophagy
34974192	CCP(2h)@C431A-Parkin HeLa cells	Dimethyl Labeling	IMAC	Q Exactive HF	Q7Z4S6	KIF21A	S1673	DGQISDTGDLGEDIASN______________	ARNLQDGQISDTGDLGEDIAS(ph)N	Mitophagy
34974192	CCP(2h)@WT Parkin HeLa cells	Dimethyl Labeling	IMAC	Q Exactive HF	Q7Z4S6	KIF21A	S1212	MNTETSGTSAREKELSPPPGLPSKIGSISRQ	ELS(ph)PPPGLPSK	Mitophagy
34974192	CCP(2h)@WT Parkin HeLa cells	Dimethyl Labeling	IMAC	Q Exactive HF	Q7Z4S6	KIF21A	S1673	DGQISDTGDLGEDIASN______________	ARNLQDGQISDTGDLGEDIAS(ph)N	Mitophagy
34974192	CCP(6h)@C431A-Parkin HeLa cells	Dimethyl Labeling	IMAC	Q Exactive HF	Q7Z4S6	KIF21A	S1212	MNTETSGTSAREKELSPPPGLPSKIGSISRQ	ELS(ph)PPPGLPSK	Mitophagy
34974192	CCP(6h)@C431A-Parkin HeLa cells	Dimethyl Labeling	IMAC	Q Exactive HF	Q7Z4S6	KIF21A	S1673	DGQISDTGDLGEDIASN______________	ARNLQDGQISDTGDLGEDIAS(ph)N	Mitophagy
34974192	CCP(6h)@WT Parkin HeLa cells	Dimethyl Labeling	IMAC	Q Exactive HF	Q7Z4S6	KIF21A	S1212	MNTETSGTSAREKELSPPPGLPSKIGSISRQ	ELS(ph)PPPGLPSK	Mitophagy
34974192	CCP(6h)@WT Parkin HeLa cells	Dimethyl Labeling	IMAC	Q Exactive HF	Q7Z4S6	KIF21A	S1673	DGQISDTGDLGEDIASN______________	ARNLQDGQISDTGDLGEDIAS(ph)N	Mitophagy
35005567	Untreated@naive hESCs	Label free	TiO2	Q Exactive Plus	Q7Z4S6	KIF21A	S1239	ISRQSSLSEKKIPEPSPVTRRKAYEKAEKSK	KIPEPS(ph)PVTR	Pluripotency
35005567	Untreated@primed hESCs	Label free	TiO2	Q Exactive Plus	Q7Z4S6	KIF21A	S1239	ISRQSSLSEKKIPEPSPVTRRKAYEKAEKSK	KIPEPS(ph)PVTR	Pluripotency
35022314	DMSO@H1299 cell line	TMT10plex	IMAC	Q Exactive Plus	Q7Z4S6	KIF21A	S1673		NLQDGQISDTGDLGEDIAS(ph)N	Kinase-Signalling
35022314	DMSO@H1299 cell line	TMT10plex	IMAC	Q Exactive Plus	Q7Z4S6	KIF21A	S1212		ELS(ph)PPPGLPSK	Kinase-Signalling
35022314	DMSO@H1299 cell line	TMT10plex	IMAC	Q Exactive Plus	Q7Z4S6	KIF21A	S1239		KIPEPS(ph)PVTR	Kinase-Signalling
35022314	DMSO@H1299 cell line	TMT10plex	IMAC	Q Exactive Plus	Q7Z4S6	KIF21A	S853		KLS(ph)SSDAPAQDTGSSAAAVETDASR	Kinase-Signalling
35022314	DMSO@H1299 cell line	TMT10plex	IMAC	Q Exactive Plus	Q7Z4S6	KIF21A	S1229		IGSIS(ph)RQSS(ph)LSEK	Kinase-Signalling
35022314	RXDX-106(30min)@H1299 cell line IMAC	TMT10plex	IMAC	Q Exactive Plus	Q7Z4S6	KIF21A	S1673		NLQDGQISDTGDLGEDIAS(ph)N	Kinase-Signalling
35022314	RXDX-106(30min)@H1299 cell line IMAC	TMT10plex	IMAC	Q Exactive Plus	Q7Z4S6	KIF21A	S1212		ELS(ph)PPPGLPSK	Kinase-Signalling
35022314	RXDX-106(30min)@H1299 cell line IMAC	TMT10plex	IMAC	Q Exactive Plus	Q7Z4S6	KIF21A	S1239		KIPEPS(ph)PVTR	Kinase-Signalling
35022314	RXDX-106(30min)@H1299 cell line IMAC	TMT10plex	IMAC	Q Exactive Plus	Q7Z4S6	KIF21A	S853		KLS(ph)SSDAPAQDTGSSAAAVETDASR	Kinase-Signalling
35022314	RXDX-106(30min)@H1299 cell line IMAC	TMT10plex	IMAC	Q Exactive Plus	Q7Z4S6	KIF21A	S1229		IGSIS(ph)RQSS(ph)LSEK	Kinase-Signalling
35022314	RXDX-106(4h)@H1299 cell line IMAC	TMT10plex	IMAC	Q Exactive Plus	Q7Z4S6	KIF21A	S1673		NLQDGQISDTGDLGEDIAS(ph)N	Kinase-Signalling
35022314	RXDX-106(4h)@H1299 cell line IMAC	TMT10plex	IMAC	Q Exactive Plus	Q7Z4S6	KIF21A	S1212		ELS(ph)PPPGLPSK	Kinase-Signalling
35022314	RXDX-106(4h)@H1299 cell line IMAC	TMT10plex	IMAC	Q Exactive Plus	Q7Z4S6	KIF21A	S1239		KIPEPS(ph)PVTR	Kinase-Signalling
35022314	RXDX-106(4h)@H1299 cell line IMAC	TMT10plex	IMAC	Q Exactive Plus	Q7Z4S6	KIF21A	S853		KLS(ph)SSDAPAQDTGSSAAAVETDASR	Kinase-Signalling
35022314	RXDX-106(4h)@H1299 cell line IMAC	TMT10plex	IMAC	Q Exactive Plus	Q7Z4S6	KIF21A	S1229		IGSIS(ph)RQSS(ph)LSEK	Kinase-Signalling
35688186	Coumarin(0Î¼M)@HepG2 cells	label-free		Orbitrap Lumos	Q7Z4S6	KIF21A	T931	SKTARMKWQLLERRVTDIIMQKMTISNMEAD	RVT(ph)DIIMQKMTISNMEADMNR	Signaling
35688186	Coumarin(0Î¼M)@HepG2 cells	label-free	Enrichment (no details)	Orbitrap Lumos	Q7Z4S6	KIF21A	S1275	HSDSGTSEASLSPPSSPPSRPRNELNVFNRL	HSDSGTSEASLSPPSS(ph)PPSRPR	Signaling
35688186	Coumarin(0Î¼M)@HepG2 cells	label-free	Enrichment (no details)	Orbitrap Lumos	Q7Z4S6	KIF21A	S853	RPMSDKVAGKVTRKLSSSDAPAQDTGSSAAA	KLS(ph)SSDAPAQDTGSSAAAVETDASR	Signaling
35688186	Coumarin(0Î¼M)@HepG2 cells	label-free	Enrichment (no details)	Orbitrap Lumos	Q7Z4S6	KIF21A	S1662	TVRIWKARNLQDGQISDTGDLGEDIASN___	NLQDGQIS(ph)DTGDLGEDIASN	Signaling
35688186	Coumarin(0Î¼M)@HepG2 cells	label-free	Enrichment (no details)	Orbitrap Lumos	Q7Z4S6	KIF21A	S1212	MNTETSGTSAREKELSPPPGLPSKIGSISRQ	EKELS(ph)PPPGLPSK	Signaling
35688186	Coumarin(0Î¼M)@HepG2 cells	label-free	Enrichment (no details)	Orbitrap Lumos	Q7Z4S6	KIF21A	S1274	KHSDSGTSEASLSPPSSPPSRPRNELNVFNR	HSDSGTSEASLS(ph)PPS(ph)SPPSRPR	Signaling
35688186	Quercetin(0Î¼M)@HepG2 cells	label-free		Orbitrap Lumos	Q7Z4S6	KIF21A	S1263	EKAEKSKAKEQKHSDSGTSEASLSPPSSPPS	HSDS(ph)GTSEASLSPPSSPPSRPR	Signaling
35688186	Quercetin(0Î¼M)@HepG2 cells	label-free	Enrichment (no details)	Orbitrap Lumos	Q7Z4S6	KIF21A	S853	RPMSDKVAGKVTRKLSSSDAPAQDTGSSAAA	KLS(ph)SSDAPAQDTGSSAAAVETDASR	Signaling
35688186	Quercetin(0Î¼M)@HepG2 cells	label-free	Enrichment (no details)	Orbitrap Lumos	Q7Z4S6	KIF21A	S1212	MNTETSGTSAREKELSPPPGLPSKIGSISRQ	EKELS(ph)PPPGLPSK	Signaling
35688186	Quercetin(0Î¼M)@HepG2 cells	label-free		Orbitrap Lumos	Q7Z4S6	KIF21A	S1269	KAKEQKHSDSGTSEASLSPPSSPPSRPRNEL	HSDSGTSEAS(ph)LS(ph)PPSSPPSRPR	Signaling
35688186	Coumarin(0.001Î¼M)@HepG2 cells	label-free		Orbitrap Lumos	Q7Z4S6	KIF21A	T931	SKTARMKWQLLERRVTDIIMQKMTISNMEAD	RVT(ph)DIIMQKMTISNMEADMNR	Signaling
35688186	Coumarin(0.001Î¼M)@HepG2 cells	label-free	Enrichment (no details)	Orbitrap Lumos	Q7Z4S6	KIF21A	S1275	HSDSGTSEASLSPPSSPPSRPRNELNVFNRL	HSDSGTSEASLSPPSS(ph)PPSRPR	Signaling
35688186	Coumarin(0.001Î¼M)@HepG2 cells	label-free	Enrichment (no details)	Orbitrap Lumos	Q7Z4S6	KIF21A	S853	RPMSDKVAGKVTRKLSSSDAPAQDTGSSAAA	KLS(ph)SSDAPAQDTGSSAAAVETDASR	Signaling
35688186	Coumarin(0.001Î¼M)@HepG2 cells	label-free	Enrichment (no details)	Orbitrap Lumos	Q7Z4S6	KIF21A	S1662	TVRIWKARNLQDGQISDTGDLGEDIASN___	NLQDGQIS(ph)DTGDLGEDIASN	Signaling
35688186	Coumarin(0.001Î¼M)@HepG2 cells	label-free	Enrichment (no details)	Orbitrap Lumos	Q7Z4S6	KIF21A	S1212	MNTETSGTSAREKELSPPPGLPSKIGSISRQ	EKELS(ph)PPPGLPSK	Signaling
35688186	Coumarin(0.001Î¼M)@HepG2 cells	label-free	Enrichment (no details)	Orbitrap Lumos	Q7Z4S6	KIF21A	S1274	KHSDSGTSEASLSPPSSPPSRPRNELNVFNR	HSDSGTSEASLS(ph)PPS(ph)SPPSRPR	Signaling
35688186	Coumarin(0.01Î¼M)@HepG2 cells	label-free		Orbitrap Lumos	Q7Z4S6	KIF21A	T931	SKTARMKWQLLERRVTDIIMQKMTISNMEAD	RVT(ph)DIIMQKMTISNMEADMNR	Signaling
35688186	Coumarin(0.01Î¼M)@HepG2 cells	label-free	Enrichment (no details)	Orbitrap Lumos	Q7Z4S6	KIF21A	S1275	HSDSGTSEASLSPPSSPPSRPRNELNVFNRL	HSDSGTSEASLSPPSS(ph)PPSRPR	Signaling
35688186	Coumarin(0.01Î¼M)@HepG2 cells	label-free	Enrichment (no details)	Orbitrap Lumos	Q7Z4S6	KIF21A	S853	RPMSDKVAGKVTRKLSSSDAPAQDTGSSAAA	KLS(ph)SSDAPAQDTGSSAAAVETDASR	Signaling
35688186	Coumarin(0.01Î¼M)@HepG2 cells	label-free	Enrichment (no details)	Orbitrap Lumos	Q7Z4S6	KIF21A	S1662	TVRIWKARNLQDGQISDTGDLGEDIASN___	NLQDGQIS(ph)DTGDLGEDIASN	Signaling
35688186	Coumarin(0.01Î¼M)@HepG2 cells	label-free	Enrichment (no details)	Orbitrap Lumos	Q7Z4S6	KIF21A	S1212	MNTETSGTSAREKELSPPPGLPSKIGSISRQ	EKELS(ph)PPPGLPSK	Signaling
35688186	Coumarin(0.01Î¼M)@HepG2 cells	label-free	Enrichment (no details)	Orbitrap Lumos	Q7Z4S6	KIF21A	S1274	KHSDSGTSEASLSPPSSPPSRPRNELNVFNR	HSDSGTSEASLS(ph)PPS(ph)SPPSRPR	Signaling
35688186	Caffeine(0.01Î¼M)@HepG2 cells	label-free		Orbitrap Lumos	Q7Z4S6	KIF21A	T931	SKTARMKWQLLERRVTDIIMQKMTISNMEAD	RVT(ph)DIIMQKMTISNMEADMNR	Signaling
35688186	Caffeine(0.01Î¼M)@HepG2 cells	label-free		Orbitrap Lumos	Q7Z4S6	KIF21A	S1310	GNTSVQQDKSDESDSSLSEVHRSSRRGIINP	LTVSQGNTSVQQDKSDESDSS(ph)LSEVHR	Signaling
35688186	Caffeine(0.01Î¼M)@HepG2 cells	label-free	Enrichment (no details)	Orbitrap Lumos	Q7Z4S6	KIF21A	S1673	DGQISDTGDLGEDIASN______________	NLQDGQIS(ph)DTGDLGEDIAS(ph)N	Signaling
35688186	Caffeine(0.01Î¼M)@HepG2 cells	label-free	Enrichment (no details)	Orbitrap Lumos	Q7Z4S6	KIF21A	S1293	SRPRNELNVFNRLTVSQGNTSVQQDKSDESD	LTVS(ph)QGNTSVQQDK	Signaling
35688186	Caffeine(0.01Î¼M)@HepG2 cells	label-free	Enrichment (no details)	Orbitrap Lumos	Q7Z4S6	KIF21A	S1212	MNTETSGTSAREKELSPPPGLPSKIGSISRQ	ELS(ph)PPPGLPSK	Signaling
35688186	Caffeine(0.01Î¼M)@HepG2 cells	label-free	Enrichment (no details)	Orbitrap Lumos	Q7Z4S6	KIF21A	S855	MSDKVAGKVTRKLSSSDAPAQDTGSSAAAVE	KLS(ph)S(ph)S(ph)DAPAQDTGSSAAAVETDASR	Signaling
35688186	Coumarin(0.1Î¼M)@HepG2 cells	label-free		Orbitrap Lumos	Q7Z4S6	KIF21A	T931	SKTARMKWQLLERRVTDIIMQKMTISNMEAD	RVT(ph)DIIMQKMTISNMEADMNR	Signaling
35688186	Coumarin(0.1Î¼M)@HepG2 cells	label-free	Enrichment (no details)	Orbitrap Lumos	Q7Z4S6	KIF21A	S1275	HSDSGTSEASLSPPSSPPSRPRNELNVFNRL	HSDSGTSEASLSPPSS(ph)PPSRPR	Signaling
35688186	Coumarin(0.1Î¼M)@HepG2 cells	label-free	Enrichment (no details)	Orbitrap Lumos	Q7Z4S6	KIF21A	S853	RPMSDKVAGKVTRKLSSSDAPAQDTGSSAAA	KLS(ph)SSDAPAQDTGSSAAAVETDASR	Signaling
35688186	Coumarin(0.1Î¼M)@HepG2 cells	label-free	Enrichment (no details)	Orbitrap Lumos	Q7Z4S6	KIF21A	S1662	TVRIWKARNLQDGQISDTGDLGEDIASN___	NLQDGQIS(ph)DTGDLGEDIASN	Signaling
35688186	Coumarin(0.1Î¼M)@HepG2 cells	label-free	Enrichment (no details)	Orbitrap Lumos	Q7Z4S6	KIF21A	S1212	MNTETSGTSAREKELSPPPGLPSKIGSISRQ	EKELS(ph)PPPGLPSK	Signaling
35688186	Coumarin(0.1Î¼M)@HepG2 cells	label-free	Enrichment (no details)	Orbitrap Lumos	Q7Z4S6	KIF21A	S1274	KHSDSGTSEASLSPPSSPPSRPRNELNVFNR	HSDSGTSEASLS(ph)PPS(ph)SPPSRPR	Signaling
35688186	Caffeine(0.1Î¼M)@HepG2 cells	label-free		Orbitrap Lumos	Q7Z4S6	KIF21A	T931	SKTARMKWQLLERRVTDIIMQKMTISNMEAD	RVT(ph)DIIMQKMTISNMEADMNR	Signaling
35688186	Caffeine(0.1Î¼M)@HepG2 cells	label-free		Orbitrap Lumos	Q7Z4S6	KIF21A	S1310	GNTSVQQDKSDESDSSLSEVHRSSRRGIINP	LTVSQGNTSVQQDKSDESDSS(ph)LSEVHR	Signaling
35688186	Caffeine(0.1Î¼M)@HepG2 cells	label-free	Enrichment (no details)	Orbitrap Lumos	Q7Z4S6	KIF21A	S1673	DGQISDTGDLGEDIASN______________	NLQDGQIS(ph)DTGDLGEDIAS(ph)N	Signaling
35688186	Caffeine(0.1Î¼M)@HepG2 cells	label-free	Enrichment (no details)	Orbitrap Lumos	Q7Z4S6	KIF21A	S1293	SRPRNELNVFNRLTVSQGNTSVQQDKSDESD	LTVS(ph)QGNTSVQQDK	Signaling
35688186	Caffeine(0.1Î¼M)@HepG2 cells	label-free	Enrichment (no details)	Orbitrap Lumos	Q7Z4S6	KIF21A	S1212	MNTETSGTSAREKELSPPPGLPSKIGSISRQ	ELS(ph)PPPGLPSK	Signaling
35688186	Caffeine(0.1Î¼M)@HepG2 cells	label-free	Enrichment (no details)	Orbitrap Lumos	Q7Z4S6	KIF21A	S855	MSDKVAGKVTRKLSSSDAPAQDTGSSAAAVE	KLS(ph)S(ph)S(ph)DAPAQDTGSSAAAVETDASR	Signaling
35688186	Coumarin(1Î¼M)@HepG2 cells	label-free		Orbitrap Lumos	Q7Z4S6	KIF21A	T931	SKTARMKWQLLERRVTDIIMQKMTISNMEAD	RVT(ph)DIIMQKMTISNMEADMNR	Signaling
35688186	Coumarin(1Î¼M)@HepG2 cells	label-free	Enrichment (no details)	Orbitrap Lumos	Q7Z4S6	KIF21A	S1275	HSDSGTSEASLSPPSSPPSRPRNELNVFNRL	HSDSGTSEASLSPPSS(ph)PPSRPR	Signaling
35688186	Coumarin(1Î¼M)@HepG2 cells	label-free	Enrichment (no details)	Orbitrap Lumos	Q7Z4S6	KIF21A	S853	RPMSDKVAGKVTRKLSSSDAPAQDTGSSAAA	KLS(ph)SSDAPAQDTGSSAAAVETDASR	Signaling
35688186	Coumarin(1Î¼M)@HepG2 cells	label-free	Enrichment (no details)	Orbitrap Lumos	Q7Z4S6	KIF21A	S1662	TVRIWKARNLQDGQISDTGDLGEDIASN___	NLQDGQIS(ph)DTGDLGEDIASN	Signaling
35688186	Coumarin(1Î¼M)@HepG2 cells	label-free	Enrichment (no details)	Orbitrap Lumos	Q7Z4S6	KIF21A	S1212	MNTETSGTSAREKELSPPPGLPSKIGSISRQ	EKELS(ph)PPPGLPSK	Signaling
35688186	Coumarin(1Î¼M)@HepG2 cells	label-free	Enrichment (no details)	Orbitrap Lumos	Q7Z4S6	KIF21A	S1274	KHSDSGTSEASLSPPSSPPSRPRNELNVFNR	HSDSGTSEASLS(ph)PPS(ph)SPPSRPR	Signaling
35688186	Caffeine(1Î¼M)@HepG2 cells	label-free		Orbitrap Lumos	Q7Z4S6	KIF21A	T931	SKTARMKWQLLERRVTDIIMQKMTISNMEAD	RVT(ph)DIIMQKMTISNMEADMNR	Signaling
35688186	Caffeine(1Î¼M)@HepG2 cells	label-free		Orbitrap Lumos	Q7Z4S6	KIF21A	S1310	GNTSVQQDKSDESDSSLSEVHRSSRRGIINP	LTVSQGNTSVQQDKSDESDSS(ph)LSEVHR	Signaling
35688186	Caffeine(1Î¼M)@HepG2 cells	label-free	Enrichment (no details)	Orbitrap Lumos	Q7Z4S6	KIF21A	S1673	DGQISDTGDLGEDIASN______________	NLQDGQIS(ph)DTGDLGEDIAS(ph)N	Signaling
35688186	Caffeine(1Î¼M)@HepG2 cells	label-free	Enrichment (no details)	Orbitrap Lumos	Q7Z4S6	KIF21A	S1293	SRPRNELNVFNRLTVSQGNTSVQQDKSDESD	LTVS(ph)QGNTSVQQDK	Signaling
35688186	Caffeine(1Î¼M)@HepG2 cells	label-free	Enrichment (no details)	Orbitrap Lumos	Q7Z4S6	KIF21A	S1212	MNTETSGTSAREKELSPPPGLPSKIGSISRQ	ELS(ph)PPPGLPSK	Signaling
35688186	Caffeine(1Î¼M)@HepG2 cells	label-free	Enrichment (no details)	Orbitrap Lumos	Q7Z4S6	KIF21A	S855	MSDKVAGKVTRKLSSSDAPAQDTGSSAAAVE	KLS(ph)S(ph)S(ph)DAPAQDTGSSAAAVETDASR	Signaling
35688186	Coumarin(10Î¼M)@HepG2 cells	label-free		Orbitrap Lumos	Q7Z4S6	KIF21A	T931	SKTARMKWQLLERRVTDIIMQKMTISNMEAD	RVT(ph)DIIMQKMTISNMEADMNR	Signaling
35688186	Coumarin(10Î¼M)@HepG2 cells	label-free	Enrichment (no details)	Orbitrap Lumos	Q7Z4S6	KIF21A	S1275	HSDSGTSEASLSPPSSPPSRPRNELNVFNRL	HSDSGTSEASLSPPSS(ph)PPSRPR	Signaling
35688186	Coumarin(10Î¼M)@HepG2 cells	label-free	Enrichment (no details)	Orbitrap Lumos	Q7Z4S6	KIF21A	S853	RPMSDKVAGKVTRKLSSSDAPAQDTGSSAAA	KLS(ph)SSDAPAQDTGSSAAAVETDASR	Signaling
35688186	Coumarin(10Î¼M)@HepG2 cells	label-free	Enrichment (no details)	Orbitrap Lumos	Q7Z4S6	KIF21A	S1662	TVRIWKARNLQDGQISDTGDLGEDIASN___	NLQDGQIS(ph)DTGDLGEDIASN	Signaling
35688186	Coumarin(10Î¼M)@HepG2 cells	label-free	Enrichment (no details)	Orbitrap Lumos	Q7Z4S6	KIF21A	S1212	MNTETSGTSAREKELSPPPGLPSKIGSISRQ	EKELS(ph)PPPGLPSK	Signaling
35688186	Coumarin(10Î¼M)@HepG2 cells	label-free	Enrichment (no details)	Orbitrap Lumos	Q7Z4S6	KIF21A	S1274	KHSDSGTSEASLSPPSSPPSRPRNELNVFNR	HSDSGTSEASLS(ph)PPS(ph)SPPSRPR	Signaling
35688186	Caffeine(10Î¼M)@HepG2 cells	label-free		Orbitrap Lumos	Q7Z4S6	KIF21A	T931	SKTARMKWQLLERRVTDIIMQKMTISNMEAD	RVT(ph)DIIMQKMTISNMEADMNR	Signaling
35688186	Caffeine(10Î¼M)@HepG2 cells	label-free		Orbitrap Lumos	Q7Z4S6	KIF21A	S1310	GNTSVQQDKSDESDSSLSEVHRSSRRGIINP	LTVSQGNTSVQQDKSDESDSS(ph)LSEVHR	Signaling
35688186	Caffeine(10Î¼M)@HepG2 cells	label-free	Enrichment (no details)	Orbitrap Lumos	Q7Z4S6	KIF21A	S1673	DGQISDTGDLGEDIASN______________	NLQDGQIS(ph)DTGDLGEDIAS(ph)N	Signaling
35688186	Caffeine(10Î¼M)@HepG2 cells	label-free	Enrichment (no details)	Orbitrap Lumos	Q7Z4S6	KIF21A	S1293	SRPRNELNVFNRLTVSQGNTSVQQDKSDESD	LTVS(ph)QGNTSVQQDK	Signaling
35688186	Caffeine(10Î¼M)@HepG2 cells	label-free	Enrichment (no details)	Orbitrap Lumos	Q7Z4S6	KIF21A	S1212	MNTETSGTSAREKELSPPPGLPSKIGSISRQ	ELS(ph)PPPGLPSK	Signaling
35688186	Caffeine(10Î¼M)@HepG2 cells	label-free	Enrichment (no details)	Orbitrap Lumos	Q7Z4S6	KIF21A	S855	MSDKVAGKVTRKLSSSDAPAQDTGSSAAAVE	KLS(ph)S(ph)S(ph)DAPAQDTGSSAAAVETDASR	Signaling
35688186	Coumarin(100Î¼M)@HepG2 cells	label-free		Orbitrap Lumos	Q7Z4S6	KIF21A	T931	SKTARMKWQLLERRVTDIIMQKMTISNMEAD	RVT(ph)DIIMQKMTISNMEADMNR	Signaling
35688186	Coumarin(100Î¼M)@HepG2 cells	label-free	Enrichment (no details)	Orbitrap Lumos	Q7Z4S6	KIF21A	S1275	HSDSGTSEASLSPPSSPPSRPRNELNVFNRL	HSDSGTSEASLSPPSS(ph)PPSRPR	Signaling
35688186	Coumarin(100Î¼M)@HepG2 cells	label-free	Enrichment (no details)	Orbitrap Lumos	Q7Z4S6	KIF21A	S853	RPMSDKVAGKVTRKLSSSDAPAQDTGSSAAA	KLS(ph)SSDAPAQDTGSSAAAVETDASR	Signaling
35688186	Coumarin(100Î¼M)@HepG2 cells	label-free	Enrichment (no details)	Orbitrap Lumos	Q7Z4S6	KIF21A	S1662	TVRIWKARNLQDGQISDTGDLGEDIASN___	NLQDGQIS(ph)DTGDLGEDIASN	Signaling
35688186	Coumarin(100Î¼M)@HepG2 cells	label-free	Enrichment (no details)	Orbitrap Lumos	Q7Z4S6	KIF21A	S1212	MNTETSGTSAREKELSPPPGLPSKIGSISRQ	EKELS(ph)PPPGLPSK	Signaling
35688186	Coumarin(100Î¼M)@HepG2 cells	label-free	Enrichment (no details)	Orbitrap Lumos	Q7Z4S6	KIF21A	S1274	KHSDSGTSEASLSPPSSPPSRPRNELNVFNR	HSDSGTSEASLS(ph)PPS(ph)SPPSRPR	Signaling
35688186	Caffeine(100Î¼M)@HepG2 cells	label-free		Orbitrap Lumos	Q7Z4S6	KIF21A	T931	SKTARMKWQLLERRVTDIIMQKMTISNMEAD	RVT(ph)DIIMQKMTISNMEADMNR	Signaling
35688186	Caffeine(100Î¼M)@HepG2 cells	label-free		Orbitrap Lumos	Q7Z4S6	KIF21A	S1310	GNTSVQQDKSDESDSSLSEVHRSSRRGIINP	LTVSQGNTSVQQDKSDESDSS(ph)LSEVHR	Signaling
35688186	Caffeine(100Î¼M)@HepG2 cells	label-free	Enrichment (no details)	Orbitrap Lumos	Q7Z4S6	KIF21A	S1673	DGQISDTGDLGEDIASN______________	NLQDGQIS(ph)DTGDLGEDIAS(ph)N	Signaling
35688186	Caffeine(100Î¼M)@HepG2 cells	label-free	Enrichment (no details)	Orbitrap Lumos	Q7Z4S6	KIF21A	S1293	SRPRNELNVFNRLTVSQGNTSVQQDKSDESD	LTVS(ph)QGNTSVQQDK	Signaling
35688186	Caffeine(100Î¼M)@HepG2 cells	label-free	Enrichment (no details)	Orbitrap Lumos	Q7Z4S6	KIF21A	S1212	MNTETSGTSAREKELSPPPGLPSKIGSISRQ	ELS(ph)PPPGLPSK	Signaling
35688186	Caffeine(100Î¼M)@HepG2 cells	label-free	Enrichment (no details)	Orbitrap Lumos	Q7Z4S6	KIF21A	S855	MSDKVAGKVTRKLSSSDAPAQDTGSSAAAVE	KLS(ph)S(ph)S(ph)DAPAQDTGSSAAAVETDASR	Signaling
35688186	Caffeine(1000Î¼M)@HepG2 cells	label-free		Orbitrap Lumos	Q7Z4S6	KIF21A	T931	SKTARMKWQLLERRVTDIIMQKMTISNMEAD	RVT(ph)DIIMQKMTISNMEADMNR	Signaling
35688186	Caffeine(1000Î¼M)@HepG2 cells	label-free		Orbitrap Lumos	Q7Z4S6	KIF21A	S1310	GNTSVQQDKSDESDSSLSEVHRSSRRGIINP	LTVSQGNTSVQQDKSDESDSS(ph)LSEVHR	Signaling
35688186	Caffeine(1000Î¼M)@HepG2 cells	label-free	Enrichment (no details)	Orbitrap Lumos	Q7Z4S6	KIF21A	S1673	DGQISDTGDLGEDIASN______________	NLQDGQIS(ph)DTGDLGEDIAS(ph)N	Signaling
35688186	Caffeine(1000Î¼M)@HepG2 cells	label-free	Enrichment (no details)	Orbitrap Lumos	Q7Z4S6	KIF21A	S1293	SRPRNELNVFNRLTVSQGNTSVQQDKSDESD	LTVS(ph)QGNTSVQQDK	Signaling
35688186	Caffeine(1000Î¼M)@HepG2 cells	label-free	Enrichment (no details)	Orbitrap Lumos	Q7Z4S6	KIF21A	S1212	MNTETSGTSAREKELSPPPGLPSKIGSISRQ	ELS(ph)PPPGLPSK	Signaling
35688186	Caffeine(1000Î¼M)@HepG2 cells	label-free	Enrichment (no details)	Orbitrap Lumos	Q7Z4S6	KIF21A	S855	MSDKVAGKVTRKLSSSDAPAQDTGSSAAAVE	KLS(ph)S(ph)S(ph)DAPAQDTGSSAAAVETDASR	Signaling
35688186	Quercetin(0.2Î¼M)@HepG2 cells	label-free		Orbitrap Lumos	Q7Z4S6	KIF21A	S1263	EKAEKSKAKEQKHSDSGTSEASLSPPSSPPS	HSDS(ph)GTSEASLSPPSSPPSRPR	Signaling
35688186	Quercetin(0.2Î¼M)@HepG2 cells	label-free	Enrichment (no details)	Orbitrap Lumos	Q7Z4S6	KIF21A	S853	RPMSDKVAGKVTRKLSSSDAPAQDTGSSAAA	KLS(ph)SSDAPAQDTGSSAAAVETDASR	Signaling
35688186	Quercetin(0.2Î¼M)@HepG2 cells	label-free	Enrichment (no details)	Orbitrap Lumos	Q7Z4S6	KIF21A	S1212	MNTETSGTSAREKELSPPPGLPSKIGSISRQ	EKELS(ph)PPPGLPSK	Signaling
35688186	Quercetin(0.2Î¼M)@HepG2 cells	label-free		Orbitrap Lumos	Q7Z4S6	KIF21A	S1269	KAKEQKHSDSGTSEASLSPPSSPPSRPRNEL	HSDSGTSEAS(ph)LS(ph)PPSSPPSRPR	Signaling
35688186	Quercetin(10Î¼M)@HepG2 cells	label-free		Orbitrap Lumos	Q7Z4S6	KIF21A	S1263	EKAEKSKAKEQKHSDSGTSEASLSPPSSPPS	HSDS(ph)GTSEASLSPPSSPPSRPR	Signaling
35688186	Quercetin(10Î¼M)@HepG2 cells	label-free		Orbitrap Lumos	Q7Z4S6	KIF21A	T931	SKTARMKWQLLERRVTDIIMQKMTISNMEAD	RVT(ph)DIIMQKMTISNMEADMNR	Signaling
35688186	Quercetin(10Î¼M)@HepG2 cells	label-free		Orbitrap Lumos	Q7Z4S6	KIF21A	S1310	GNTSVQQDKSDESDSSLSEVHRSSRRGIINP	LTVSQGNTSVQQDKSDESDSS(ph)LSEVHR	Signaling
35688186	Quercetin(10Î¼M)@HepG2 cells	label-free	Enrichment (no details)	Orbitrap Lumos	Q7Z4S6	KIF21A	S1673	DGQISDTGDLGEDIASN______________	NLQDGQIS(ph)DTGDLGEDIAS(ph)N	Signaling
35688186	Quercetin(10Î¼M)@HepG2 cells	label-free	Enrichment (no details)	Orbitrap Lumos	Q7Z4S6	KIF21A	S1293	SRPRNELNVFNRLTVSQGNTSVQQDKSDESD	LTVS(ph)QGNTSVQQDK	Signaling
35688186	Quercetin(10Î¼M)@HepG2 cells	label-free	Enrichment (no details)	Orbitrap Lumos	Q7Z4S6	KIF21A	S853	RPMSDKVAGKVTRKLSSSDAPAQDTGSSAAA	KLS(ph)SSDAPAQDTGSSAAAVETDASR	Signaling
35688186	Quercetin(10Î¼M)@HepG2 cells	label-free	Enrichment (no details)	Orbitrap Lumos	Q7Z4S6	KIF21A	S1212	MNTETSGTSAREKELSPPPGLPSKIGSISRQ	EKELS(ph)PPPGLPSK	Signaling
35688186	Quercetin(10Î¼M)@HepG2 cells	label-free	Enrichment (no details)	Orbitrap Lumos	Q7Z4S6	KIF21A	S1212	MNTETSGTSAREKELSPPPGLPSKIGSISRQ	ELS(ph)PPPGLPSK	Signaling
35688186	Quercetin(10Î¼M)@HepG2 cells	label-free	Enrichment (no details)	Orbitrap Lumos	Q7Z4S6	KIF21A	S855	MSDKVAGKVTRKLSSSDAPAQDTGSSAAAVE	KLS(ph)S(ph)S(ph)DAPAQDTGSSAAAVETDASR	Signaling
35688186	Quercetin(10Î¼M)@HepG2 cells	label-free		Orbitrap Lumos	Q7Z4S6	KIF21A	S1269	KAKEQKHSDSGTSEASLSPPSSPPSRPRNEL	HSDSGTSEAS(ph)LS(ph)PPSSPPSRPR	Signaling
36060052	Eto@HCT116 cells	SILAC	TiO2	Q Exactive Plus	Q7Z4S6	KIF21A	S1212	MNTETSGTSAREKELSPPPGLPSKIGSISRQ		PPM1D inhibition
36060052	Eto@HCT116 cells	SILAC	TiO2	Q Exactive Plus	Q7Z4S6	KIF21A	S1673	DGQISDTGDLGEDIASN______________		PPM1D inhibition
36060052	Eto@HCT116 cells	SILAC	TiO2	Q Exactive Plus	Q7Z4S6	KIF21A	S524	RATARAPYFSGSSTFSPTILSSDKETIEIID		PPM1D inhibition
36060052	Eto@HCT116 cells	SILAC	TiO2	Q Exactive Plus	Q7Z4S6	KIF21A	S1662	TVRIWKARNLQDGQISDTGDLGEDIASN___		PPM1D inhibition
36060052	Eto@HCT116 cells	SILAC	TiO2	Q Exactive Plus	Q7Z4S6	KIF21A	S1275	HSDSGTSEASLSPPSSPPSRPRNELNVFNRL		PPM1D inhibition
36060052	Eto@U2OS cells	SILAC	TiO2	Q Exactive Plus	Q7Z4S6	KIF21A	S1673	DGQISDTGDLGEDIASN______________		PPM1D inhibition
36060052	Eto@U2OS cells	SILAC	TiO2	Q Exactive Plus	Q7Z4S6	KIF21A	S1212	MNTETSGTSAREKELSPPPGLPSKIGSISRQ		PPM1D inhibition
36060052	Eto@U2OS cells	SILAC	TiO2	Q Exactive Plus	Q7Z4S6	KIF21A	S1662	TVRIWKARNLQDGQISDTGDLGEDIASN___		PPM1D inhibition
36060052	Eto+PPM1Di@HCT116 cells	SILAC	TiO2	Q Exactive Plus	Q7Z4S6	KIF21A	S1212	MNTETSGTSAREKELSPPPGLPSKIGSISRQ		PPM1D inhibition
36060052	Eto+PPM1Di@HCT116 cells	SILAC	TiO2	Q Exactive Plus	Q7Z4S6	KIF21A	S1673	DGQISDTGDLGEDIASN______________		PPM1D inhibition
36060052	Eto+PPM1Di@HCT116 cells	SILAC	TiO2	Q Exactive Plus	Q7Z4S6	KIF21A	S524	RATARAPYFSGSSTFSPTILSSDKETIEIID		PPM1D inhibition
36060052	Eto+PPM1Di@HCT116 cells	SILAC	TiO2	Q Exactive Plus	Q7Z4S6	KIF21A	S1662	TVRIWKARNLQDGQISDTGDLGEDIASN___		PPM1D inhibition
36060052	Eto+PPM1Di@HCT116 cells	SILAC	TiO2	Q Exactive Plus	Q7Z4S6	KIF21A	S1275	HSDSGTSEASLSPPSSPPSRPRNELNVFNRL		PPM1D inhibition
36060052	Eto+PPM1Di@U2OS cells	SILAC	TiO2	Q Exactive Plus	Q7Z4S6	KIF21A	S1673	DGQISDTGDLGEDIASN______________		PPM1D inhibition
36060052	Eto+PPM1Di@U2OS cells	SILAC	TiO2	Q Exactive Plus	Q7Z4S6	KIF21A	S1212	MNTETSGTSAREKELSPPPGLPSKIGSISRQ		PPM1D inhibition
36060052	Eto+PPM1Di@U2OS cells	SILAC	TiO2	Q Exactive Plus	Q7Z4S6	KIF21A	S1662	TVRIWKARNLQDGQISDTGDLGEDIASN___		PPM1D inhibition
36060052	DMSO@HCT116 cells_36060052	SILAC	TiO2	Q Exactive Plus	Q7Z4S6	KIF21A	S1212	MNTETSGTSAREKELSPPPGLPSKIGSISRQ		PPM1D inhibition
36060052	DMSO@HCT116 cells_36060052	SILAC	TiO2	Q Exactive Plus	Q7Z4S6	KIF21A	S1673	DGQISDTGDLGEDIASN______________		PPM1D inhibition
36060052	DMSO@HCT116 cells_36060052	SILAC	TiO2	Q Exactive Plus	Q7Z4S6	KIF21A	S524	RATARAPYFSGSSTFSPTILSSDKETIEIID		PPM1D inhibition
36060052	DMSO@HCT116 cells_36060052	SILAC	TiO2	Q Exactive Plus	Q7Z4S6	KIF21A	S1662	TVRIWKARNLQDGQISDTGDLGEDIASN___		PPM1D inhibition
36060052	DMSO@HCT116 cells_36060052	SILAC	TiO2	Q Exactive Plus	Q7Z4S6	KIF21A	S1275	HSDSGTSEASLSPPSSPPSRPRNELNVFNRL		PPM1D inhibition
36060052	DMSO@U2OS cells_36060052	SILAC	TiO2	Q Exactive Plus	Q7Z4S6	KIF21A	S1673	DGQISDTGDLGEDIASN______________		PPM1D inhibition
36060052	DMSO@U2OS cells_36060052	SILAC	TiO2	Q Exactive Plus	Q7Z4S6	KIF21A	S1212	MNTETSGTSAREKELSPPPGLPSKIGSISRQ		PPM1D inhibition
36060052	DMSO@U2OS cells_36060052	SILAC	TiO2	Q Exactive Plus	Q7Z4S6	KIF21A	S1662	TVRIWKARNLQDGQISDTGDLGEDIASN___		PPM1D inhibition
36357940	JPH203 (15min)@KKU-055-BTC cell line	TMT	IMAC	Q-Exactive-orbitrap	Q7Z4S6	KIF21A	S1239			Signaling
36357940	JPH203 (15min)@KKU-055-BTC cell line	TMT	IMAC	Q-Exactive-orbitrap	Q7Z4S6	KIF21A	S853			Signaling
36357940	JPH203 (15min)@KKU-055-BTC cell line	TMT	IMAC	Q-Exactive-orbitrap	Q7Z4S6	KIF21A	S1662			Signaling
36357940	JPH203 (15min)@KKU-055-BTC cell line	TMT	IMAC	Q-Exactive-orbitrap	Q7Z4S6	KIF21A	S1212			Signaling
36357940	JPH203 (15min)@KKU-055-BTC cell line	TMT	IMAC	Q-Exactive-orbitrap	Q7Z4S6	KIF21A	S1673			Signaling
36357940	JPH203 (15min)@KKU-100-BTC cell line	TMT	IMAC	Q-Exactive-orbitrap	Q7Z4S6	KIF21A	S1673			Signaling
36357940	JPH203 (15min)@KKU-100-BTC cell line	TMT	IMAC	Q-Exactive-orbitrap	Q7Z4S6	KIF21A	S1212			Signaling
36357940	JPH203 (15min)@KKU-100-BTC cell line	TMT	IMAC	Q-Exactive-orbitrap	Q7Z4S6	KIF21A	S1239			Signaling
36357940	JPH203 (15min)@KKU-100-BTC cell line	TMT	IMAC	Q-Exactive-orbitrap	Q7Z4S6	KIF21A	S853			Signaling
36357940	JPH203 (15min)@KKU-213-BTC cell line	TMT	IMAC	Q-Exactive-orbitrap	Q7Z4S6	KIF21A	S1239			Signaling
36357940	JPH203 (15min)@KKU-213-BTC cell line	TMT	IMAC	Q-Exactive-orbitrap	Q7Z4S6	KIF21A	S1212			Signaling
36357940	JPH203 (15min)@KKU-213-BTC cell line	TMT	IMAC	Q-Exactive-orbitrap	Q7Z4S6	KIF21A	S853			Signaling
36357940	JPH203 (30min)@KKU-055-BTC cell line	TMT	IMAC	Q-Exactive-orbitrap	Q7Z4S6	KIF21A	S1239			Signaling
36357940	JPH203 (30min)@KKU-055-BTC cell line	TMT	IMAC	Q-Exactive-orbitrap	Q7Z4S6	KIF21A	S853			Signaling
36357940	JPH203 (30min)@KKU-055-BTC cell line	TMT	IMAC	Q-Exactive-orbitrap	Q7Z4S6	KIF21A	S1212			Signaling
36357940	JPH203 (30min)@KKU-100-BTC cell line	TMT	IMAC	Q-Exactive-orbitrap	Q7Z4S6	KIF21A	S853			Signaling
36357940	JPH203 (30min)@KKU-100-BTC cell line	TMT	IMAC	Q-Exactive-orbitrap	Q7Z4S6	KIF21A	S1212			Signaling
36357940	JPH203 (30min)@KKU-100-BTC cell line	TMT	IMAC	Q-Exactive-orbitrap	Q7Z4S6	KIF21A	S1239			Signaling
36357940	JPH203 (30min)@KKU-213-BTC cell line	TMT	IMAC	Q-Exactive-orbitrap	Q7Z4S6	KIF21A	S1239			Signaling
36357940	JPH203 (30min)@KKU-213-BTC cell line	TMT	IMAC	Q-Exactive-orbitrap	Q7Z4S6	KIF21A	S1212			Signaling
36357940	DMSO@KKU-055-BTC cell line	TMT	IMAC	Q-Exactive-orbitrap	Q7Z4S6	KIF21A	S1212			Signaling
36357940	DMSO@KKU-055-BTC cell line	TMT	IMAC	Q-Exactive-orbitrap	Q7Z4S6	KIF21A	S1239			Signaling
36357940	DMSO@KKU-055-BTC cell line	TMT	IMAC	Q-Exactive-orbitrap	Q7Z4S6	KIF21A	S1239			Signaling
36357940	DMSO@KKU-055-BTC cell line	TMT	IMAC	Q-Exactive-orbitrap	Q7Z4S6	KIF21A	S1212			Signaling
36357940	DMSO@KKU-055-BTC cell line	TMT	IMAC	Q-Exactive-orbitrap	Q7Z4S6	KIF21A	S853			Signaling
36357940	DMSO@KKU-055-BTC cell line	TMT	IMAC	Q-Exactive-orbitrap	Q7Z4S6	KIF21A	S1662			Signaling
36357940	DMSO@KKU-055-BTC cell line	TMT	IMAC	Q-Exactive-orbitrap	Q7Z4S6	KIF21A	S853			Signaling
36357940	DMSO@KKU-055-BTC cell line	TMT	IMAC	Q-Exactive-orbitrap	Q7Z4S6	KIF21A	S1673			Signaling
36357940	DMSO@KKU-100-BTC cell line	TMT	IMAC	Q-Exactive-orbitrap	Q7Z4S6	KIF21A	S1239			Signaling
36357940	DMSO@KKU-100-BTC cell line	TMT	IMAC	Q-Exactive-orbitrap	Q7Z4S6	KIF21A	S1673			Signaling
36357940	DMSO@KKU-100-BTC cell line	TMT	IMAC	Q-Exactive-orbitrap	Q7Z4S6	KIF21A	S1212			Signaling
36357940	DMSO@KKU-100-BTC cell line	TMT	IMAC	Q-Exactive-orbitrap	Q7Z4S6	KIF21A	S1239			Signaling
36357940	DMSO@KKU-100-BTC cell line	TMT	IMAC	Q-Exactive-orbitrap	Q7Z4S6	KIF21A	S853			Signaling
36357940	DMSO@KKU-100-BTC cell line	TMT	IMAC	Q-Exactive-orbitrap	Q7Z4S6	KIF21A	S1212			Signaling
36357940	DMSO@KKU-100-BTC cell line	TMT	IMAC	Q-Exactive-orbitrap	Q7Z4S6	KIF21A	S853			Signaling
36357940	DMSO@KKU-213-BTC cell line	TMT	IMAC	Q-Exactive-orbitrap	Q7Z4S6	KIF21A	S1212			Signaling
36357940	DMSO@KKU-213-BTC cell line	TMT	IMAC	Q-Exactive-orbitrap	Q7Z4S6	KIF21A	S1239			Signaling
36357940	DMSO@KKU-213-BTC cell line	TMT	IMAC	Q-Exactive-orbitrap	Q7Z4S6	KIF21A	S1239			Signaling
36357940	DMSO@KKU-213-BTC cell line	TMT	IMAC	Q-Exactive-orbitrap	Q7Z4S6	KIF21A	S853			Signaling
36357940	DMSO@KKU-213-BTC cell line	TMT	IMAC	Q-Exactive-orbitrap	Q7Z4S6	KIF21A	S1212			Signaling
36483536	CCR5 induced short-term activity	SILAC	TiO2	LTQ Orbitrap Velos	Q7Z4S6	KIF21A	S853		KLS(ph)SSDAPAQDTGSSAAAVETDASR	CCR5 signaling
23909892	TIMP-1 transfected@MCF-7S1 cell line	SILAC	TiO2	hybrid LTQ-Orbitrap Velos	Q7Z4S6-4	KIF21A	S1275	SLSPPSSPPSRPR	HSDSGTSEASLS(ph)PPSS(ph)PPSRPR	Breast cancer
23909892	TIMP-1 transfected@MCF-7S1 cell line	SILAC	TiO2	hybrid LTQ-Orbitrap Velos	Q7Z4S6-4	KIF21A	S1271	TSEASLSPPSSPP	HSDSGTSEASLS(ph)PPS(ph)SPPSRPR	Breast cancer
23909892	TIMP-1 transfected@MCF-7S1 cell line	SILAC	TiO2	hybrid LTQ-Orbitrap Velos	Q7Z4S6-4	KIF21A	S1229	SISRQSSLSEKKI	IGS(ph)ISRQSS(ph)LSEK	Breast cancer
25849741	IKKb(K44M)+TNF-alpha@MCF7 cells	SILAC	TiO2	Q Exactive	Q7Z4S6-6	KIF21A	S1235	KEQKHSDSGTSEASLSPPSSPPSRPRNELNV		Breast cancer
25849741	IKKb(K44M)+TNF-alpha@MCF7 cells	SILAC	TiO2	Q Exactive	Q7Z4S6-6	KIF21A	S817	RPMSDKVAGKVTRKLSSSDAPAQDTGSSAAA		Breast cancer
25849741	IKKb(K44M)+TNF-alpha@MCF7 cells	SILAC	TiO2	Q Exactive	Q7Z4S6-6	KIF21A	T568	KRKKKSVAGKEDNTDTDQEKKEEKGVSEREN		Breast cancer
25849741	IKKb(K44M)+TNF-alpha@MCF7 cells	SILAC	TiO2	Q Exactive	Q7Z4S6-6	KIF21A	S1193	PPGLPSKIGSISRQSSLSEKKIPEPSPVTRR		Breast cancer
25849741	TNF-alpha@MCF7 cells	SILAC	TiO2	Q Exactive	Q7Z4S6-6	KIF21A	S1235	KEQKHSDSGTSEASLSPPSSPPSRPRNELNV		Breast cancer
25849741	TNF-alpha@MCF7 cells	SILAC	TiO2	Q Exactive	Q7Z4S6-6	KIF21A	S817	RPMSDKVAGKVTRKLSSSDAPAQDTGSSAAA		Breast cancer
25849741	TNF-alpha@MCF7 cells	SILAC	TiO2	Q Exactive	Q7Z4S6-6	KIF21A	T568	KRKKKSVAGKEDNTDTDQEKKEEKGVSEREN		Breast cancer
25849741	TNF-alpha@MCF7 cells	SILAC	TiO2	Q Exactive	Q7Z4S6-6	KIF21A	S1193	PPGLPSKIGSISRQSSLSEKKIPEPSPVTRR		Breast cancer
25849741	TNF-alpha+SC-514 IKK@MCF7 cells	SILAC	TiO2	Q Exactive	Q7Z4S6-6	KIF21A	S1235	KEQKHSDSGTSEASLSPPSSPPSRPRNELNV		Breast cancer
25849741	TNF-alpha+SC-514 IKK@MCF7 cells	SILAC	TiO2	Q Exactive	Q7Z4S6-6	KIF21A	S817	RPMSDKVAGKVTRKLSSSDAPAQDTGSSAAA		Breast cancer
25849741	TNF-alpha+SC-514 IKK@MCF7 cells	SILAC	TiO2	Q Exactive	Q7Z4S6-6	KIF21A	T568	KRKKKSVAGKEDNTDTDQEKKEEKGVSEREN		Breast cancer
25849741	TNF-alpha+SC-514 IKK@MCF7 cells	SILAC	TiO2	Q Exactive	Q7Z4S6-6	KIF21A	S1193	PPGLPSKIGSISRQSSLSEKKIPEPSPVTRR		Breast cancer
25849741	TNF-alpha+IKKb@MCF7 cells	SILAC	TiO2	Q Exactive	Q7Z4S6-6	KIF21A	S1235	KEQKHSDSGTSEASLSPPSSPPSRPRNELNV		Breast cancer
25849741	TNF-alpha+IKKb@MCF7 cells	SILAC	TiO2	Q Exactive	Q7Z4S6-6	KIF21A	S817	RPMSDKVAGKVTRKLSSSDAPAQDTGSSAAA		Breast cancer
25849741	TNF-alpha+IKKb@MCF7 cells	SILAC	TiO2	Q Exactive	Q7Z4S6-6	KIF21A	T568	KRKKKSVAGKEDNTDTDQEKKEEKGVSEREN		Breast cancer
25849741	TNF-alpha+IKKb@MCF7 cells	SILAC	TiO2	Q Exactive	Q7Z4S6-6	KIF21A	S1193	PPGLPSKIGSISRQSSLSEKKIPEPSPVTRR		Breast cancer
25850435	Selumetinib(30nM)@WM239A cells	SILAC	TiO2	LTQ Orbitrap Velos	Q7Z4S6-6	KIF21A	S1203	ISRQSSLSEKKIPEPSPVTRRKAYEKAEKSK	IPEPS(ph)PVTR	Melanoma
25850435	Vemurafenib(30nM)@WM239A cells	SILAC	TiO2	LTQ Orbitrap Velos	Q7Z4S6-6	KIF21A	S1203	ISRQSSLSEKKIPEPSPVTRRKAYEKAEKSK	IPEPS(ph)PVTR	Melanoma
26265067	Serum starvation+Mock treatment@PaSC	TMT	TiO2	Orbitrap Fusion	Q7Z4S6-4	KIF21A	S1239	KKIPEPSPVTRRK	KIPEPS(ph)PVTR	Pancreatic cancer
26378887	Pervanadate@SK-N-BE cell line	Label Free	Fe-IMAC	Orbitrap Q-Exactive	Q7Z4S6-2	KIF21A	S1261		HSDSGTSEASLS(ph)PPS(ph)SPPSRPR	Kinase activity
26378887	Untreated@SK-N-BE cell line	Label Free	Fe-IMAC	Orbitrap Q-Exactive	Q7Z4S6-2	KIF21A	S1261		HSDSGTSEASLS(ph)PPS(ph)SPPSRPR	Kinase activity
26572502	VE-821+Hydroxyurea@U2OS cells	SILAC	TiO2	Q-Exactive Plus	Q7Z4S6-2	KIF21A	S1291	SVQQDKSDESDSS	LTVSQGNTSVQQDKS(ph)DES(ph)DSSLSEVHR	Cancer
26572502	DMSO@U2OS cells_26572502	SILAC	TiO2	Q-Exactive Plus	Q7Z4S6-2	KIF21A	S1291	SVQQDKSDESDSS	LTVSQGNTSVQQDKS(ph)DES(ph)DSSLSEVHR	Cancer
26572502	Hydroxyurea@U2OS cells	SILAC	TiO2	Q-Exactive Plus	Q7Z4S6-2	KIF21A	S1291	SVQQDKSDESDSS	LTVSQGNTSVQQDKS(ph)DES(ph)DSSLSEVHR	Cancer
27050516	Cortistatin A@HCT116 cells	SILAC	TiO2	Orbitrap LTQ	Q7Z4S6-6	KIF21A	S521	NLTRATARAPYFSGSSTFSPTILSSDKETIE	APYFSGSS(ph)TFSPTILSSDK	Inflammation
27050516	DMSO@HCT116 cells_27050516	SILAC	TiO2	Orbitrap LTQ	Q7Z4S6-6	KIF21A	S521	NLTRATARAPYFSGSSTFSPTILSSDKETIE	APYFSGSS(ph)TFSPTILSSDK	Inflammation
27067055	IL2@Kit225 T cells	SILAC	TiO2	Q Exactive HF	Q7Z4S6-5	KIF21A	Y65		AFT(ph)FDYVFDIDSQQEQIY(ph)IQCIEK	Cytokine stimulation
27067055	Untreated@Kit225 T cells	SILAC	TiO2	Q Exactive HF	Q7Z4S6-5	KIF21A	Y65		AFT(ph)FDYVFDIDSQQEQIY(ph)IQCIEK	Cytokine stimulation
27732954	Crizotinib@NB1 cell-line	SILAC	IMAC	LTQ-Orbitrap Elite	Q7Z4S6-2	KIF21A	T522	LTRATARAPYFSGSSTFSPTILSSDKETIEI	APYFSGSST(ph)FSPTILSSDK	Inhibition
27732954	Crizotinib@NB1 cell-line	SILAC	IMAC	LTQ-Orbitrap Elite	Q7Z4S6-2	KIF21A	S1262	HSDSGTSEASLSPPSSPPSRPRNELNVFNRL	_HSDSGTSEASLS(ph)PPSS(ph)PPSRPR_	Inhibition
27732954	Crizotinib@NB1 cell-line	SILAC	IMAC	LTQ-Orbitrap Elite	Q7Z4S6-2	KIF21A	S1226	ISRQSSLSEKKIPEPSPVTRRKAYEKAEKSK	_IPEPS(ph)PVTR_	Inhibition
27732954	Crizotinib@NB1643 cell-line	SILAC	IMAC	LTQ-Orbitrap Elite	Q7Z4S6-2	KIF21A	S224	ALSRTTASTQMNVQSSRSHAIFTIHVCQTRV	TTASTQMNVQSS(ph)R	Inhibition
27732954	Crizotinib@NB1643 cell-line	SILAC	IMAC	LTQ-Orbitrap Elite	Q7Z4S6-4	KIF21A	S1293	SRPRNELNVFNRLTVSQGNTSVQQDKSDESD	_LTVS(ph)QGNTSVQQDK_	Inhibition
27732954	Crizotinib@NB1643 cell-line	SILAC	IMAC	LTQ-Orbitrap Elite	Q7Z4S6-2	KIF21A	S1262	HSDSGTSEASLSPPSSPPSRPRNELNVFNRL	_HSDSGTSEAS(ph)LSPPSS(ph)PPSR_	Inhibition
27732954	Crizotinib@NB1643 cell-line	SILAC	IMAC	LTQ-Orbitrap Elite	Q7Z4S6-2	KIF21A	S1280	SRPRNELNVFNRLTVSQGNTSVQQDKSDESD	_LTVS(ph)QGNTSVQQDK_	Inhibition
27732954	Crizotinib@NB1643 cell-line	SILAC	IMAC	LTQ-Orbitrap Elite	Q7Z4S6-2	KIF21A	S1248	AYEKAEKSKAKEQKHSDSGTSEASLSPPSSP	_HS(ph)DSGT(ph)S(ph)EAS(ph)LS(ph)PPS(ph)SPPSRPR_	Inhibition
27732954	Crizotinib@NB1643 cell-line	SILAC	IMAC	LTQ-Orbitrap Elite	Q7Z4S6-2	KIF21A	S524	RATARAPYFSGSSTFSPTILSSDKETIEIID	_APYFSGSSTFS(ph)PTILSSDK_	Inhibition
27732954	Crizotinib@NB1643 cell-line	SILAC	IMAC	LTQ-Orbitrap Elite	Q7Z4S6-2	KIF21A	S1256	KAKEQKHSDSGTSEASLSPPSSPPSRPRNEL	HS(ph)DSGT(ph)S(ph)EAS(ph)LS(ph)PPS(ph)SPPSRPR	Inhibition
27732954	Crizotinib@NB1643 cell-line	SILAC	IMAC	LTQ-Orbitrap Elite	Q7Z4S6-2	KIF21A	S1253	EKSKAKEQKHSDSGTSEASLSPPSSPPSRPR	HSDSGT(ph)S(ph)EAS(ph)LS(ph)PPSS(ph)PPSRPR	Inhibition
27732954	Crizotinib@NB1643 cell-line	SILAC	IMAC	LTQ-Orbitrap Elite	Q7Z4S6-2	KIF21A	S1297	GNTSVQQDKSDESDSSLSEVHRSSRRGIINP	LTVSQGNTSVQQDKS(ph)DESDS(ph)S(ph)LSEVHR	Inhibition
27732954	Crizotinib@SHSY5Y cell-line	SILAC	IMAC	LTQ-Orbitrap Elite	Q7Z4S6-2	KIF21A	S1262	HSDSGTSEASLSPPSSPPSRPRNELNVFNRL	_HSDSGTSEASLS(ph)PPSS(ph)PPSR_	Inhibition
27732954	Crizotinib@SHSY5Y cell-line	SILAC	IMAC	LTQ-Orbitrap Elite	Q7Z4S6-2	KIF21A	T1651	RIWKARNLQDGQISDTGDLGEDIASN_____	_NLQDGQISDT(ph)GDLGEDIASN_	Inhibition
27732954	Crizotinib@SHSY5Y cell-line	SILAC	IMAC	LTQ-Orbitrap Elite	Q7Z4S6-2	KIF21A	S1258	KEQKHSDSGTSEASLSPPSSPPSRPRNELNV	_HSDSGTSEASLS(ph)PPS(ph)SPPSR_	Inhibition
27732954	DMSO@NB1 cell-line	SILAC	IMAC	LTQ-Orbitrap Elite	Q7Z4S6-2	KIF21A	T522	LTRATARAPYFSGSSTFSPTILSSDKETIEI	APYFSGSST(ph)FSPTILSSDK	Inhibition
27732954	DMSO@NB1 cell-line	SILAC	IMAC	LTQ-Orbitrap Elite	Q7Z4S6-2	KIF21A	S1262	HSDSGTSEASLSPPSSPPSRPRNELNVFNRL	_HSDSGTSEASLS(ph)PPSS(ph)PPSRPR_	Inhibition
27732954	DMSO@NB1 cell-line	SILAC	IMAC	LTQ-Orbitrap Elite	Q7Z4S6-2	KIF21A	S1226	ISRQSSLSEKKIPEPSPVTRRKAYEKAEKSK	_IPEPS(ph)PVTR_	Inhibition
27732954	DMSO@NB1643 cell-line	SILAC	IMAC	LTQ-Orbitrap Elite	Q7Z4S6-2	KIF21A	S224	ALSRTTASTQMNVQSSRSHAIFTIHVCQTRV	TTASTQMNVQSS(ph)R	Inhibition
27732954	DMSO@NB1643 cell-line	SILAC	IMAC	LTQ-Orbitrap Elite	Q7Z4S6-4	KIF21A	S1293	SRPRNELNVFNRLTVSQGNTSVQQDKSDESD	_LTVS(ph)QGNTSVQQDK_	Inhibition
27732954	DMSO@NB1643 cell-line	SILAC	IMAC	LTQ-Orbitrap Elite	Q7Z4S6-2	KIF21A	S1262	HSDSGTSEASLSPPSSPPSRPRNELNVFNRL	_HSDSGTSEAS(ph)LSPPSS(ph)PPSR_	Inhibition
27732954	DMSO@NB1643 cell-line	SILAC	IMAC	LTQ-Orbitrap Elite	Q7Z4S6-2	KIF21A	S1280	SRPRNELNVFNRLTVSQGNTSVQQDKSDESD	_LTVS(ph)QGNTSVQQDK_	Inhibition
27732954	DMSO@NB1643 cell-line	SILAC	IMAC	LTQ-Orbitrap Elite	Q7Z4S6-2	KIF21A	S1248	AYEKAEKSKAKEQKHSDSGTSEASLSPPSSP	_HS(ph)DSGT(ph)S(ph)EAS(ph)LS(ph)PPS(ph)SPPSRPR_	Inhibition
27732954	DMSO@NB1643 cell-line	SILAC	IMAC	LTQ-Orbitrap Elite	Q7Z4S6-2	KIF21A	S524	RATARAPYFSGSSTFSPTILSSDKETIEIID	_APYFSGSSTFS(ph)PTILSSDK_	Inhibition
27732954	DMSO@NB1643 cell-line	SILAC	IMAC	LTQ-Orbitrap Elite	Q7Z4S6-2	KIF21A	S1256	KAKEQKHSDSGTSEASLSPPSSPPSRPRNEL	HS(ph)DSGT(ph)S(ph)EAS(ph)LS(ph)PPS(ph)SPPSRPR	Inhibition
27732954	DMSO@NB1643 cell-line	SILAC	IMAC	LTQ-Orbitrap Elite	Q7Z4S6-2	KIF21A	S1253	EKSKAKEQKHSDSGTSEASLSPPSSPPSRPR	HSDSGT(ph)S(ph)EAS(ph)LS(ph)PPSS(ph)PPSRPR	Inhibition
27732954	DMSO@NB1643 cell-line	SILAC	IMAC	LTQ-Orbitrap Elite	Q7Z4S6-2	KIF21A	S1297	GNTSVQQDKSDESDSSLSEVHRSSRRGIINP	LTVSQGNTSVQQDKS(ph)DESDS(ph)S(ph)LSEVHR	Inhibition
27732954	DMSO@SHSY5Y cell-line	SILAC	IMAC	LTQ-Orbitrap Elite	Q7Z4S6-2	KIF21A	S1262	HSDSGTSEASLSPPSSPPSRPRNELNVFNRL	_HSDSGTSEASLS(ph)PPSS(ph)PPSR_	Inhibition
27732954	DMSO@SHSY5Y cell-line	SILAC	IMAC	LTQ-Orbitrap Elite	Q7Z4S6-2	KIF21A	T1651	RIWKARNLQDGQISDTGDLGEDIASN_____	_NLQDGQISDT(ph)GDLGEDIASN_	Inhibition
27732954	DMSO@SHSY5Y cell-line	SILAC	IMAC	LTQ-Orbitrap Elite	Q7Z4S6-2	KIF21A	S1258	KEQKHSDSGTSEASLSPPSSPPSRPRNELNV	_HSDSGTSEASLS(ph)PPS(ph)SPPSR_	Inhibition
30890564	Vemurafenib R@A375 cell line BR1	SILAC	TiO2	Q Exactive HF	Q7Z4S6-5	KIF21A	S1192	MNTETSGTSAREKELSPPPGLPSKIGSISRQ	ELS(ph)PPPGLPSK	Skin cancer
30890564	Vemurafenib R@A375 cell line BR1	SILAC	TiO2	Q Exactive HF	Q7Z4S6-5	KIF21A	S1205	ELSPPPGLPSKIGSISRQSSLSEKKIPEPSP	IGSIS(ph)RQSSLSEK	Skin cancer
30890564	Vemurafenib R@A375 cell line BR1	SILAC	TiO2	Q Exactive HF	Q7Z4S6-5	KIF21A	S840	RPMSDKVAGKVTRKLSSSDAPAQDTGSSAAA	KLS(ph)SSDAPAQDTGSSAAAVETDASR	Skin cancer
30890564	Vemurafenib R@A375 cell line BR1	SILAC	TiO2	Q Exactive HF	Q7Z4S6-5	KIF21A	S1192	MNTETSGTSAREKELSPPPGLPSKIGSISRQ	ELS(ph)PPPGLPSK	Skin cancer
30890564	Vemurafenib S@A375 cell line BR1	SILAC	TiO2	Q Exactive HF	Q7Z4S6-5	KIF21A	S1205	ELSPPPGLPSKIGSISRQSSLSEKKIPEPSP	IGSIS(ph)RQSSLSEK	Skin cancer
30890564	Vemurafenib S@A375 cell line BR1	SILAC	TiO2	Q Exactive HF	Q7Z4S6-5	KIF21A	S840	RPMSDKVAGKVTRKLSSSDAPAQDTGSSAAA	KLS(ph)SSDAPAQDTGSSAAAVETDASR	Skin cancer
31665227	14H@HEK293 cells	TMT	TiO2	Orbitrap Fusion Tribrid	Q7Z4S6-3	KIF21A	S1225	ELSPPPGLPSKIGSISRQSSLSEKKIPEPSP		Cancer
31665227	14H@HEK293 cells	TMT	TiO2	Orbitrap Fusion Tribrid	Q7Z4S6-3	KIF21A	S1229	PPGLPSKIGSISRQSSLSEKKIPEPSPVTRR		Cancer
31665227	14H@HEK293 cells	TMT	TiO2	Orbitrap Fusion Tribrid	Q7Z4S6-3	KIF21A	S1239	ISRQSSLSEKKIPEPSPVTRRKAYEKAEKSK		Cancer
31665227	DMSO@HEK293 cells	TMT	TiO2	Orbitrap Fusion Tribrid	Q7Z4S6-3	KIF21A	S1225	ELSPPPGLPSKIGSISRQSSLSEKKIPEPSP		Cancer
31665227	DMSO@HEK293 cells	TMT	TiO2	Orbitrap Fusion Tribrid	Q7Z4S6-3	KIF21A	S1229	PPGLPSKIGSISRQSSLSEKKIPEPSPVTRR		Cancer
31665227	DMSO@HEK293 cells	TMT	TiO2	Orbitrap Fusion Tribrid	Q7Z4S6-3	KIF21A	S1239	ISRQSSLSEKKIPEPSPVTRRKAYEKAEKSK		Cancer
31665227	KO-SGK3@HEK293	TMT	TiO2	Orbitrap Fusion Tribrid	Q7Z4S6-6	KIF21A	S1203	ISRQSSLSEKKIPEPSPVTRRKAYEKAEKSK		Cancer
31665227	MK2206@HEK293	TMT	TiO2	Orbitrap Fusion Tribrid	Q7Z4S6-3	KIF21A	S1225	ELSPPPGLPSKIGSISRQSSLSEKKIPEPSP		Cancer
31665227	MK2206@HEK293	TMT	TiO2	Orbitrap Fusion Tribrid	Q7Z4S6-3	KIF21A	S1229	PPGLPSKIGSISRQSSLSEKKIPEPSPVTRR		Cancer
31665227	MK2206@HEK293	TMT	TiO2	Orbitrap Fusion Tribrid	Q7Z4S6-3	KIF21A	S1239	ISRQSSLSEKKIPEPSPVTRRKAYEKAEKSK		Cancer
31665227	WT-SGK3@HEK293	TMT	TiO2	Orbitrap Fusion Tribrid	Q7Z4S6-6	KIF21A	S1203	ISRQSSLSEKKIPEPSPVTRRKAYEKAEKSK		Cancer
33755436	DMSO@BT-474 cell line R4	TMT	LTQ Orbitrap Elite	Fe-IMAC	Q7Z4S6-6	KIF21A	S1176	SAREKELSPPPGLPS	SAREKELs(ph)PPPGLPS	Breast cancer
33755436	AZD5363@BT-474 cell line R4	TMT	LTQ Orbitrap Elite	Fe-IMAC	Q7Z4S6-6	KIF21A	S1176	SAREKELSPPPGLPS	SAREKELs(ph)PPPGLPS	Breast cancer
33755436	GSK2110183@BT-474 cell line R4	TMT	LTQ Orbitrap Elite	Fe-IMAC	Q7Z4S6-6	KIF21A	S1176	SAREKELSPPPGLPS	SAREKELs(ph)PPPGLPS	Breast cancer
33755436	GSK690693@BT-474 cell line R4	TMT	LTQ Orbitrap Elite	Fe-IMAC	Q7Z4S6-6	KIF21A	S1176	SAREKELSPPPGLPS	SAREKELs(ph)PPPGLPS	Breast cancer
33755436	Ipatasertib@BT-474 cell line R4	TMT	LTQ Orbitrap Elite	Fe-IMAC	Q7Z4S6-6	KIF21A	S1176	SAREKELSPPPGLPS	SAREKELs(ph)PPPGLPS	Breast cancer
33755436	MK-2206@BT-474 cell line R4	TMT	LTQ Orbitrap Elite	Fe-IMAC	Q7Z4S6-6	KIF21A	S1176	SAREKELSPPPGLPS	SAREKELs(ph)PPPGLPS	Breast cancer
33819647	IR-Urea@U2OS cell	Label free	TiO2	Q Exactive HF	Q7Z4S6-6	KIF21A	S1609	TVRIWKARNLQDGQISDTGDLGEDIASN___	NLQDGQIS(ph)DTGDLGEDIASN	osteosarcoma
34673281	BRAFi-resistant@A375 cells	SILAC	TiO2	Quadrupole Orbitrap	Q7Z4S6-4	KIF21A	S1225	ELSPPPGLPSKIGSISRQSSLSEKKIPEPSP	IGSIS(ph)RQSSLSEK	Melanoma
34673281	BRAFi-resistant@A375 cells	SILAC	TiO2	Quadrupole Orbitrap	Q7Z4S6-4	KIF21A	S1663	TVRIWKARNLQDGQISDTGDLGEDIASN___	NLQDGQIS(ph)DTGDLGEDIAS(ph)N	Melanoma
34673281	BRAFi-sensitive@A375 cells	SILAC	TiO2	Quadrupole Orbitrap	Q7Z4S6-4	KIF21A	S1225	ELSPPPGLPSKIGSISRQSSLSEKKIPEPSP	IGSIS(ph)RQSSLSEK	Melanoma
34673281	BRAFi-sensitive@A375 cells	SILAC	TiO2	Quadrupole Orbitrap	Q7Z4S6-4	KIF21A	S1663	TVRIWKARNLQDGQISDTGDLGEDIASN___	NLQDGQIS(ph)DTGDLGEDIAS(ph)N	Melanoma
34974192	CCP(0h)@C431A-Parkin HeLa cells	Dimethyl Labeling	IMAC	Q Exactive HF	Q7Z4S6-5	KIF21A	S524	RATARAPYFSGSSTFSPTILSSDKETIEIID	APYFSGSSTFS(ph)PTILSSDK	Mitophagy
34974192	CCP(0h)@WT Parkin HeLa cells	Dimethyl Labeling	IMAC	Q Exactive HF	Q7Z4S6-5	KIF21A	S524	RATARAPYFSGSSTFSPTILSSDKETIEIID	APYFSGSSTFS(ph)PTILSSDK	Mitophagy
34974192	CCP(12h)@C431A-Parkin HeLa cells	Dimethyl Labeling	IMAC	Q Exactive HF	Q7Z4S6-5	KIF21A	S524	RATARAPYFSGSSTFSPTILSSDKETIEIID	APYFSGSSTFS(ph)PTILSSDK	Mitophagy
34974192	CCP(12h)@WT Parkin HeLa cells	Dimethyl Labeling	IMAC	Q Exactive HF	Q7Z4S6-5	KIF21A	S524	RATARAPYFSGSSTFSPTILSSDKETIEIID	APYFSGSSTFS(ph)PTILSSDK	Mitophagy
34974192	CCP(18h)@C431A-Parkin HeLa cells	Dimethyl Labeling	IMAC	Q Exactive HF	Q7Z4S6-5	KIF21A	S524	RATARAPYFSGSSTFSPTILSSDKETIEIID	APYFSGSSTFS(ph)PTILSSDK	Mitophagy
34974192	CCP(18h)@WT Parkin HeLa cells	Dimethyl Labeling	IMAC	Q Exactive HF	Q7Z4S6-5	KIF21A	S524	RATARAPYFSGSSTFSPTILSSDKETIEIID	APYFSGSSTFS(ph)PTILSSDK	Mitophagy
34974192	CCP(2h)@C431A-Parkin HeLa cells	Dimethyl Labeling	IMAC	Q Exactive HF	Q7Z4S6-5	KIF21A	S524	RATARAPYFSGSSTFSPTILSSDKETIEIID	APYFSGSSTFS(ph)PTILSSDK	Mitophagy
34974192	CCP(2h)@WT Parkin HeLa cells	Dimethyl Labeling	IMAC	Q Exactive HF	Q7Z4S6-5	KIF21A	S524	RATARAPYFSGSSTFSPTILSSDKETIEIID	APYFSGSSTFS(ph)PTILSSDK	Mitophagy
34974192	CCP(6h)@C431A-Parkin HeLa cells	Dimethyl Labeling	IMAC	Q Exactive HF	Q7Z4S6-5	KIF21A	S524	RATARAPYFSGSSTFSPTILSSDKETIEIID	APYFSGSSTFS(ph)PTILSSDK	Mitophagy
34974192	CCP(6h)@WT Parkin HeLa cells	Dimethyl Labeling	IMAC	Q Exactive HF	Q7Z4S6-5	KIF21A	S524	RATARAPYFSGSSTFSPTILSSDKETIEIID	APYFSGSSTFS(ph)PTILSSDK	Mitophagy
35257745	DMSO(0min)@EA.hy926 cell line	TMT	TIO2	Orbitrap Fusion Tribrid	Q7Z4S6-4	KIF21A	S1239		kIPEPS(ph)PVTR	cardiovascular disease
35257745	SB203580(10min)@EA.hy926 cell line	TMT	TIO2	Orbitrap Fusion Tribrid	Q7Z4S6-4	KIF21A	S1239		kIPEPS(ph)PVTR	cardiovascular disease
35257745	SB203580(0min)@EA.hy926 cell line	TMT	TIO2	Orbitrap Fusion Tribrid	Q7Z4S6-4	KIF21A	S1239		kIPEPS(ph)PVTR	cardiovascular disease
35608653	Mock(12h)@Calu-3 cells	Labelling not mention	Enrichment (no details)	OrbiMS not mention	Q7Z4S6-3	KIF21A	S1239	ISRQSSLSEKKIPEPSPVTRRKAYEKAEKSK		SARS-CoV-2 r
35608653	Mock(4h)@Calu-3 cells	Labelling not mention	Enrichment (no details)	OrbiMS not mention	Q7Z4S6-3	KIF21A	S1239	ISRQSSLSEKKIPEPSPVTRRKAYEKAEKSK		SARS-CoV-2 r
35608653	SARS2(12h)@Calu-3 cells	Labelling not mention	Enrichment (no details)	OrbiMS not mention	Q7Z4S6-3	KIF21A	S1239	ISRQSSLSEKKIPEPSPVTRRKAYEKAEKSK		SARS-CoV-2 r
35608653	SARS2(4h)@Calu-3 cells	Labelling not mention	Enrichment (no details)	OrbiMS not mention	Q7Z4S6-3	KIF21A	S1239	ISRQSSLSEKKIPEPSPVTRRKAYEKAEKSK		SARS-CoV-2 r
35608653	SARS2(8h)@Calu-3 cells	Labelling not mention	Enrichment (no details)	OrbiMS not mention	Q7Z4S6-3	KIF21A	S1239	ISRQSSLSEKKIPEPSPVTRRKAYEKAEKSK		SARS-CoV-2 r
29449344	Optimised cell lysis@HEK cells		Fe3+-IMAC	Orbitrap Q- Exactive HF	Q7Z4S6	KIF21A	S1239	ISRQSSLSEKKIPEPSPVTRRKAYEKAEKSK	KIPEPS(ph)PVTR	Benzonase digestion
29449344	Optimised cell lysis@HEK cells		Fe3+-IMAC	Orbitrap Q- Exactive HF	Q7Z4S6	KIF21A	S853	RPMSDKVAGKVTRKLSSSDAPAQDTGSSAAA	KLS(ph)SSDAPAQDTGSSAAAVETDASR	Benzonase digestion
29449344	Optimised cell lysis@HeLa cells		Fe3+-IMAC	Orbitrap Q- Exactive HF	Q7Z4S6	KIF21A	S1275	HSDSGTSEASLSPPSSPPSRPRNELNVFNRL	HSDSGTSEASLSPPSS(ph)PPSRPR	Benzonase digestion
30619164	TcdB (8h)@HEp-2 cell line	SILAC	IMAC+TiO2	Orbitrap Velos	Q7Z4S6	KIF21A	S1239	ISRQSSLSEKKIPEPSPVTRRKAYEKAEKSK	KIPEPS(ph)PVTR	Toxin treatment
30619164	TcdBNXN (8h)HEp-2 cell line	SILAC	IMAC+TiO2	Orbitrap Velos	Q7Z4S6	KIF21A	S1239	ISRQSSLSEKKIPEPSPVTRRKAYEKAEKSK	KIPEPS(ph)PVTR	Toxin treatment
30619164	Untreated@HEp-2 cell line	SILAC	IMAC+TiO2	Orbitrap Velos	Q7Z4S6	KIF21A	S1239	ISRQSSLSEKKIPEPSPVTRRKAYEKAEKSK	KIPEPS(ph)PVTR	Toxin treatment
30624053	SCX-RPLC-CZE-MS/MS@HCT116 cell	Not mentioned	TiO2	Q-Exactive HF	Q7Z4S6	KIF21A	S1212		EKELS(ph)PPPGLPSK	Colon carcinoma
30624053	SCX-RPLC-CZE-MS/MS@HCT116 cell	Not mentioned	TiO2	Q-Exactive HF	Q7Z4S6	KIF21A	S1212		ELS(ph)PPPGLPSK	Colon carcinoma
34356831	CIGB-300@HL-60 cells	Isotopic labeling	TiO2Â	QExactive HF	Q7Z4S6	KIF21A	S1229	PPGLPSKIGSISRQSSLSEKKIPEPSPVTRR		Acute myeloid leukemiaÂ
25002506	PD184352+ PMA(30min)@HEK293 cells	SILAC	TiO2	Orbitrap	Q7Z4S6	KIF21A	S1271		HSDSGTSEASLS(ph)PPSS(ph)PPSRPR	skin cancer
25002506	PD184352+ PMA(30min)@HEK293 cells	SILAC	TiO2	Orbitrap	Q7Z4S6	KIF21A	S1275		HSDSGTSEASLS(ph)PPSS(ph)PPSRPR	skin cancer
25002506	BI-D1870+ PMA(30min)@HEK293 cells	SILAC	TiO2	Orbitrap	Q7Z4S6	KIF21A	S1271		HSDSGTSEASLS(ph)PPSS(ph)PPSRPR	skin cancer
25002506	BI-D1870+ PMA(30min)@HEK293 cells	SILAC	TiO2	Orbitrap	Q7Z4S6	KIF21A	S1275		HSDSGTSEASLS(ph)PPSS(ph)PPSRPR	skin cancer
25002506	BI-D1870(2h)@A375 cells	SILAC	TiO2	Orbitrap	Q7Z4S6	KIF21A	S1271		HSDSGTSEASLS(ph)PPSS(ph)PPSRPR	skin cancer
25002506	BI-D1870(2h)@A375 cells	SILAC	TiO2	Orbitrap	Q7Z4S6	KIF21A	S1275		HSDSGTSEASLS(ph)PPSS(ph)PPSRPR	skin cancer
25002506	Control RNAi@A375 cells	SILAC	TiO2	Orbitrap	Q7Z4S6	KIF21A	S1271		HSDSGTSEASLS(ph)PPSS(ph)PPSRPR	skin cancer
25002506	Control RNAi@A375 cells	SILAC	TiO2	Orbitrap	Q7Z4S6	KIF21A	S1275		HSDSGTSEASLS(ph)PPSS(ph)PPSRPR	skin cancer
25002506	Control RNAi + PMA(30min)@HEK293 cells	SILAC	TiO2	Orbitrap	Q7Z4S6	KIF21A	S1271		HSDSGTSEASLS(ph)PPSS(ph)PPSRPR	skin cancer
25002506	Control RNAi + PMA(30min)@HEK293 cells	SILAC	TiO2	Orbitrap	Q7Z4S6	KIF21A	S1275		HSDSGTSEASLS(ph)PPSS(ph)PPSRPR	skin cancer
25002506	DMSO@A375 cells	SILAC	TiO2	Orbitrap	Q7Z4S6	KIF21A	S1271		HSDSGTSEASLS(ph)PPSS(ph)PPSRPR	skin cancer
25002506	DMSO@A375 cells	SILAC	TiO2	Orbitrap	Q7Z4S6	KIF21A	S1275		HSDSGTSEASLS(ph)PPSS(ph)PPSRPR	skin cancer
25002506	PD184352(2h)@A375 cells	SILAC	TiO2	Orbitrap	Q7Z4S6	KIF21A	S1271		HSDSGTSEASLS(ph)PPSS(ph)PPSRPR	skin cancer
25002506	PD184352(2h)@A375 cells	SILAC	TiO2	Orbitrap	Q7Z4S6	KIF21A	S1275		HSDSGTSEASLS(ph)PPSS(ph)PPSRPR	skin cancer
25002506	PMA(30min)@HEK293 cells	SILAC	TiO2	Orbitrap	Q7Z4S6	KIF21A	S1271		HSDSGTSEASLS(ph)PPSS(ph)PPSRPR	skin cancer
25002506	PMA(30min)@HEK293 cells	SILAC	TiO2	Orbitrap	Q7Z4S6	KIF21A	S1275		HSDSGTSEASLS(ph)PPSS(ph)PPSRPR	skin cancer
25002506	RSK1/2 RNAi@A375 cells	SILAC	TiO2	Orbitrap	Q7Z4S6	KIF21A	S1271		HSDSGTSEASLS(ph)PPSS(ph)PPSRPR	skin cancer
25002506	RSK1/2 RNAi@A375 cells	SILAC	TiO2	Orbitrap	Q7Z4S6	KIF21A	S1275		HSDSGTSEASLS(ph)PPSS(ph)PPSRPR	skin cancer
25002506	RSK1/2 RNAi + PMA (30min)@HEK293 cells	SILAC	TiO2	Orbitrap	Q7Z4S6	KIF21A	S1271		HSDSGTSEASLS(ph)PPSS(ph)PPSRPR	skin cancer
25002506	RSK1/2 RNAi + PMA (30min)@HEK293 cells	SILAC	TiO2	Orbitrap	Q7Z4S6	KIF21A	S1275		HSDSGTSEASLS(ph)PPSS(ph)PPSRPR	skin cancer
29900121	Undifferentiated SH-SY5Y cells	iTRAQ	TiO2+SIMAC	LTQLTQ Orbitrap Velos+quadrupole-Orbitrap+Q-Exactive	Q7Z4S6	KIF21A	S1307	LTVSQGNTSVQQDKSDESDSSLSEVHR		neuroblastoma
29900121	Undifferentiated SH-SY5Y cells	iTRAQ	TiO2+SIMAC	LTQLTQ Orbitrap Velos+quadrupole-Orbitrap+Q-Exactive	Q7Z4S6	KIF21A	S1304	LTVSQGNTSVQQDKSDESDSSLSEVHR		neuroblastoma
30177828	Mock(24h)@SK-N-BE2 cells	Label free	EasyPhos	LTQ-Orbitrap XL + Orbitrap Q Exactive HF	Q7Z4S6	KIF21A	S1271	KHSDSGTSEASLSPPSSPPSRPRNELNVFNR	HSDSGTSEASLS(ph)PPS(ph)SPPSRPR	Infection
30177828	Mock(24h)@SK-N-BE2 cells	Label free	EasyPhos	LTQ-Orbitrap XL + Orbitrap Q Exactive HF	Q7Z4S6	KIF21A	S1274	KHSDSGTSEASLSPPSSPPSRPRNELNVFNR	HSDSGTSEASLS(ph)PPS(ph)SPPSRPR	Infection
30177828	Mock(48h)@SK-N-BE2 cells	Label free	EasyPhos	LTQ-Orbitrap XL + Orbitrap Q Exactive HF	Q7Z4S6	KIF21A	S1271	KHSDSGTSEASLSPPSSPPSRPRNELNVFNR	HSDSGTSEASLS(ph)PPS(ph)SPPSRPR	Infection
30177828	Mock(48h)@SK-N-BE2 cells	Label free	EasyPhos	LTQ-Orbitrap XL + Orbitrap Q Exactive HF	Q7Z4S6	KIF21A	S1274	KHSDSGTSEASLSPPSSPPSRPRNELNVFNR	HSDSGTSEASLS(ph)PPS(ph)SPPSRPR	Infection
30177828	Mock(72h)@SK-N-BE2 cells	Label free	EasyPhos	LTQ-Orbitrap XL + Orbitrap Q Exactive HF	Q7Z4S6	KIF21A	S1271	KHSDSGTSEASLSPPSSPPSRPRNELNVFNR	HSDSGTSEASLS(ph)PPS(ph)SPPSRPR	Infection
30177828	Mock(72h)@SK-N-BE2 cells	Label free	EasyPhos	LTQ-Orbitrap XL + Orbitrap Q Exactive HF	Q7Z4S6	KIF21A	S1274	KHSDSGTSEASLSPPSSPPSRPRNELNVFNR	HSDSGTSEASLS(ph)PPS(ph)SPPSRPR	Infection
30177828	ZIKV(24h)@SK-N-BE2 cells	Label free	EasyPhos	LTQ-Orbitrap XL + Orbitrap Q Exactive HF	Q7Z4S6	KIF21A	S1271	KHSDSGTSEASLSPPSSPPSRPRNELNVFNR	HSDSGTSEASLS(ph)PPS(ph)SPPSRPR	Infection
30177828	ZIKV(24h)@SK-N-BE2 cells	Label free	EasyPhos	LTQ-Orbitrap XL + Orbitrap Q Exactive HF	Q7Z4S6	KIF21A	S1274	KHSDSGTSEASLSPPSSPPSRPRNELNVFNR	HSDSGTSEASLS(ph)PPS(ph)SPPSRPR	Infection
30177828	ZIKV(48h)@SK-N-BE2 cells	Label free	EasyPhos	LTQ-Orbitrap XL + Orbitrap Q Exactive HF	Q7Z4S6	KIF21A	S1271	KHSDSGTSEASLSPPSSPPSRPRNELNVFNR	HSDSGTSEASLS(ph)PPS(ph)SPPSRPR	Infection
30177828	ZIKV(48h)@SK-N-BE2 cells	Label free	EasyPhos	LTQ-Orbitrap XL + Orbitrap Q Exactive HF	Q7Z4S6	KIF21A	S1274	KHSDSGTSEASLSPPSSPPSRPRNELNVFNR	HSDSGTSEASLS(ph)PPS(ph)SPPSRPR	Infection
30177828	ZIKV(72h)@SK-N-BE2 cells	Label free	EasyPhos	LTQ-Orbitrap XL + Orbitrap Q Exactive HF	Q7Z4S6	KIF21A	S1271	KHSDSGTSEASLSPPSSPPSRPRNELNVFNR	HSDSGTSEASLS(ph)PPS(ph)SPPSRPR	Infection
30177828	ZIKV(72h)@SK-N-BE2 cells	Label free	EasyPhos	LTQ-Orbitrap XL + Orbitrap Q Exactive HF	Q7Z4S6	KIF21A	S1274	KHSDSGTSEASLSPPSSPPSRPRNELNVFNR	HSDSGTSEASLS(ph)PPS(ph)SPPSRPR	Infection
32877642	SARS-CoV-2@Caco-2 cell line	TMT	Fe-NTA	Orbitrap Fusion Lumos	Q7Z4S6	KIF21A	S1275	HSDSGTSEASLSPPSSPPSRPR		Infection
32877642	SARS-CoV-2@Caco-2 cell line	TMT	Fe-NTA	Orbitrap Fusion Lumos	Q7Z4S6	KIF21A	S1274	HSDSGTSEASLSPPSSPPSRPR		Infection
32877642	Mock@Caco-2 cell line	TMT	Fe-NTA	Orbitrap Fusion Lumos	Q7Z4S6	KIF21A	S1275	HSDSGTSEASLSPPSSPPSRPR		Infection
32877642	Mock@Caco-2 cell line	TMT	Fe-NTA	Orbitrap Fusion Lumos	Q7Z4S6	KIF21A	S1274	HSDSGTSEASLSPPSSPPSRPR		Infection
33946525	Hypoxia(0h)@SK-Mel-28 cell line	TMT	TiO2	Orbitrap Fusion Tribrid	Q7Z4S6	KIF21A	S1271		HSDSGTSEASLSPPSSPPSRPR	Skin cancer
33946525	Hypoxia(0h)@SK-Mel-28 cell line	TMT	TiO2	Orbitrap Fusion Tribrid	Q7Z4S6	KIF21A	S1274		HSDSGTSEASLSPPSSPPSRPR	Skin cancer
33946525	Hypoxia(0h)@SK-Mel-28 cell line	TMT	TiO2	Orbitrap Fusion Tribrid	Q7Z4S6	KIF21A	S1307		LTVSQGNTSVQQDKSDESDSSLSEVHR	Skin cancer
33946525	Hypoxia(0h)@SK-Mel-28 cell line	TMT	TiO2	Orbitrap Fusion Tribrid	Q7Z4S6	KIF21A	S1304		LTVSQGNTSVQQDKSDESDSSLSEVHR	Skin cancer
33946525	Hypoxia(0h)@SK-Mel-28 cell line	TMT	TiO2	Orbitrap Fusion Tribrid	Q7Z4S6	KIF21A	S1307		LTVSQGNTSVQQDKSDESDSSLSEVHR	Skin cancer
33946525	Hypoxia(0h)@SK-Mel-28 cell line	TMT	TiO2	Orbitrap Fusion Tribrid	Q7Z4S6	KIF21A	S1304		LTVSQGNTSVQQDKSDESDSSLSEVHR	Skin cancer
33946525	Hypoxia(0h)@SK-Mel-28 cell line	TMT	TiO2	Orbitrap Fusion Tribrid	Q7Z4S6	KIF21A	T581		SVAGKEDNTDTDQE	Skin cancer
33946525	Hypoxia(0h)@SK-Mel-28 cell line	TMT	TiO2	Orbitrap Fusion Tribrid	Q7Z4S6	KIF21A	T579		SVAGKEDNTDTDQE	Skin cancer
33946525	Hypoxia(12h)@SK-Mel-28 cell line	TMT	TiO2	Orbitrap Fusion Tribrid	Q7Z4S6	KIF21A	S1271		HSDSGTSEASLSPPSSPPSRPR	Skin cancer
33946525	Hypoxia(12h)@SK-Mel-28 cell line	TMT	TiO2	Orbitrap Fusion Tribrid	Q7Z4S6	KIF21A	S1274		HSDSGTSEASLSPPSSPPSRPR	Skin cancer
33946525	Hypoxia(12h)@SK-Mel-28 cell line	TMT	TiO2	Orbitrap Fusion Tribrid	Q7Z4S6	KIF21A	S1307		LTVSQGNTSVQQDKSDESDSSLSEVHR	Skin cancer
33946525	Hypoxia(12h)@SK-Mel-28 cell line	TMT	TiO2	Orbitrap Fusion Tribrid	Q7Z4S6	KIF21A	S1304		LTVSQGNTSVQQDKSDESDSSLSEVHR	Skin cancer
33946525	Hypoxia(12h)@SK-Mel-28 cell line	TMT	TiO2	Orbitrap Fusion Tribrid	Q7Z4S6	KIF21A	S1307		LTVSQGNTSVQQDKSDESDSSLSEVHR	Skin cancer
33946525	Hypoxia(12h)@SK-Mel-28 cell line	TMT	TiO2	Orbitrap Fusion Tribrid	Q7Z4S6	KIF21A	S1304		LTVSQGNTSVQQDKSDESDSSLSEVHR	Skin cancer
33946525	Hypoxia(12h)@SK-Mel-28 cell line	TMT	TiO2	Orbitrap Fusion Tribrid	Q7Z4S6	KIF21A	T581		SVAGKEDNTDTDQE	Skin cancer
33946525	Hypoxia(12h)@SK-Mel-28 cell line	TMT	TiO2	Orbitrap Fusion Tribrid	Q7Z4S6	KIF21A	T579		SVAGKEDNTDTDQE	Skin cancer
33946525	Hypoxia(12h)@SK-Mel-5 cell line	TMT	TiO2	Orbitrap Fusion Tribrid	Q7Z4S6	KIF21A	T581		SVAGKEDNTDTDQE	Skin cancer
33946525	Hypoxia(12h)@SK-Mel-5 cell line	TMT	TiO2	Orbitrap Fusion Tribrid	Q7Z4S6	KIF21A	T579		SVAGKEDNTDTDQE	Skin cancer
33946525	Hypoxia(15h)@SK-Mel-28 cell line	TMT	TiO2	Orbitrap Fusion Tribrid	Q7Z4S6	KIF21A	S1271		HSDSGTSEASLSPPSSPPSRPR	Skin cancer
33946525	Hypoxia(15h)@SK-Mel-28 cell line	TMT	TiO2	Orbitrap Fusion Tribrid	Q7Z4S6	KIF21A	S1274		HSDSGTSEASLSPPSSPPSRPR	Skin cancer
33946525	Hypoxia(15h)@SK-Mel-28 cell line	TMT	TiO2	Orbitrap Fusion Tribrid	Q7Z4S6	KIF21A	S1307		LTVSQGNTSVQQDKSDESDSSLSEVHR	Skin cancer
33946525	Hypoxia(15h)@SK-Mel-28 cell line	TMT	TiO2	Orbitrap Fusion Tribrid	Q7Z4S6	KIF21A	S1304		LTVSQGNTSVQQDKSDESDSSLSEVHR	Skin cancer
33946525	Hypoxia(15h)@SK-Mel-28 cell line	TMT	TiO2	Orbitrap Fusion Tribrid	Q7Z4S6	KIF21A	S1307		LTVSQGNTSVQQDKSDESDSSLSEVHR	Skin cancer
33946525	Hypoxia(15h)@SK-Mel-28 cell line	TMT	TiO2	Orbitrap Fusion Tribrid	Q7Z4S6	KIF21A	S1304		LTVSQGNTSVQQDKSDESDSSLSEVHR	Skin cancer
33946525	Hypoxia(15h)@SK-Mel-28 cell line	TMT	TiO2	Orbitrap Fusion Tribrid	Q7Z4S6	KIF21A	T581		SVAGKEDNTDTDQE	Skin cancer
33946525	Hypoxia(15h)@SK-Mel-28 cell line	TMT	TiO2	Orbitrap Fusion Tribrid	Q7Z4S6	KIF21A	T579		SVAGKEDNTDTDQE	Skin cancer
33946525	Hypoxia(15h)@SK-Mel-5 cell line	TMT	TiO2	Orbitrap Fusion Tribrid	Q7Z4S6	KIF21A	T581		SVAGKEDNTDTDQE	Skin cancer
33946525	Hypoxia(15h)@SK-Mel-5 cell line	TMT	TiO2	Orbitrap Fusion Tribrid	Q7Z4S6	KIF21A	T579		SVAGKEDNTDTDQE	Skin cancer
33946525	Hypoxia(18h)@SK-Mel-28 cell line	TMT	TiO2	Orbitrap Fusion Tribrid	Q7Z4S6	KIF21A	S1271		HSDSGTSEASLSPPSSPPSRPR	Skin cancer
33946525	Hypoxia(18h)@SK-Mel-28 cell line	TMT	TiO2	Orbitrap Fusion Tribrid	Q7Z4S6	KIF21A	S1274		HSDSGTSEASLSPPSSPPSRPR	Skin cancer
33946525	Hypoxia(18h)@SK-Mel-28 cell line	TMT	TiO2	Orbitrap Fusion Tribrid	Q7Z4S6	KIF21A	S1307		LTVSQGNTSVQQDKSDESDSSLSEVHR	Skin cancer
33946525	Hypoxia(18h)@SK-Mel-28 cell line	TMT	TiO2	Orbitrap Fusion Tribrid	Q7Z4S6	KIF21A	S1304		LTVSQGNTSVQQDKSDESDSSLSEVHR	Skin cancer
33946525	Hypoxia(18h)@SK-Mel-28 cell line	TMT	TiO2	Orbitrap Fusion Tribrid	Q7Z4S6	KIF21A	S1307		LTVSQGNTSVQQDKSDESDSSLSEVHR	Skin cancer
33946525	Hypoxia(18h)@SK-Mel-28 cell line	TMT	TiO2	Orbitrap Fusion Tribrid	Q7Z4S6	KIF21A	S1304		LTVSQGNTSVQQDKSDESDSSLSEVHR	Skin cancer
33946525	Hypoxia(18h)@SK-Mel-28 cell line	TMT	TiO2	Orbitrap Fusion Tribrid	Q7Z4S6	KIF21A	T581		SVAGKEDNTDTDQE	Skin cancer
33946525	Hypoxia(18h)@SK-Mel-28 cell line	TMT	TiO2	Orbitrap Fusion Tribrid	Q7Z4S6	KIF21A	T579		SVAGKEDNTDTDQE	Skin cancer
33946525	Hypoxia(18h)@SK-Mel-5 cell line	TMT	TiO2	Orbitrap Fusion Tribrid	Q7Z4S6	KIF21A	T581		SVAGKEDNTDTDQE	Skin cancer
33946525	Hypoxia(18h)@SK-Mel-5 cell line	TMT	TiO2	Orbitrap Fusion Tribrid	Q7Z4S6	KIF21A	T579		SVAGKEDNTDTDQE	Skin cancer
33946525	Hypoxia(21h)@SK-Mel-28 cell line	TMT	TiO2	Orbitrap Fusion Tribrid	Q7Z4S6	KIF21A	S1271		HSDSGTSEASLSPPSSPPSRPR	Skin cancer
33946525	Hypoxia(21h)@SK-Mel-28 cell line	TMT	TiO2	Orbitrap Fusion Tribrid	Q7Z4S6	KIF21A	S1274		HSDSGTSEASLSPPSSPPSRPR	Skin cancer
33946525	Hypoxia(21h)@SK-Mel-28 cell line	TMT	TiO2	Orbitrap Fusion Tribrid	Q7Z4S6	KIF21A	S1307		LTVSQGNTSVQQDKSDESDSSLSEVHR	Skin cancer
33946525	Hypoxia(21h)@SK-Mel-28 cell line	TMT	TiO2	Orbitrap Fusion Tribrid	Q7Z4S6	KIF21A	S1304		LTVSQGNTSVQQDKSDESDSSLSEVHR	Skin cancer
33946525	Hypoxia(21h)@SK-Mel-28 cell line	TMT	TiO2	Orbitrap Fusion Tribrid	Q7Z4S6	KIF21A	S1307		LTVSQGNTSVQQDKSDESDSSLSEVHR	Skin cancer
33946525	Hypoxia(21h)@SK-Mel-28 cell line	TMT	TiO2	Orbitrap Fusion Tribrid	Q7Z4S6	KIF21A	S1304		LTVSQGNTSVQQDKSDESDSSLSEVHR	Skin cancer
33946525	Hypoxia(21h)@SK-Mel-28 cell line	TMT	TiO2	Orbitrap Fusion Tribrid	Q7Z4S6	KIF21A	T581		SVAGKEDNTDTDQE	Skin cancer
33946525	Hypoxia(21h)@SK-Mel-28 cell line	TMT	TiO2	Orbitrap Fusion Tribrid	Q7Z4S6	KIF21A	T579		SVAGKEDNTDTDQE	Skin cancer
33946525	Hypoxia(21h)@SK-Mel-5 cell line	TMT	TiO2	Orbitrap Fusion Tribrid	Q7Z4S6	KIF21A	T581		SVAGKEDNTDTDQE	Skin cancer
33946525	Hypoxia(21h)@SK-Mel-5 cell line	TMT	TiO2	Orbitrap Fusion Tribrid	Q7Z4S6	KIF21A	T579		SVAGKEDNTDTDQE	Skin cancer
33946525	Hypoxia(24h)@SK-Mel-28 cell line	TMT	TiO2	Orbitrap Fusion Tribrid	Q7Z4S6	KIF21A	S1271		HSDSGTSEASLSPPSSPPSRPR	Skin cancer
33946525	Hypoxia(24h)@SK-Mel-28 cell line	TMT	TiO2	Orbitrap Fusion Tribrid	Q7Z4S6	KIF21A	S1274		HSDSGTSEASLSPPSSPPSRPR	Skin cancer
33946525	Hypoxia(24h)@SK-Mel-28 cell line	TMT	TiO2	Orbitrap Fusion Tribrid	Q7Z4S6	KIF21A	S1307		LTVSQGNTSVQQDKSDESDSSLSEVHR	Skin cancer
33946525	Hypoxia(24h)@SK-Mel-28 cell line	TMT	TiO2	Orbitrap Fusion Tribrid	Q7Z4S6	KIF21A	S1304		LTVSQGNTSVQQDKSDESDSSLSEVHR	Skin cancer
33946525	Hypoxia(24h)@SK-Mel-28 cell line	TMT	TiO2	Orbitrap Fusion Tribrid	Q7Z4S6	KIF21A	S1307		LTVSQGNTSVQQDKSDESDSSLSEVHR	Skin cancer
33946525	Hypoxia(24h)@SK-Mel-28 cell line	TMT	TiO2	Orbitrap Fusion Tribrid	Q7Z4S6	KIF21A	S1304		LTVSQGNTSVQQDKSDESDSSLSEVHR	Skin cancer
33946525	Hypoxia(24h)@SK-Mel-28 cell line	TMT	TiO2	Orbitrap Fusion Tribrid	Q7Z4S6	KIF21A	T581		SVAGKEDNTDTDQE	Skin cancer
33946525	Hypoxia(24h)@SK-Mel-28 cell line	TMT	TiO2	Orbitrap Fusion Tribrid	Q7Z4S6	KIF21A	T579		SVAGKEDNTDTDQE	Skin cancer
33946525	Hypoxia(24h)@SK-Mel-5 cell line	TMT	TiO2	Orbitrap Fusion Tribrid	Q7Z4S6	KIF21A	T581		SVAGKEDNTDTDQE	Skin cancer
33946525	Hypoxia(24h)@SK-Mel-5 cell line	TMT	TiO2	Orbitrap Fusion Tribrid	Q7Z4S6	KIF21A	T579		SVAGKEDNTDTDQE	Skin cancer
33946525	Hypoxia(3h)@SK-Mel-28 cell line	TMT	TiO2	Orbitrap Fusion Tribrid	Q7Z4S6	KIF21A	S1271		HSDSGTSEASLSPPSSPPSRPR	Skin cancer
33946525	Hypoxia(3h)@SK-Mel-28 cell line	TMT	TiO2	Orbitrap Fusion Tribrid	Q7Z4S6	KIF21A	S1274		HSDSGTSEASLSPPSSPPSRPR	Skin cancer
33946525	Hypoxia(3h)@SK-Mel-28 cell line	TMT	TiO2	Orbitrap Fusion Tribrid	Q7Z4S6	KIF21A	S1307		LTVSQGNTSVQQDKSDESDSSLSEVHR	Skin cancer
33946525	Hypoxia(3h)@SK-Mel-28 cell line	TMT	TiO2	Orbitrap Fusion Tribrid	Q7Z4S6	KIF21A	S1304		LTVSQGNTSVQQDKSDESDSSLSEVHR	Skin cancer
33946525	Hypoxia(3h)@SK-Mel-28 cell line	TMT	TiO2	Orbitrap Fusion Tribrid	Q7Z4S6	KIF21A	S1307		LTVSQGNTSVQQDKSDESDSSLSEVHR	Skin cancer
33946525	Hypoxia(3h)@SK-Mel-28 cell line	TMT	TiO2	Orbitrap Fusion Tribrid	Q7Z4S6	KIF21A	S1304		LTVSQGNTSVQQDKSDESDSSLSEVHR	Skin cancer
33946525	Hypoxia(3h)@SK-Mel-28 cell line	TMT	TiO2	Orbitrap Fusion Tribrid	Q7Z4S6	KIF21A	T581		SVAGKEDNTDTDQE	Skin cancer
33946525	Hypoxia(3h)@SK-Mel-28 cell line	TMT	TiO2	Orbitrap Fusion Tribrid	Q7Z4S6	KIF21A	T579		SVAGKEDNTDTDQE	Skin cancer
33946525	Hypoxia(3h)@SK-Mel-5 cell line	TMT	TiO2	Orbitrap Fusion Tribrid	Q7Z4S6	KIF21A	T581		SVAGKEDNTDTDQE	Skin cancer
33946525	Hypoxia(3h)@SK-Mel-5 cell line	TMT	TiO2	Orbitrap Fusion Tribrid	Q7Z4S6	KIF21A	T579		SVAGKEDNTDTDQE	Skin cancer
33946525	Hypoxia(6h)@SK-Mel-28 cell line	TMT	TiO2	Orbitrap Fusion Tribrid	Q7Z4S6	KIF21A	S1271		HSDSGTSEASLSPPSSPPSRPR	Skin cancer
33946525	Hypoxia(6h)@SK-Mel-28 cell line	TMT	TiO2	Orbitrap Fusion Tribrid	Q7Z4S6	KIF21A	S1274		HSDSGTSEASLSPPSSPPSRPR	Skin cancer
33946525	Hypoxia(6h)@SK-Mel-28 cell line	TMT	TiO2	Orbitrap Fusion Tribrid	Q7Z4S6	KIF21A	S1307		LTVSQGNTSVQQDKSDESDSSLSEVHR	Skin cancer
33946525	Hypoxia(6h)@SK-Mel-28 cell line	TMT	TiO2	Orbitrap Fusion Tribrid	Q7Z4S6	KIF21A	S1304		LTVSQGNTSVQQDKSDESDSSLSEVHR	Skin cancer
33946525	Hypoxia(6h)@SK-Mel-28 cell line	TMT	TiO2	Orbitrap Fusion Tribrid	Q7Z4S6	KIF21A	S1307		LTVSQGNTSVQQDKSDESDSSLSEVHR	Skin cancer
33946525	Hypoxia(6h)@SK-Mel-28 cell line	TMT	TiO2	Orbitrap Fusion Tribrid	Q7Z4S6	KIF21A	S1304		LTVSQGNTSVQQDKSDESDSSLSEVHR	Skin cancer
33946525	Hypoxia(6h)@SK-Mel-28 cell line	TMT	TiO2	Orbitrap Fusion Tribrid	Q7Z4S6	KIF21A	T581		SVAGKEDNTDTDQE	Skin cancer
33946525	Hypoxia(6h)@SK-Mel-28 cell line	TMT	TiO2	Orbitrap Fusion Tribrid	Q7Z4S6	KIF21A	T579		SVAGKEDNTDTDQE	Skin cancer
33946525	Hypoxia(6h)@SK-Mel-5 cell line	TMT	TiO2	Orbitrap Fusion Tribrid	Q7Z4S6	KIF21A	T581		SVAGKEDNTDTDQE	Skin cancer
33946525	Hypoxia(6h)@SK-Mel-5 cell line	TMT	TiO2	Orbitrap Fusion Tribrid	Q7Z4S6	KIF21A	T579		SVAGKEDNTDTDQE	Skin cancer
33946525	Hypoxia(9h)@SK-Mel-28 cell line	TMT	TiO2	Orbitrap Fusion Tribrid	Q7Z4S6	KIF21A	S1271		HSDSGTSEASLSPPSSPPSRPR	Skin cancer
33946525	Hypoxia(9h)@SK-Mel-28 cell line	TMT	TiO2	Orbitrap Fusion Tribrid	Q7Z4S6	KIF21A	S1274		HSDSGTSEASLSPPSSPPSRPR	Skin cancer
33946525	Hypoxia(9h)@SK-Mel-28 cell line	TMT	TiO2	Orbitrap Fusion Tribrid	Q7Z4S6	KIF21A	S1307		LTVSQGNTSVQQDKSDESDSSLSEVHR	Skin cancer
33946525	Hypoxia(9h)@SK-Mel-28 cell line	TMT	TiO2	Orbitrap Fusion Tribrid	Q7Z4S6	KIF21A	S1304		LTVSQGNTSVQQDKSDESDSSLSEVHR	Skin cancer
33946525	Hypoxia(9h)@SK-Mel-28 cell line	TMT	TiO2	Orbitrap Fusion Tribrid	Q7Z4S6	KIF21A	S1307		LTVSQGNTSVQQDKSDESDSSLSEVHR	Skin cancer
33946525	Hypoxia(9h)@SK-Mel-28 cell line	TMT	TiO2	Orbitrap Fusion Tribrid	Q7Z4S6	KIF21A	S1304		LTVSQGNTSVQQDKSDESDSSLSEVHR	Skin cancer
33946525	Hypoxia(9h)@SK-Mel-28 cell line	TMT	TiO2	Orbitrap Fusion Tribrid	Q7Z4S6	KIF21A	T581		SVAGKEDNTDTDQE	Skin cancer
33946525	Hypoxia(9h)@SK-Mel-28 cell line	TMT	TiO2	Orbitrap Fusion Tribrid	Q7Z4S6	KIF21A	T579		SVAGKEDNTDTDQE	Skin cancer
33946525	Hypoxia(9h)@SK-Mel-5 cell line	TMT	TiO2	Orbitrap Fusion Tribrid	Q7Z4S6	KIF21A	T581		SVAGKEDNTDTDQE	Skin cancer
33946525	Hypoxia(9h)@SK-Mel-5 cell line	TMT	TiO2	Orbitrap Fusion Tribrid	Q7Z4S6	KIF21A	T579		SVAGKEDNTDTDQE	Skin cancer
33946525	Hypoxia(0h)@SK-Mel-5 cell line	TMT	TiO2	Orbitrap Fusion Tribrid	Q7Z4S6	KIF21A	T581		SVAGKEDNTDTDQE	Skin cancer
33946525	Hypoxia(0h)@SK-Mel-5 cell line	TMT	TiO2	Orbitrap Fusion Tribrid	Q7Z4S6	KIF21A	T579		SVAGKEDNTDTDQE	Skin cancer
34974192	CCP(0h)@C431A-Parkin HeLa cells	Dimethyl Labeling	IMAC	Q Exactive HF	Q7Z4S6-5	KIF21A	S1251	HSDSGTSEASLSPPSSPPSRPRNELNVFNRL	HSDSGTSEASLS(ph)PPSS(ph)PPSRPR	Mitophagy
34974192	CCP(0h)@C431A-Parkin HeLa cells	Dimethyl Labeling	IMAC	Q Exactive HF	Q7Z4S6-5	KIF21A	S1255	HSDSGTSEASLSPPSSPPSRPRNELNVFNRL	HSDSGTSEASLS(ph)PPSS(ph)PPSRPR	Mitophagy
34974192	CCP(0h)@C431A-Parkin HeLa cells	Dimethyl Labeling	IMAC	Q Exactive HF	Q7Z4S6-5	KIF21A	S1251	KEQKHSDSGTSEASLSPPSSPPSRPRNELNV	HSDSGTSEASLS(ph)PPSS(ph)PPSRPR	Mitophagy
34974192	CCP(0h)@C431A-Parkin HeLa cells	Dimethyl Labeling	IMAC	Q Exactive HF	Q7Z4S6-5	KIF21A	S1255	KEQKHSDSGTSEASLSPPSSPPSRPRNELNV	HSDSGTSEASLS(ph)PPSS(ph)PPSRPR	Mitophagy
34974192	CCP(0h)@WT Parkin HeLa cells	Dimethyl Labeling	IMAC	Q Exactive HF	Q7Z4S6-5	KIF21A	S1251	HSDSGTSEASLSPPSSPPSRPRNELNVFNRL	HSDSGTSEASLS(ph)PPSS(ph)PPSRPR	Mitophagy
34974192	CCP(0h)@WT Parkin HeLa cells	Dimethyl Labeling	IMAC	Q Exactive HF	Q7Z4S6-5	KIF21A	S1255	HSDSGTSEASLSPPSSPPSRPRNELNVFNRL	HSDSGTSEASLS(ph)PPSS(ph)PPSRPR	Mitophagy
34974192	CCP(0h)@WT Parkin HeLa cells	Dimethyl Labeling	IMAC	Q Exactive HF	Q7Z4S6-5	KIF21A	S1251	KEQKHSDSGTSEASLSPPSSPPSRPRNELNV	HSDSGTSEASLS(ph)PPSS(ph)PPSRPR	Mitophagy
34974192	CCP(0h)@WT Parkin HeLa cells	Dimethyl Labeling	IMAC	Q Exactive HF	Q7Z4S6-5	KIF21A	S1255	KEQKHSDSGTSEASLSPPSSPPSRPRNELNV	HSDSGTSEASLS(ph)PPSS(ph)PPSRPR	Mitophagy
34974192	CCP(12h)@C431A-Parkin HeLa cells	Dimethyl Labeling	IMAC	Q Exactive HF	Q7Z4S6-5	KIF21A	S1251	HSDSGTSEASLSPPSSPPSRPRNELNVFNRL	HSDSGTSEASLS(ph)PPSS(ph)PPSRPR	Mitophagy
34974192	CCP(12h)@C431A-Parkin HeLa cells	Dimethyl Labeling	IMAC	Q Exactive HF	Q7Z4S6-5	KIF21A	S1255	HSDSGTSEASLSPPSSPPSRPRNELNVFNRL	HSDSGTSEASLS(ph)PPSS(ph)PPSRPR	Mitophagy
34974192	CCP(12h)@C431A-Parkin HeLa cells	Dimethyl Labeling	IMAC	Q Exactive HF	Q7Z4S6-5	KIF21A	S1251	KEQKHSDSGTSEASLSPPSSPPSRPRNELNV	HSDSGTSEASLS(ph)PPSS(ph)PPSRPR	Mitophagy
34974192	CCP(12h)@C431A-Parkin HeLa cells	Dimethyl Labeling	IMAC	Q Exactive HF	Q7Z4S6-5	KIF21A	S1255	KEQKHSDSGTSEASLSPPSSPPSRPRNELNV	HSDSGTSEASLS(ph)PPSS(ph)PPSRPR	Mitophagy
34974192	CCP(12h)@WT Parkin HeLa cells	Dimethyl Labeling	IMAC	Q Exactive HF	Q7Z4S6-5	KIF21A	S1251	HSDSGTSEASLSPPSSPPSRPRNELNVFNRL	HSDSGTSEASLS(ph)PPSS(ph)PPSRPR	Mitophagy
34974192	CCP(12h)@WT Parkin HeLa cells	Dimethyl Labeling	IMAC	Q Exactive HF	Q7Z4S6-5	KIF21A	S1255	HSDSGTSEASLSPPSSPPSRPRNELNVFNRL	HSDSGTSEASLS(ph)PPSS(ph)PPSRPR	Mitophagy
34974192	CCP(12h)@WT Parkin HeLa cells	Dimethyl Labeling	IMAC	Q Exactive HF	Q7Z4S6-5	KIF21A	S1251	KEQKHSDSGTSEASLSPPSSPPSRPRNELNV	HSDSGTSEASLS(ph)PPSS(ph)PPSRPR	Mitophagy
34974192	CCP(12h)@WT Parkin HeLa cells	Dimethyl Labeling	IMAC	Q Exactive HF	Q7Z4S6-5	KIF21A	S1255	KEQKHSDSGTSEASLSPPSSPPSRPRNELNV	HSDSGTSEASLS(ph)PPSS(ph)PPSRPR	Mitophagy
34974192	CCP(18h)@C431A-Parkin HeLa cells	Dimethyl Labeling	IMAC	Q Exactive HF	Q7Z4S6-5	KIF21A	S1251	HSDSGTSEASLSPPSSPPSRPRNELNVFNRL	HSDSGTSEASLS(ph)PPSS(ph)PPSRPR	Mitophagy
34974192	CCP(18h)@C431A-Parkin HeLa cells	Dimethyl Labeling	IMAC	Q Exactive HF	Q7Z4S6-5	KIF21A	S1255	HSDSGTSEASLSPPSSPPSRPRNELNVFNRL	HSDSGTSEASLS(ph)PPSS(ph)PPSRPR	Mitophagy
34974192	CCP(18h)@C431A-Parkin HeLa cells	Dimethyl Labeling	IMAC	Q Exactive HF	Q7Z4S6-5	KIF21A	S1251	KEQKHSDSGTSEASLSPPSSPPSRPRNELNV	HSDSGTSEASLS(ph)PPSS(ph)PPSRPR	Mitophagy
34974192	CCP(18h)@C431A-Parkin HeLa cells	Dimethyl Labeling	IMAC	Q Exactive HF	Q7Z4S6-5	KIF21A	S1255	KEQKHSDSGTSEASLSPPSSPPSRPRNELNV	HSDSGTSEASLS(ph)PPSS(ph)PPSRPR	Mitophagy
34974192	CCP(18h)@WT Parkin HeLa cells	Dimethyl Labeling	IMAC	Q Exactive HF	Q7Z4S6-5	KIF21A	S1251	HSDSGTSEASLSPPSSPPSRPRNELNVFNRL	HSDSGTSEASLS(ph)PPSS(ph)PPSRPR	Mitophagy
34974192	CCP(18h)@WT Parkin HeLa cells	Dimethyl Labeling	IMAC	Q Exactive HF	Q7Z4S6-5	KIF21A	S1255	HSDSGTSEASLSPPSSPPSRPRNELNVFNRL	HSDSGTSEASLS(ph)PPSS(ph)PPSRPR	Mitophagy
34974192	CCP(18h)@WT Parkin HeLa cells	Dimethyl Labeling	IMAC	Q Exactive HF	Q7Z4S6-5	KIF21A	S1251	KEQKHSDSGTSEASLSPPSSPPSRPRNELNV	HSDSGTSEASLS(ph)PPSS(ph)PPSRPR	Mitophagy
34974192	CCP(18h)@WT Parkin HeLa cells	Dimethyl Labeling	IMAC	Q Exactive HF	Q7Z4S6-5	KIF21A	S1255	KEQKHSDSGTSEASLSPPSSPPSRPRNELNV	HSDSGTSEASLS(ph)PPSS(ph)PPSRPR	Mitophagy
34974192	CCP(2h)@C431A-Parkin HeLa cells	Dimethyl Labeling	IMAC	Q Exactive HF	Q7Z4S6-5	KIF21A	S1251	HSDSGTSEASLSPPSSPPSRPRNELNVFNRL	HSDSGTSEASLS(ph)PPSS(ph)PPSRPR	Mitophagy
34974192	CCP(2h)@C431A-Parkin HeLa cells	Dimethyl Labeling	IMAC	Q Exactive HF	Q7Z4S6-5	KIF21A	S1255	HSDSGTSEASLSPPSSPPSRPRNELNVFNRL	HSDSGTSEASLS(ph)PPSS(ph)PPSRPR	Mitophagy
34974192	CCP(2h)@C431A-Parkin HeLa cells	Dimethyl Labeling	IMAC	Q Exactive HF	Q7Z4S6-5	KIF21A	S1251	KEQKHSDSGTSEASLSPPSSPPSRPRNELNV	HSDSGTSEASLS(ph)PPSS(ph)PPSRPR	Mitophagy
34974192	CCP(2h)@C431A-Parkin HeLa cells	Dimethyl Labeling	IMAC	Q Exactive HF	Q7Z4S6-5	KIF21A	S1255	KEQKHSDSGTSEASLSPPSSPPSRPRNELNV	HSDSGTSEASLS(ph)PPSS(ph)PPSRPR	Mitophagy
34974192	CCP(2h)@WT Parkin HeLa cells	Dimethyl Labeling	IMAC	Q Exactive HF	Q7Z4S6-5	KIF21A	S1251	HSDSGTSEASLSPPSSPPSRPRNELNVFNRL	HSDSGTSEASLS(ph)PPSS(ph)PPSRPR	Mitophagy
34974192	CCP(2h)@WT Parkin HeLa cells	Dimethyl Labeling	IMAC	Q Exactive HF	Q7Z4S6-5	KIF21A	S1255	HSDSGTSEASLSPPSSPPSRPRNELNVFNRL	HSDSGTSEASLS(ph)PPSS(ph)PPSRPR	Mitophagy
34974192	CCP(2h)@WT Parkin HeLa cells	Dimethyl Labeling	IMAC	Q Exactive HF	Q7Z4S6-5	KIF21A	S1251	KEQKHSDSGTSEASLSPPSSPPSRPRNELNV	HSDSGTSEASLS(ph)PPSS(ph)PPSRPR	Mitophagy
34974192	CCP(2h)@WT Parkin HeLa cells	Dimethyl Labeling	IMAC	Q Exactive HF	Q7Z4S6-5	KIF21A	S1255	KEQKHSDSGTSEASLSPPSSPPSRPRNELNV	HSDSGTSEASLS(ph)PPSS(ph)PPSRPR	Mitophagy
34974192	CCP(6h)@C431A-Parkin HeLa cells	Dimethyl Labeling	IMAC	Q Exactive HF	Q7Z4S6-5	KIF21A	S1251	HSDSGTSEASLSPPSSPPSRPRNELNVFNRL	HSDSGTSEASLS(ph)PPSS(ph)PPSRPR	Mitophagy
34974192	CCP(6h)@C431A-Parkin HeLa cells	Dimethyl Labeling	IMAC	Q Exactive HF	Q7Z4S6-5	KIF21A	S1255	HSDSGTSEASLSPPSSPPSRPRNELNVFNRL	HSDSGTSEASLS(ph)PPSS(ph)PPSRPR	Mitophagy
34974192	CCP(6h)@C431A-Parkin HeLa cells	Dimethyl Labeling	IMAC	Q Exactive HF	Q7Z4S6-5	KIF21A	S1251	KEQKHSDSGTSEASLSPPSSPPSRPRNELNV	HSDSGTSEASLS(ph)PPSS(ph)PPSRPR	Mitophagy
34974192	CCP(6h)@C431A-Parkin HeLa cells	Dimethyl Labeling	IMAC	Q Exactive HF	Q7Z4S6-5	KIF21A	S1255	KEQKHSDSGTSEASLSPPSSPPSRPRNELNV	HSDSGTSEASLS(ph)PPSS(ph)PPSRPR	Mitophagy
34974192	CCP(6h)@WT Parkin HeLa cells	Dimethyl Labeling	IMAC	Q Exactive HF	Q7Z4S6-5	KIF21A	S1251	HSDSGTSEASLSPPSSPPSRPRNELNVFNRL	HSDSGTSEASLS(ph)PPSS(ph)PPSRPR	Mitophagy
34974192	CCP(6h)@WT Parkin HeLa cells	Dimethyl Labeling	IMAC	Q Exactive HF	Q7Z4S6-5	KIF21A	S1255	HSDSGTSEASLSPPSSPPSRPRNELNVFNRL	HSDSGTSEASLS(ph)PPSS(ph)PPSRPR	Mitophagy
34974192	CCP(6h)@WT Parkin HeLa cells	Dimethyl Labeling	IMAC	Q Exactive HF	Q7Z4S6-5	KIF21A	S1251	KEQKHSDSGTSEASLSPPSSPPSRPRNELNV	HSDSGTSEASLS(ph)PPSS(ph)PPSRPR	Mitophagy
34974192	CCP(6h)@WT Parkin HeLa cells	Dimethyl Labeling	IMAC	Q Exactive HF	Q7Z4S6-5	KIF21A	S1255	KEQKHSDSGTSEASLSPPSSPPSRPRNELNV	HSDSGTSEASLS(ph)PPSS(ph)PPSRPR	Mitophagy
19691289	Noscapine block@HeLa cell line	SILAC	TiO2	Orbitrap	Q7Z4S6	KIF21A	S1212	AREKELSPPPGLP	EKELS(ph)PPPGLPSK	Cervical cancer
19691289	Noscapine(15min)@HeLa cell line	SILAC	TiO2	Orbitrap	Q7Z4S6	KIF21A	S1212	AREKELSPPPGLP	EKELS(ph)PPPGLPSK	Cervical cancer
19691289	Noscapine(60min)@HeLa cell line	SILAC	TiO2	Orbitrap	Q7Z4S6	KIF21A	S1212	AREKELSPPPGLP	EKELS(ph)PPPGLPSK	Cervical cancer
20363803	Ang II(15min)@AT1R-HEK cell line	SILAC	TIO2	LTQ-Orbitrap	Q7Z4S6	KIF21A	S1271	TSEASLSPPSSPP	HSDSGTSEASLS(ph)PPS(ph)SPPSRPR	Signaling network
20363803	Ang II(153min)@AT1R-HEK cell line	SILAC	TIO2	LTQ-Orbitrap	Q7Z4S6	KIF21A	S1271	TSEASLSPPSSPP	HSDSGTSEASLS(ph)PPS(ph)SPPSRPR	Signaling network
20363803	SII Ang II(15min)@AT1R-HEK cell line	SILAC	TIO2	LTQ-Orbitrap	Q7Z4S6	KIF21A	S1271	TSEASLSPPSSPP	HSDSGTSEASLS(ph)PPS(ph)SPPSRPR	Signaling network
20363803	SII Ang II(3min)@AT1R-HEK cell line	SILAC	TIO2	LTQ-Orbitrap	Q7Z4S6	KIF21A	S1271	TSEASLSPPSSPP	HSDSGTSEASLS(ph)PPS(ph)SPPSRPR	Signaling network
20686112	Unstimullated(exp1)@HEK293_AT1aR cells	SILAC	TiO2+IMAC	LTQ Orbitrap XL	Q7Z4S6	KIF21A	S853		KLS(ph)SSDAPAQDTGSSAAAVETDASRTGAQQK	ÃŽÂ²-arrestinÃ¢â‚¬â€œmediated signaling
20686112	Unstimullated incr(exp1)@HEK293_AT1aR cells	SILAC	TiO2+IMAC	LTQ Orbitrap XL	Q7Z4S6	KIF21A	S853		RNLGS(ph)INTELQDVQR	ÃƒÅ½Ã‚Â²-arrestinÃƒÂ¢Ã¢â€šÂ¬Ã¢â‚¬Å“mediated signaling
20686112	Unstimullated(exp2)@HEK293_AT1aR cells	SILAC	TiO2+IMAC	LTQ Orbitrap XL	Q7Z4S6	KIF21A	S853		KLS(ph)SSDAPAQDTGSSAAAVETDASRTGAQQK	ÃŽÂ²-arrestinÃ¢â‚¬â€œmediated signaling
20686112	Unstimullated incr(exp2)@HEK293_AT1aR cells	SILAC	TiO2+IMAC	LTQ Orbitrap XL	Q7Z4S6	KIF21A	S853		RNLGS(ph)INTELQDVQR	ÃƒÅ½Ã‚Â²-arrestinÃƒÂ¢Ã¢â€šÂ¬Ã¢â‚¬Å“mediated signaling
20686112	Unstimullated(exp3)@HEK293_AT1aR cells	SILAC	TiO2+IMAC	LTQ Orbitrap XL	Q7Z4S6	KIF21A	S853		KLS(ph)SSDAPAQDTGSSAAAVETDASRTGAQQK	ÃŽÂ²-arrestinÃ¢â‚¬â€œmediated signaling
20686112	Unstimullated incr(exp3)@HEK293_AT1aR cells	SILAC	TiO2+IMAC	LTQ Orbitrap XL	Q7Z4S6	KIF21A	S853		RNLGS(ph)INTELQDVQR	ÃƒÅ½Ã‚Â²-arrestinÃƒÂ¢Ã¢â€šÂ¬Ã¢â‚¬Å“mediated signaling
20686112	SII(5min)(exp1)@HEK293_AT1aR cells	SILAC	TiO2+IMAC	LTQ Orbitrap XL	Q7Z4S6	KIF21A	S853		KLS(ph)SSDAPAQDTGSSAAAVETDASRTGAQQK	ÃŽÂ²-arrestinÃ¢â‚¬â€œmediated signaling
20686112	SII(5min)incr(exp1)@HEK293_AT1aR cells	SILAC	TiO2+IMAC	LTQ Orbitrap XL	Q7Z4S6	KIF21A	S853		RNLGS(ph)INTELQDVQR	ÃƒÅ½Ã‚Â²-arrestinÃƒÂ¢Ã¢â€šÂ¬Ã¢â‚¬Å“mediated signaling
20686112	SII(5min)(exp2)@HEK293_AT1aR cells	SILAC	TiO2+IMAC	LTQ Orbitrap XL	Q7Z4S6	KIF21A	S853		KLS(ph)SSDAPAQDTGSSAAAVETDASRTGAQQK	ÃŽÂ²-arrestinÃ¢â‚¬â€œmediated signaling
20686112	SII(5min)incr(exp2)@HEK293_AT1aR cells	SILAC	TiO2+IMAC	LTQ Orbitrap XL	Q7Z4S6	KIF21A	S853		RNLGS(ph)INTELQDVQR	ÃƒÅ½Ã‚Â²-arrestinÃƒÂ¢Ã¢â€šÂ¬Ã¢â‚¬Å“mediated signaling
20686112	SII(5min)(exp3)@HEK293_AT1aR cells	SILAC	TiO2+IMAC	LTQ Orbitrap XL	Q7Z4S6	KIF21A	S853		KLS(ph)SSDAPAQDTGSSAAAVETDASRTGAQQK	ÃŽÂ²-arrestinÃ¢â‚¬â€œmediated signaling
20686112	SII(5min)incr(exp3)@HEK293_AT1aR cells	SILAC	TiO2+IMAC	LTQ Orbitrap XL	Q7Z4S6	KIF21A	S853		RNLGS(ph)INTELQDVQR	ÃƒÅ½Ã‚Â²-arrestinÃƒÂ¢Ã¢â€šÂ¬Ã¢â‚¬Å“mediated signaling
21406692	NCM(1h)@HUES9 cell	Label free	TiO2	Q Exactive HF	Q7Z4S6	KIF21A	S1662	NLQDGQISDTGDLGEDIASN	NLQDGQIS(ph)DTGDLGEDIASN	no disease
21406692	NCM(24h)@HUES9 cell	Label free	TiO2	Q Exactive HF	Q7Z4S6	KIF21A	S1662	NLQDGQISDTGDLGEDIASN	NLQDGQIS(ph)DTGDLGEDIASN	no disease
21406692	NCM(6h)@HUES9 cell	Label free	TiO2	Q Exactive HF	Q7Z4S6	KIF21A	S1662	NLQDGQISDTGDLGEDIASN	NLQDGQIS(ph)DTGDLGEDIASN	no disease
21406692	PMA(1h)@HUES9 cell	Label free	TiO2	Q Exactive HF	Q7Z4S6	KIF21A	S1662	NLQDGQISDTGDLGEDIASN	NLQDGQIS(ph)DTGDLGEDIASN	no disease
21406692	PMA(24h)@HUES9 cell	Label free	TiO2	Q Exactive HF	Q7Z4S6	KIF21A	S1662	NLQDGQISDTGDLGEDIASN	NLQDGQIS(ph)DTGDLGEDIASN	no disease
21406692	PMA(30min)@HUES9 cell	Label free	TiO2	Q Exactive HF	Q7Z4S6	KIF21A	S1662	NLQDGQISDTGDLGEDIASN	NLQDGQIS(ph)DTGDLGEDIASN	no disease
21406692	PMA(6h)@HUES9 cell	Label free	TiO2	Q Exactive HF	Q7Z4S6	KIF21A	S1662	NLQDGQISDTGDLGEDIASN	NLQDGQIS(ph)DTGDLGEDIASN	no disease
24850871	Enrichment1@HeLa cells	Label Free	Ti-IMAC	LTQ-Orbitrap Elite	Q7Z4S6	KIF21A	S1239	ISRQSSLSEKKIPEPSPVTRRKAYEKAEKSK	_KIPEPS(ph)PVTR_	T cells stimulated with PGE2
24850871	Enrichment2@HeLa cells	Label Free	Ti-IMAC	LTQ-Orbitrap Elite	Q7Z4S6	KIF21A	S1239	ISRQSSLSEKKIPEPSPVTRRKAYEKAEKSK	_KIPEPS(ph)PVTR_	T cells stimulated with PGE2
24850871	Enrichment3@HeLa cells	Label Free	Ti-IMAC	LTQ-Orbitrap Elite	Q7Z4S6	KIF21A	S1239	ISRQSSLSEKKIPEPSPVTRRKAYEKAEKSK	_KIPEPS(ph)PVTR_	T cells stimulated with PGE2
25003641	DMSO@HL-60 cells	SILAC	TiO2	Q Exactive	Q7Z4S6	KIF21A	S1239	ISRQSSLSEKKIPEPSPVTRRKAYEKAEKSK	KIPEPS(ph)PVTR	leukemia
25003641	VE-821@HL-60 cells	SILAC	TiO2	Q Exactive	Q7Z4S6	KIF21A	S1239	ISRQSSLSEKKIPEPSPVTRRKAYEKAEKSK	KIPEPS(ph)PVTR	leukemia
25159151	Nocodazole(pY)@Hela cell line	label-free	pY	Q Exactive	Q7Z4S6	KIF21A	S1271	KEQKHSDSGTSEASLSPPSSPPSRPRNELNV		Cancer
25159151	Nocodazole(pY)@Hela cell line	label-free	pY	Q Exactive	Q7Z4S6	KIF21A	S524	RATARAPYFSGSSTFSPTILSSDKETIEIID		Cancer
25159151	Nocodazole(pY)@Hela cell line	label-free	pY	Q Exactive	Q7Z4S6	KIF21A	S1662	TVRIWKARNLQDGQISDTGDLGEDIASN___		Cancer
25159151	Pervanadate@Hela cell line_25159151	label-free	pY	Q Exactive	Q7Z4S6	KIF21A	S1271	KEQKHSDSGTSEASLSPPSSPPSRPRNELNV		Cancer
25159151	Pervanadate@Hela cell line_25159151	label-free	pY	Q Exactive	Q7Z4S6	KIF21A	S524	RATARAPYFSGSSTFSPTILSSDKETIEIID		Cancer
25159151	Pervanadate@Hela cell line_25159151	label-free	pY	Q Exactive	Q7Z4S6	KIF21A	S1662	TVRIWKARNLQDGQISDTGDLGEDIASN___		Cancer
25159151	EGF(15min)@HeLa cell line	label-free	TiO2	Q Exactive mass spectrometer	Q7Z4S6	KIF21A	S524	RATARAPYFSGSSTFSPTILSSDKETIEIID		Cancer
25159151	EGF(15min)@HeLa cell line	label-free	TiO2	Q Exactive mass spectrometer	Q7Z4S6	KIF21A	S1662	TVRIWKARNLQDGQISDTGDLGEDIASN___		Cancer
25159151	EGF(15min)@HeLa cell line	label-free	TiO2	Q Exactive mass spectrometer	Q7Z4S6	KIF21A	S1271	KEQKHSDSGTSEASLSPPSSPPSRPRNELNV		Cancer
25159151	EGF(5min)@HeLa cell line	label-free	pY	Q Exactive	Q7Z4S6	KIF21A	S1271	KEQKHSDSGTSEASLSPPSSPPSRPRNELNV		Cancer
25159151	EGF(5min)@HeLa cell line	label-free	pY	Q Exactive	Q7Z4S6	KIF21A	S524	RATARAPYFSGSSTFSPTILSSDKETIEIID		Cancer
25159151	EGF(5min)@HeLa cell line	label-free	pY	Q Exactive	Q7Z4S6	KIF21A	S1662	TVRIWKARNLQDGQISDTGDLGEDIASN___		Cancer
25159151	Nocodazole(TiO2)@Hela cell line	label-free	TiO2	Q Exactive mass spectrometer	Q7Z4S6	KIF21A	S524	RATARAPYFSGSSTFSPTILSSDKETIEIID		Cancer
25159151	Nocodazole(TiO2)@Hela cell line	label-free	TiO2	Q Exactive mass spectrometer	Q7Z4S6	KIF21A	S1662	TVRIWKARNLQDGQISDTGDLGEDIASN___		Cancer
25159151	Nocodazole(TiO2)@Hela cell line	label-free	TiO2	Q Exactive mass spectrometer	Q7Z4S6	KIF21A	S1271	KEQKHSDSGTSEASLSPPSSPPSRPRNELNV		Cancer
25159151	Untreated@HeLa cell line	label-free	TiO2	Q Exactive mass spectrometer	Q7Z4S6	KIF21A	S524	RATARAPYFSGSSTFSPTILSSDKETIEIID		Cancer
25159151	Untreated@HeLa cell line	label-free	TiO2	Q Exactive mass spectrometer	Q7Z4S6	KIF21A	S1662	TVRIWKARNLQDGQISDTGDLGEDIASN___		Cancer
25159151	Untreated@HeLa cell line	label-free	TiO2	Q Exactive mass spectrometer	Q7Z4S6	KIF21A	S1271	KEQKHSDSGTSEASLSPPSSPPSRPRNELNV		Cancer
25159151	Untreated@HeLa cell line	label-free	pY	Q Exactive	Q7Z4S6	KIF21A	S1271	KEQKHSDSGTSEASLSPPSSPPSRPRNELNV		Cancer
25159151	Untreated@HeLa cell line	label-free	pY	Q Exactive	Q7Z4S6	KIF21A	S524	RATARAPYFSGSSTFSPTILSSDKETIEIID		Cancer
25159151	Untreated@HeLa cell line	label-free	pY	Q Exactive	Q7Z4S6	KIF21A	S1662	TVRIWKARNLQDGQISDTGDLGEDIASN___		Cancer
25404012	EGF@H3255cell line	SILAC	TiO2	LTQ Orbitrap XL	Q7Z4S6	KIF21A	S1229		IGSISRQS(ph)S(ph)LSEK	lung cancer
25404012	EGF+Erlotinib@H3255cell line	SILAC	TiO2	LTQ Orbitrap XL	Q7Z4S6	KIF21A	S1229		IGSISRQS(ph)S(ph)LSEK	lung cancer
25404012	Untreated@H3255cell line	SILAC	TiO2	LTQ Orbitrap XL	Q7Z4S6	KIF21A	S1229		IGSISRQS(ph)S(ph)LSEK	lung cancer
27135362	Metformin@MCF7 cells	Label free	TiO2	Q Exactive	Q7Z4S6	KIF21A	S1275	HSDSGTSEASLSPPSSPPSRPRNELNVFNRL		Breast Cancer
27135362	Metformin@MCF7 cells	Label free	TiO2	Q Exactive	Q7Z4S6	KIF21A	S1239	ISRQSSLSEKKIPEPSPVTRRKAYEKAEKSK		Breast Cancer
27135362	Metformin@MCF7 cells	Label free	TiO2	Q Exactive	Q7Z4S6	KIF21A	S853	RPMSDKVAGKVTRKLSSSDAPAQDTGSSAAA		Breast Cancer
27135362	Metformin@MCF7 cells	Label free	TiO2	Q Exactive	Q7Z4S6	KIF21A	T1664	RIWKARNLQDGQISDTGDLGEDIASN_____		Breast Cancer
27135362	Untreated@MCF7 cells	Label free	TiO2	Q Exactive	Q7Z4S6	KIF21A	S1275	HSDSGTSEASLSPPSSPPSRPRNELNVFNRL		Breast Cancer
27135362	Untreated@MCF7 cells	Label free	TiO2	Q Exactive	Q7Z4S6	KIF21A	S1239	ISRQSSLSEKKIPEPSPVTRRKAYEKAEKSK		Breast Cancer
27135362	Untreated@MCF7 cells	Label free	TiO2	Q Exactive	Q7Z4S6	KIF21A	S853	RPMSDKVAGKVTRKLSSSDAPAQDTGSSAAA		Breast Cancer
27135362	Untreated@MCF7 cells	Label free	TiO2	Q Exactive	Q7Z4S6	KIF21A	T1664	RIWKARNLQDGQISDTGDLGEDIASN_____		Breast Cancer
27174698	CHC siRNA@HeLa S3 cells	Dimethyl labeling	TiO2	LTQ-Orbitrap Velos	Q7Z4S6	KIF21A	S524		APYFSGSSTFS(ph)PTILSSDKETIEIIDLAK	Knockdown
27174698	Luc siRNA@HeLa S3 cells	Dimethyl labeling	TiO2	LTQ-Orbitrap Velos	Q7Z4S6	KIF21A	S524		APYFSGSSTFS(ph)PTILSSDKETIEIIDLAK	Knockdown
27301801	EGF(20min)@HeLa cells	Label free	TiO2	Orbitrap fusion	Q7Z4S6	KIF21A	S853	KLSSSDAPAQDTGSSAAAVETDASR		EGF stimulation
27301801	EGF(5min)@HeLa cells	Label free	TiO2	Orbitrap fusion	Q7Z4S6	KIF21A	S853	KLSSSDAPAQDTGSSAAAVETDASR		EGF stimulation
27301801	Unstimulated@HeLa cells	Label free	TiO2	Orbitrap fusion	Q7Z4S6	KIF21A	S853	KLSSSDAPAQDTGSSAAAVETDASR		EGF stimulation
27642862	Pervanadate@BEL7402 cell line	Label-free	Src superbinder+Ti-IMAC	LTQ-Orbitrap Velos	Q7Z4S6	KIF21A	Y186	KKSNIRIHEDSTGGIYTVGVTTRTVNTESEM	IHEDSTGGIY(ph)TVGVTTR	Enrichment-study
27642862	Pervanadate@BT474 cell line	Label-free	Src superbinder+Ti-IMAC	LTQ-Orbitrap Velos	Q7Z4S6	KIF21A	Y186	KKSNIRIHEDSTGGIYTVGVTTRTVNTESEM	IHEDSTGGIY(ph)TVGVTTR	Enrichment-study
27642862	Pervanadate@Hela cell line_27642862	Label-free	Src superbinder+Ti-IMAC	LTQ-Orbitrap Velos	Q7Z4S6	KIF21A	Y186	KKSNIRIHEDSTGGIYTVGVTTRTVNTESEM	IHEDSTGGIY(ph)TVGVTTR	Enrichment-study
27642862	Untreated control@BEL7402 cell line	Label free	pTyr+Ti4+-IMAC	LTQ Orbitrap Velos	Q7Z4S6	KIF21A	Y186	KKSNIRIHEDSTGGIYTVGVTTRTVNTESEM	IHEDSTGGIY(ph)TVGVTTR	phosphotyrosine superbinder
27642862	Untreated control@BT474 cell line	Label free	pTyr+Ti4+-IMAC	LTQ Orbitrap Velos	Q7Z4S6	KIF21A	Y186	KKSNIRIHEDSTGGIYTVGVTTRTVNTESEM	IHEDSTGGIY(ph)TVGVTTR	phosphotyrosine superbinder
27642862	Untreated control@HeLa cells	Label free	pTyr+Ti4+-IMAC	LTQ Orbitrap Velos	Q7Z4S6	KIF21A	Y186	KKSNIRIHEDSTGGIYTVGVTTRTVNTESEM	IHEDSTGGIY(ph)TVGVTTR	phosphotyrosine superbinder
28302921	Sham irradiated@A549 cell line	SILAC	FeCl3-TiO2	LTQ-Orbitrap XL	Q7Z4S6	KIF21A	S1239	KIPEPSPVTR	KIPEPS(ph)PVTR	Lung cancer
29083192	SCX@HeLa cell line R1	TMT	TiO2	LTQ Orbitrap Velos	Q7Z4S6	KIF21A	S1239	ISRQSSLSEKKIPEPSPVTRRKAYEKAEKSK	KIPEPS(ph)PVTR	Fractionation-study
29083192	SCX@HeLa cell line R2	TMT	TiO2	LTQ Orbitrap Velos	Q7Z4S6	KIF21A	S1239	ISRQSSLSEKKIPEPSPVTRRKAYEKAEKSK	KIPEPS(ph)PVTR	Fractionation-study
29523821	PF-3644022+IR-UV@U2OS cells	SILAC	TiO2	Q Exactive or Q Exactive Plus	Q7Z4S6	KIF21A	S1662	TVRIWKARNLQDGQISDTGDLGEDIASN___	ARNLQDGQIS(ph)DTGDLGEDIASN	Stimuli
29523821	PF-3644022+IR-UV@U2OS cells	SILAC	TiO2	Q Exactive or Q Exactive Plus	Q7Z4S6	KIF21A	S1271	KEQKHSDSGTSEASLSPPSSPPSRPRNELNV	HSDSGTSEASLS(ph)PPSSPPSRPR	Stimuli
29523821	PF-3644022+IR-UV@U2OS cells	SILAC	TiO2	Q Exactive or Q Exactive Plus	Q7Z4S6	KIF21A	S853	RPMSDKVAGKVTRKLSSSDAPAQDTGSSAAA	KLS(ph)SSDAPAQDTGSSAAAVETDASR	Stimuli
29523821	PF-3644022+IR-UV@U2OS cells	SILAC	TiO2	Q Exactive or Q Exactive Plus	Q7Z4S6	KIF21A	S1275	HSDSGTSEASLSPPSSPPSRPRNELNVFNRL	HSDSGTSEASLS(ph)PPSS(ph)PPSRPR	Stimuli
29523821	SB203580+IR-UV@U2OS cells	SILAC	TiO2	Q Exactive or Q Exactive Plus	Q7Z4S6	KIF21A	S1271	KEQKHSDSGTSEASLSPPSSPPSRPRNELNV	HSDSGTSEASLS(ph)PPSSPPSRPR	Stimuli
29523821	SB203580+IR-UV@U2OS cells	SILAC	TiO2	Q Exactive or Q Exactive Plus	Q7Z4S6	KIF21A	S1662	TVRIWKARNLQDGQISDTGDLGEDIASN___	ARNLQDGQIS(ph)DTGDLGEDIASN	Stimuli
29523821	SB203580+IR-UV@U2OS cells	SILAC	TiO2	Q Exactive or Q Exactive Plus	Q7Z4S6	KIF21A	S1271	KEQKHSDSGTSEASLSPPSSPPSRPRNELNV	HSDSGTSEASLS(ph)PPSSPPSRPR	Stimuli
29523821	SB203580+IR-UV@U2OS cells	SILAC	TiO2	Q Exactive or Q Exactive Plus	Q7Z4S6	KIF21A	S853	RPMSDKVAGKVTRKLSSSDAPAQDTGSSAAA	KLS(ph)SSDAPAQDTGSSAAAVETDASR	Stimuli
29523821	SB203580+IR-UV@U2OS cells	SILAC	TiO2	Q Exactive or Q Exactive Plus	Q7Z4S6	KIF21A	S1304	RLTVSQGNTSVQQDKSDESDSSLSEVHRSSR	LTVSQGNTSVQQDKS(ph)DES(ph)DSSLSEVHR	Stimuli
29523821	SB203580+IR-UV@U2OS cells	SILAC	TiO2	Q Exactive or Q Exactive Plus	Q7Z4S6	KIF21A	S1275	HSDSGTSEASLSPPSSPPSRPRNELNVFNRL	HSDSGTSEASLS(ph)PPSS(ph)PPSRPR	Stimuli
29523821	DMSO@U2OS cells_29523821	SILAC	TiO2	Q Exactive or Q Exactive Plus	Q7Z4S6	KIF21A	S1271	KEQKHSDSGTSEASLSPPSSPPSRPRNELNV	HSDSGTSEASLS(ph)PPSSPPSRPR	Stimuli
29523821	DMSO@U2OS cells_29523821	SILAC	TiO2	Q Exactive or Q Exactive Plus	Q7Z4S6	KIF21A	S1304	RLTVSQGNTSVQQDKSDESDSSLSEVHRSSR	LTVSQGNTSVQQDKS(ph)DES(ph)DSSLSEVHR	Stimuli
29900121	Undifferentiated SH-SY5Y cells	iTRAQ	TiO2+SIMAC	LTQLTQ Orbitrap Velos+quadrupole-Orbitrap+Q-Exactive	Q7Z4S6	KIF21A	S1229	QSSLSEK		neuroblastoma
29900121	Differentiated SH-SY5Y cells	iTRAQ	TiO2+SIMAC	LTQLTQ Orbitrap Velos+quadrupole-Orbitrap+Q-Exactive	Q7Z4S6	KIF21A	S1229	QSSLSEK		neuroblastoma
30177828	Mock(24h)@SK-N-BE2 cells	Label free	EasyPhos	LTQ-Orbitrap XL + Orbitrap Q Exactive HF	Q7Z4S6	KIF21A	S1304	RLTVSQGNTSVQQDKSDESDSSLSEVHRSSR	LTVSQGNTSVQQDKS(ph)DESDSSLSEVHR	Infection
30177828	Mock(24h)@SK-N-BE2 cells	Label free	EasyPhos	LTQ-Orbitrap XL + Orbitrap Q Exactive HF	Q7Z4S6	KIF21A	S853	RPMSDKVAGKVTRKLSSSDAPAQDTGSSAAA	KLS(ph)SSDAPAQDTGSSAAAVETDASR	Infection
30177828	Mock(48h)@SK-N-BE2 cells	Label free	EasyPhos	LTQ-Orbitrap XL + Orbitrap Q Exactive HF	Q7Z4S6	KIF21A	S1304	RLTVSQGNTSVQQDKSDESDSSLSEVHRSSR	LTVSQGNTSVQQDKS(ph)DESDSSLSEVHR	Infection
30177828	Mock(48h)@SK-N-BE2 cells	Label free	EasyPhos	LTQ-Orbitrap XL + Orbitrap Q Exactive HF	Q7Z4S6	KIF21A	S853	RPMSDKVAGKVTRKLSSSDAPAQDTGSSAAA	KLS(ph)SSDAPAQDTGSSAAAVETDASR	Infection
30177828	Mock(72h)@SK-N-BE2 cells	Label free	EasyPhos	LTQ-Orbitrap XL + Orbitrap Q Exactive HF	Q7Z4S6	KIF21A	S1304	RLTVSQGNTSVQQDKSDESDSSLSEVHRSSR	LTVSQGNTSVQQDKS(ph)DESDSSLSEVHR	Infection
30177828	Mock(72h)@SK-N-BE2 cells	Label free	EasyPhos	LTQ-Orbitrap XL + Orbitrap Q Exactive HF	Q7Z4S6	KIF21A	S853	RPMSDKVAGKVTRKLSSSDAPAQDTGSSAAA	KLS(ph)SSDAPAQDTGSSAAAVETDASR	Infection
30177828	ZIKV(24h)@SK-N-BE2 cells	Label free	EasyPhos	LTQ-Orbitrap XL + Orbitrap Q Exactive HF	Q7Z4S6	KIF21A	S1304	RLTVSQGNTSVQQDKSDESDSSLSEVHRSSR	LTVSQGNTSVQQDKS(ph)DESDSSLSEVHR	Infection
30177828	ZIKV(24h)@SK-N-BE2 cells	Label free	EasyPhos	LTQ-Orbitrap XL + Orbitrap Q Exactive HF	Q7Z4S6	KIF21A	S853	RPMSDKVAGKVTRKLSSSDAPAQDTGSSAAA	KLS(ph)SSDAPAQDTGSSAAAVETDASR	Infection
30177828	ZIKV(48h)@SK-N-BE2 cells	Label free	EasyPhos	LTQ-Orbitrap XL + Orbitrap Q Exactive HF	Q7Z4S6	KIF21A	S1304	RLTVSQGNTSVQQDKSDESDSSLSEVHRSSR	LTVSQGNTSVQQDKS(ph)DESDSSLSEVHR	Infection
30177828	ZIKV(48h)@SK-N-BE2 cells	Label free	EasyPhos	LTQ-Orbitrap XL + Orbitrap Q Exactive HF	Q7Z4S6	KIF21A	S853	RPMSDKVAGKVTRKLSSSDAPAQDTGSSAAA	KLS(ph)SSDAPAQDTGSSAAAVETDASR	Infection
30177828	ZIKV(72h)@SK-N-BE2 cells	Label free	EasyPhos	LTQ-Orbitrap XL + Orbitrap Q Exactive HF	Q7Z4S6	KIF21A	S1304	RLTVSQGNTSVQQDKSDESDSSLSEVHRSSR	LTVSQGNTSVQQDKS(ph)DESDSSLSEVHR	Infection
30177828	ZIKV(72h)@SK-N-BE2 cells	Label free	EasyPhos	LTQ-Orbitrap XL + Orbitrap Q Exactive HF	Q7Z4S6	KIF21A	S853	RPMSDKVAGKVTRKLSSSDAPAQDTGSSAAA	KLS(ph)SSDAPAQDTGSSAAAVETDASR	Infection
30459283	DMSO@NB1 cell line	SILAC	TiO2	Q Exactive HF-X	Q7Z4S6	KIF21A	S1275	SLSPPSSPPSRPR		Neuroblastoma cancer
30459283	DMSO@NB1 cell line	SILAC	TiO2	Q Exactive HF-X	Q7Z4S6	KIF21A	T581	KEDNTDTDQEKKE		Neuroblastoma cancer
30459283	LDK378@NB1 cell line	SILAC	TiO2	Q Exactive HF-X	Q7Z4S6	KIF21A	S1275	SLSPPSSPPSRPR		Neuroblastoma cancer
30459283	LDK378@NB1 cell line	SILAC	TiO2	Q Exactive HF-X	Q7Z4S6	KIF21A	T581	KEDNTDTDQEKKE		Neuroblastoma cancer
30459283	TAE684@NB1 cell line	SILAC	TiO2	Q Exactive HF-X	Q7Z4S6	KIF21A	S1275	SLSPPSSPPSRPR		Neuroblastoma cancer
30459283	TAE684@NB1 cell line	SILAC	TiO2	Q Exactive HF-X	Q7Z4S6	KIF21A	T581	KEDNTDTDQEKKE		Neuroblastoma cancer
30459283	Crizotinib@NB1 cell line	SILAC	TiO2	Q Exactive HF-X	Q7Z4S6	KIF21A	S1275	SLSPPSSPPSRPR		Neuroblastoma cancer
30459283	Crizotinib@NB1 cell line	SILAC	TiO2	Q Exactive HF-X	Q7Z4S6	KIF21A	T581	KEDNTDTDQEKKE		Neuroblastoma cancer
30833379	In-Solution digestion@Hela cells	SILAC	Ti-IMAC	Q-Exactive HF-X	Q7Z4S6	KIF21A	S1231	GLPSKIGSISRQSSLSEKKIPEPSPVTRRKA	IGSISRQSSLS(ph)EK	cervix carcinoma
30833379	In-Solution digestion@Hela cells	SILAC	Ti-IMAC	Q-Exactive HF-X	Q7Z4S6	KIF21A	S1229	PPGLPSKIGSISRQSSLSEKKIPEPSPVTRR	IGSISRQSS(ph)LSEK	cervix carcinoma
30833379	PAC digestion@Hela cells	SILAC	Ti-IMAC	Q-Exactive HF-X	Q7Z4S6	KIF21A	S1231	GLPSKIGSISRQSSLSEKKIPEPSPVTRRKA	IGSISRQSSLS(ph)EK	cervix carcinoma
30833379	PAC digestion@Hela cells	SILAC	Ti-IMAC	Q-Exactive HF-X	Q7Z4S6	KIF21A	S1229	PPGLPSKIGSISRQSSLSEKKIPEPSPVTRR	IGSISRQSS(ph)LSEK	cervix carcinoma
30843680	With boosting channel@AML cells	TMT	IMAC-Fe3+	Orbitrap fusion lumos tribrid	Q7Z4S6	KIF21A	S1212	MNTETSGTSAREKELSPPPGLPSKIGSISRQ		breast cancer
30843680	With boosting channel@AML cells	TMT	IMAC-Fe3+	Orbitrap fusion lumos tribrid	Q7Z4S6	KIF21A	S1239	ISRQSSLSEKKIPEPSPVTRRKAYEKAEKSK		breast cancer
30869898	No TKI treatment@K562 cells	Label free	PolyMAC-Ti	LTQ Orbitrap Velos	Q7Z4S6	KIF21A	S1317	DKSDESDSSLSEVHRSSRRGIINPFPASKGI	S(ph)DESDSSLSEVHRS(ph)SRR	Cancer
31108958	TERT-NHUC@VMCUB-1 cell line R1	SILAC	TiO2	LTQ Orbitrap Elite	Q7Z4S6	KIF21A	S853		KLS(ph)SSDAPAQDTGSSAAAVETDASR	Bladder carcinoma
31108958	TERT-NHUC@J82 cell line R1	SILAC	TiO2	LTQ Orbitrap Elite	Q7Z4S6	KIF21A	S853		KLS(ph)SSDAPAQDTGSSAAAVETDASR	Bladder carcinoma
31108958	TERT-NHUC@J82 cell line R2	SILAC	TiO2	LTQ Orbitrap Elite	Q7Z4S6	KIF21A	S853		KLS(ph)SSDAPAQDTGSSAAAVETDASR	Bladder carcinoma
31108958	TERT-NHUC@RT112 cell line R1	SILAC	TiO2	LTQ Orbitrap Elite	Q7Z4S6	KIF21A	S853		KLS(ph)SSDAPAQDTGSSAAAVETDASR	Bladder carcinoma
31108958	TERT-NHUC@RT112 cell line R2	SILAC	TiO2	LTQ Orbitrap Elite	Q7Z4S6	KIF21A	S853		KLS(ph)SSDAPAQDTGSSAAAVETDASR	Bladder carcinoma
31108958	TERT-NHUC@SW780 cell line R1	SILAC	TiO2	LTQ Orbitrap Elite	Q7Z4S6	KIF21A	S853		KLS(ph)SSDAPAQDTGSSAAAVETDASR	Bladder carcinoma
31108958	TERT-NHUC@SW780 cell line R2	SILAC	TiO2	LTQ Orbitrap Elite	Q7Z4S6	KIF21A	S853		KLS(ph)SSDAPAQDTGSSAAAVETDASR	Bladder carcinoma
31108958	TERT-NHUC@T24 cell line R1	SILAC	TiO2	LTQ Orbitrap Elite	Q7Z4S6	KIF21A	S853		KLS(ph)SSDAPAQDTGSSAAAVETDASR	Bladder carcinoma
31108958	TERT-NHUC@T24 cell line R2	SILAC	TiO2	LTQ Orbitrap Elite	Q7Z4S6	KIF21A	S853		KLS(ph)SSDAPAQDTGSSAAAVETDASR	Bladder carcinoma
31108958	TERT-NHUC@UMUC3 cell line R2	SILAC	TiO2	LTQ Orbitrap Elite	Q7Z4S6	KIF21A	S853		KLS(ph)SSDAPAQDTGSSAAAVETDASR	Bladder carcinoma
31108958	TERT-NHUC@UMUC3 cell line R1	SILAC	TiO2	LTQ Orbitrap Elite	Q7Z4S6	KIF21A	S853		KLS(ph)SSDAPAQDTGSSAAAVETDASR	Bladder carcinoma
31108958	TERT-NHUC@VMCUB-1 cell line R2	SILAC	TiO2	LTQ Orbitrap Elite	Q7Z4S6	KIF21A	S853		KLS(ph)SSDAPAQDTGSSAAAVETDASR	Bladder carcinoma
31994402	PCDH-empty vector@Huh7 cell line	Label-free	TiO2	Q-Exactive HF	Q7Z4S6	KIF21A	S1225	ELSPPPGLPSKIGSISRQSSLSEKKIPEPSP	IGSIS(ph)R	Cancer-study
31994402	PIM@Huh7 cell line	Label-free	TiO2	Q-Exactive HF	Q7Z4S6	KIF21A	S1225	ELSPPPGLPSKIGSISRQSSLSEKKIPEPSP	IGSIS(ph)R	Cancer-study
32071079	DMSO@HeLa cell line	Label-free	TiO2	Q Exactive quadrupole-orbitrap	Q7Z4S6	KIF21A	S1212	EKELSPPPGLPSK		Cervical cancer
32071079	CIP2A@HeLa cell line	Label-free	TiO2	Q Exactive quadrupole-orbitrap	Q7Z4S6	KIF21A	S1212	EKELSPPPGLPSK		Cervical cancer
32071079	PME-1@HeLa cell line	Label-free	TiO2	Q Exactive quadrupole-orbitrap	Q7Z4S6	KIF21A	S1212	EKELSPPPGLPSK		Cervical cancer
32071079	PPP2R1A@HeLa cell line	Label-free	TiO2	Q Exactive quadrupole-orbitrap	Q7Z4S6	KIF21A	S1212	EKELSPPPGLPSK		Cervical cancer
32071079	SET@HeLa cell line	Label-free	TiO2	Q Exactive quadrupole-orbitrap	Q7Z4S6	KIF21A	S1212	EKELSPPPGLPSK		Cervical cancer
32156701	Dox +isoproterenol@RE cell line	TMT	Ti-MAC	QExactive HF	Q7Z4S6	KIF21A	S1239	ISRQSSLSEKKIPEPSPVTRRKAYEKAEKSK		Dephosphorylation
32156701	Dox basal@OE cell line	TMT	Ti-MAC	QExactive HF	Q7Z4S6	KIF21A	S1239	ISRQSSLSEKKIPEPSPVTRRKAYEKAEKSK		Dephosphorylation
32156701	Dox basal@RE cell line	TMT	Ti-MAC	QExactive HF	Q7Z4S6	KIF21A	S1239	ISRQSSLSEKKIPEPSPVTRRKAYEKAEKSK		Dephosphorylation
32156701	Dox+isoproterenol@OE cell line	TMT	Ti-MAC	QExactive HF	Q7Z4S6	KIF21A	S1239	ISRQSSLSEKKIPEPSPVTRRKAYEKAEKSK		Dephosphorylation
32156701	Isoproterenol@OE cell line	TMT	Ti-MAC	QExactive HF	Q7Z4S6	KIF21A	S1239	ISRQSSLSEKKIPEPSPVTRRKAYEKAEKSK		Dephosphorylation
32156701	Basal@OE cell line	TMT	Ti-MAC	QExactive HF	Q7Z4S6	KIF21A	S1239	ISRQSSLSEKKIPEPSPVTRRKAYEKAEKSK		Dephosphorylation
32156701	Isoproterenol@RE cell line	TMT	Ti-MAC	QExactive HF	Q7Z4S6	KIF21A	S1239	ISRQSSLSEKKIPEPSPVTRRKAYEKAEKSK		Dephosphorylation
32156701	Basal@RE cell line	TMT	Ti-MAC	QExactive HF	Q7Z4S6	KIF21A	S1239	ISRQSSLSEKKIPEPSPVTRRKAYEKAEKSK		Dephosphorylation
32501498	G95R PLK4+Tetracycline+Centrinone@U2OS cells	SILAC	TiO2	Orbitrap Fusion Tribrid	Q7Z4S6	KIF21A	S853	RPMSDKVAGKVTRKLSSSDAPAQDTGSSAAA		Polo-like kinase 4 (PLK4) Kinase analysis
32501498	G95R PLK4+Tetracycline+DMSO@U2OS cells	SILAC	TiO2	Orbitrap Fusion Tribrid	Q7Z4S6	KIF21A	S853	RPMSDKVAGKVTRKLSSSDAPAQDTGSSAAA		Polo-like kinase 4 (PLK4) Kinase analysis
32859902	CVB3 infection(10h)@HeLa R19 cells	Label free	IMAC	Orbitrap Fusion or Q Exactive Plus	Q7Z4S6	KIF21A	S1304	RLTVSQGNTSVQQDKSDESDSSLSEVHRSSR		Infection
32859902	CVB3 infection(10h)@HeLa R19 cells	Label free	IMAC	Orbitrap Fusion or Q Exactive Plus	Q7Z4S6	KIF21A	S1239	ISRQSSLSEKKIPEPSPVTRRKAYEKAEKSK		Infection
32859902	CVB3 infection(10h)@HeLa R19 cells	Label free	IMAC	Orbitrap Fusion or Q Exactive Plus	Q7Z4S6	KIF21A	S853	RPMSDKVAGKVTRKLSSSDAPAQDTGSSAAA		Infection
32859902	CVB3 infection(10h)@HeLa R19 cells	Label free	IMAC	Orbitrap Fusion or Q Exactive Plus	Q7Z4S6	KIF21A	S853	RPMSDKVAGKVTRKLSSSDAPAQDTGSSAAA		Infection
32859902	CVB3 infection(2h)@HeLa R19 cells	Label free	IMAC	Orbitrap Fusion or Q Exactive Plus	Q7Z4S6	KIF21A	S1304	RLTVSQGNTSVQQDKSDESDSSLSEVHRSSR		Infection
32859902	CVB3 infection(2h)@HeLa R19 cells	Label free	IMAC	Orbitrap Fusion or Q Exactive Plus	Q7Z4S6	KIF21A	S1239	ISRQSSLSEKKIPEPSPVTRRKAYEKAEKSK		Infection
32859902	CVB3 infection(2h)@HeLa R19 cells	Label free	IMAC	Orbitrap Fusion or Q Exactive Plus	Q7Z4S6	KIF21A	S1239	ISRQSSLSEKKIPEPSPVTRRKAYEKAEKSK		Infection
32859902	CVB3 infection(2h)@HeLa R19 cells	Label free	IMAC	Orbitrap Fusion or Q Exactive Plus	Q7Z4S6	KIF21A	S853	RPMSDKVAGKVTRKLSSSDAPAQDTGSSAAA		Infection
32859902	CVB3 infection(2h)@HeLa R19 cells	Label free	IMAC	Orbitrap Fusion or Q Exactive Plus	Q7Z4S6	KIF21A	S853	RPMSDKVAGKVTRKLSSSDAPAQDTGSSAAA		Infection
32859902	CVB3 infection(4h)@HeLa R19 cells	Label free	IMAC	Orbitrap Fusion or Q Exactive Plus	Q7Z4S6	KIF21A	S1304	RLTVSQGNTSVQQDKSDESDSSLSEVHRSSR		Infection
32859902	CVB3 infection(4h)@HeLa R19 cells	Label free	IMAC	Orbitrap Fusion or Q Exactive Plus	Q7Z4S6	KIF21A	S1239	ISRQSSLSEKKIPEPSPVTRRKAYEKAEKSK		Infection
32859902	CVB3 infection(4h)@HeLa R19 cells	Label free	IMAC	Orbitrap Fusion or Q Exactive Plus	Q7Z4S6	KIF21A	S1239	ISRQSSLSEKKIPEPSPVTRRKAYEKAEKSK		Infection
32859902	CVB3 infection(4h)@HeLa R19 cells	Label free	IMAC	Orbitrap Fusion or Q Exactive Plus	Q7Z4S6	KIF21A	S853	RPMSDKVAGKVTRKLSSSDAPAQDTGSSAAA		Infection
32859902	CVB3 infection(4h)@HeLa R19 cells	Label free	IMAC	Orbitrap Fusion or Q Exactive Plus	Q7Z4S6	KIF21A	S853	RPMSDKVAGKVTRKLSSSDAPAQDTGSSAAA		Infection
32859902	CVB3 infection(6h)@HeLa R19 cells	Label free	IMAC	Orbitrap Fusion or Q Exactive Plus	Q7Z4S6	KIF21A	S1304	RLTVSQGNTSVQQDKSDESDSSLSEVHRSSR		Infection
32859902	CVB3 infection(6h)@HeLa R19 cells	Label free	IMAC	Orbitrap Fusion or Q Exactive Plus	Q7Z4S6	KIF21A	S1239	ISRQSSLSEKKIPEPSPVTRRKAYEKAEKSK		Infection
32859902	CVB3 infection(6h)@HeLa R19 cells	Label free	IMAC	Orbitrap Fusion or Q Exactive Plus	Q7Z4S6	KIF21A	S1239	ISRQSSLSEKKIPEPSPVTRRKAYEKAEKSK		Infection
32859902	CVB3 infection(6h)@HeLa R19 cells	Label free	IMAC	Orbitrap Fusion or Q Exactive Plus	Q7Z4S6	KIF21A	S853	RPMSDKVAGKVTRKLSSSDAPAQDTGSSAAA		Infection
32859902	CVB3 infection(6h)@HeLa R19 cells	Label free	IMAC	Orbitrap Fusion or Q Exactive Plus	Q7Z4S6	KIF21A	S853	RPMSDKVAGKVTRKLSSSDAPAQDTGSSAAA		Infection
32859902	CVB3 infection(8h)@HeLa R19 cells	Label free	IMAC	Orbitrap Fusion or Q Exactive Plus	Q7Z4S6	KIF21A	S1304	RLTVSQGNTSVQQDKSDESDSSLSEVHRSSR		Infection
32859902	CVB3 infection(8h)@HeLa R19 cells	Label free	IMAC	Orbitrap Fusion or Q Exactive Plus	Q7Z4S6	KIF21A	S1239	ISRQSSLSEKKIPEPSPVTRRKAYEKAEKSK		Infection
32859902	CVB3 infection(8h)@HeLa R19 cells	Label free	IMAC	Orbitrap Fusion or Q Exactive Plus	Q7Z4S6	KIF21A	S1239	ISRQSSLSEKKIPEPSPVTRRKAYEKAEKSK		Infection
32859902	CVB3 infection(8h)@HeLa R19 cells	Label free	IMAC	Orbitrap Fusion or Q Exactive Plus	Q7Z4S6	KIF21A	S853	RPMSDKVAGKVTRKLSSSDAPAQDTGSSAAA		Infection
32859902	CVB3 infection(8h)@HeLa R19 cells	Label free	IMAC	Orbitrap Fusion or Q Exactive Plus	Q7Z4S6	KIF21A	S853	RPMSDKVAGKVTRKLSSSDAPAQDTGSSAAA		Infection
32859902	Mock infected(0h)@HeLa R19 cells	Label free	IMAC	Orbitrap Fusion or Q Exactive Plus	Q7Z4S6	KIF21A	S1304	RLTVSQGNTSVQQDKSDESDSSLSEVHRSSR		Infection
32859902	Mock infected(0h)@HeLa R19 cells	Label free	IMAC	Orbitrap Fusion or Q Exactive Plus	Q7Z4S6	KIF21A	S1304	RLTVSQGNTSVQQDKSDESDSSLSEVHRSSR		Infection
32859902	Mock infected(0h)@HeLa R19 cells	Label free	IMAC	Orbitrap Fusion or Q Exactive Plus	Q7Z4S6	KIF21A	S1239	ISRQSSLSEKKIPEPSPVTRRKAYEKAEKSK		Infection
32859902	Mock infected(0h)@HeLa R19 cells	Label free	IMAC	Orbitrap Fusion or Q Exactive Plus	Q7Z4S6	KIF21A	S1239	ISRQSSLSEKKIPEPSPVTRRKAYEKAEKSK		Infection
32859902	Mock infected(0h)@HeLa R19 cells	Label free	IMAC	Orbitrap Fusion or Q Exactive Plus	Q7Z4S6	KIF21A	S853	RPMSDKVAGKVTRKLSSSDAPAQDTGSSAAA		Infection
32859902	Mock infected(0h)@HeLa R19 cells	Label free	IMAC	Orbitrap Fusion or Q Exactive Plus	Q7Z4S6	KIF21A	S853	RPMSDKVAGKVTRKLSSSDAPAQDTGSSAAA		Infection
32859902	Mock infected(10h)@HeLa R19 cells	Label free	IMAC	Orbitrap Fusion or Q Exactive Plus	Q7Z4S6	KIF21A	S1304	RLTVSQGNTSVQQDKSDESDSSLSEVHRSSR		Infection
32859902	Mock infected(10h)@HeLa R19 cells	Label free	IMAC	Orbitrap Fusion or Q Exactive Plus	Q7Z4S6	KIF21A	S1304	RLTVSQGNTSVQQDKSDESDSSLSEVHRSSR		Infection
32859902	Mock infected(10h)@HeLa R19 cells	Label free	IMAC	Orbitrap Fusion or Q Exactive Plus	Q7Z4S6	KIF21A	S1239	ISRQSSLSEKKIPEPSPVTRRKAYEKAEKSK		Infection
32859902	Mock infected(10h)@HeLa R19 cells	Label free	IMAC	Orbitrap Fusion or Q Exactive Plus	Q7Z4S6	KIF21A	S1239	ISRQSSLSEKKIPEPSPVTRRKAYEKAEKSK		Infection
32859902	Mock infected(10h)@HeLa R19 cells	Label free	IMAC	Orbitrap Fusion or Q Exactive Plus	Q7Z4S6	KIF21A	S853	RPMSDKVAGKVTRKLSSSDAPAQDTGSSAAA		Infection
32859902	Mock infected(10h)@HeLa R19 cells	Label free	IMAC	Orbitrap Fusion or Q Exactive Plus	Q7Z4S6	KIF21A	S853	RPMSDKVAGKVTRKLSSSDAPAQDTGSSAAA		Infection
33259812	Mock infection(1h)@iPSC cell line	TMT	Q-Exactive HF-X	Fe-NTA	Q7Z4S6	KIF21A	S1271	KEQKHSDSGTSEASLSPPSSPPSRPRNELNV		Pluripotent stem
33259812	Mock infection(3h)@iPSC cell line	TMT	Q-Exactive HF-X	Fe-NTA	Q7Z4S6	KIF21A	S1271	KEQKHSDSGTSEASLSPPSSPPSRPRNELNV		Pluripotent stem
33259812	Mock infection(6h)@iPSC cell line	TMT	Q-Exactive HF-X	Fe-NTA	Q7Z4S6	KIF21A	S1271	KEQKHSDSGTSEASLSPPSSPPSRPRNELNV		Pluripotent stem
33259812	SARS-CoV-2(1h)@iPSC cell line	TMT	Q-Exactive HF-X	Fe-NTA	Q7Z4S6	KIF21A	S1271	KEQKHSDSGTSEASLSPPSSPPSRPRNELNV		Pluripotent stem
33259812	SARS-CoV-2(3h)@iPSC cell line	TMT	Q-Exactive HF-X	Fe-NTA	Q7Z4S6	KIF21A	S1271	KEQKHSDSGTSEASLSPPSSPPSRPRNELNV		Pluripotent stem
33259812	SARS-CoV-2(6h)@iPSC cell line	TMT	Q-Exactive HF-X	Fe-NTA	Q7Z4S6	KIF21A	S1271	KEQKHSDSGTSEASLSPPSSPPSRPRNELNV		Pluripotent stem
33357429	Unstimulated@Th-1 cells	SILAC	Ti-IMAC	Q Exactive Plus	Q7Z4S6	KIF21A	S1271	KEQKHSDSGTSEASLSPPSSPPSRPRNELNV	HSDSGTSEASLS(ph)PPSSPPSRPR	Cytokine stimulation
33357429	HyIL6@Th-1 cells	SILAC	Ti-IMAC	Q Exactive Plus	Q7Z4S6	KIF21A	S1271	KEQKHSDSGTSEASLSPPSSPPSRPRNELNV	HSDSGTSEASLS(ph)PPSSPPSRPR	Cytokine stimulation
33357429	HyIL6+MSC@Th-1 cells	SILAC	Ti-IMAC	Q Exactive Plus	Q7Z4S6	KIF21A	S1271	KEQKHSDSGTSEASLSPPSSPPSRPRNELNV	HSDSGTSEASLS(ph)PPSSPPSRPR	Cytokine stimulation
33619172	ARS1620(24h)@H1792 cell line IMAC	TMT	IMAC	Q Exactive HF-X	Q7Z4S6	KIF21A	S1231	GLPSKIGSISRQSSLSEKKIPEPSPVTRRKA	QSSLS(ph)EK	Signalling-study
33619172	ARS1620(6h)@H1792 cell line IMAC	TMT	IMAC	Q Exactive HF-X	Q7Z4S6	KIF21A	S1231	GLPSKIGSISRQSSLSEKKIPEPSPVTRRKA	QSSLS(ph)EK	Signalling-study
33797919	Untreated control@HeLa cell line R2	SILAC	TiO2	Q Exactive	Q7Z4S6	KIF21A	S853	KLSSSDAPAQDTGSSAAAVETDASR		Cervical cancer
33797919	Untreated control@HeLa cell line R3	SILAC	TiO2	Q Exactive	Q7Z4S6	KIF21A	S853	KLSSSDAPAQDTGSSAAAVETDASR		Cervical cancer
33797919	Rapamycin@HeLa cell line R2	SILAC	TiO2	Q Exactive	Q7Z4S6	KIF21A	S853	KLSSSDAPAQDTGSSAAAVETDASR		Cervical cancer
33797919	Rapamycin@HeLa cell line R3	SILAC	TiO2	Q Exactive	Q7Z4S6	KIF21A	S853	KLSSSDAPAQDTGSSAAAVETDASR		Cervical cancer
33845483	DMSO(12h)@A549 cell line	Label-free	Fe3+NTA	Orbitrap Exploris 480	Q7Z4S6	KIF21A	S1239	ISRQSSLSEKKIPEPSPVTRRKAYEKAEKSK		SARS-Infection
33845483	DMSO(24h)@A549 cell line	Label-free	Fe3+NTA	Orbitrap Exploris 480	Q7Z4S6	KIF21A	S1212	MNTETSGTSAREKELSPPPGLPSKIGSISRQ		SARS-Infection
33845483	DMSO(24h)@A549 cell line	Label-free	Fe3+NTA	Orbitrap Exploris 480	Q7Z4S6	KIF21A	S1239	ISRQSSLSEKKIPEPSPVTRRKAYEKAEKSK		SARS-Infection
33845483	DMSO(24h)@A549 cell line	Label-free	Fe3+NTA	Orbitrap Exploris 480	Q7Z4S6	KIF21A	S853	RPMSDKVAGKVTRKLSSSDAPAQDTGSSAAA		SARS-Infection
33845483	DMSO(36h)@A549 cell line	Label-free	Fe3+NTA	Orbitrap Exploris 480	Q7Z4S6	KIF21A	S1212	MNTETSGTSAREKELSPPPGLPSKIGSISRQ		SARS-Infection
33845483	DMSO(36h)@A549 cell line	Label-free	Fe3+NTA	Orbitrap Exploris 480	Q7Z4S6	KIF21A	S853	RPMSDKVAGKVTRKLSSSDAPAQDTGSSAAA		SARS-Infection
33845483	SARS-CoV(24h)@A549 cell line	Label-free	Fe3+NTA	Orbitrap Exploris 480	Q7Z4S6	KIF21A	S1239	ISRQSSLSEKKIPEPSPVTRRKAYEKAEKSK		SARS-Infection
33845483	SARS-CoV(24h)@A549 cell line	Label-free	Fe3+NTA	Orbitrap Exploris 480	Q7Z4S6	KIF21A	S853	RPMSDKVAGKVTRKLSSSDAPAQDTGSSAAA		SARS-Infection
33845483	SARS-CoV(36h)@A549 cell line	Label-free	Fe3+NTA	Orbitrap Exploris 480	Q7Z4S6	KIF21A	S1212	MNTETSGTSAREKELSPPPGLPSKIGSISRQ		SARS-Infection
33845483	SARS-CoV(36h)@A549 cell line	Label-free	Fe3+NTA	Orbitrap Exploris 480	Q7Z4S6	KIF21A	S1239	ISRQSSLSEKKIPEPSPVTRRKAYEKAEKSK		SARS-Infection
33845483	SARS-CoV(36h)@A549 cell line	Label-free	Fe3+NTA	Orbitrap Exploris 480	Q7Z4S6	KIF21A	S853	RPMSDKVAGKVTRKLSSSDAPAQDTGSSAAA		SARS-Infection
33845483	SARS-CoV2(12h)@A549 cell line	Label-free	Fe3+NTA	Orbitrap Exploris 480	Q7Z4S6	KIF21A	S1239	ISRQSSLSEKKIPEPSPVTRRKAYEKAEKSK		SARS-Infection
33845483	SARS-CoV2(24h)@A549 cell line	Label-free	Fe3+NTA	Orbitrap Exploris 480	Q7Z4S6	KIF21A	S1212	MNTETSGTSAREKELSPPPGLPSKIGSISRQ		SARS-Infection
33845483	SARS-CoV2(24h)@A549 cell line	Label-free	Fe3+NTA	Orbitrap Exploris 480	Q7Z4S6	KIF21A	S1239	ISRQSSLSEKKIPEPSPVTRRKAYEKAEKSK		SARS-Infection
33845483	SARS-CoV2(24h)@A549 cell line	Label-free	Fe3+NTA	Orbitrap Exploris 480	Q7Z4S6	KIF21A	S853	RPMSDKVAGKVTRKLSSSDAPAQDTGSSAAA		SARS-Infection
33845483	SARS-CoV2(36h)@A549 cell line	Label-free	Fe3+NTA	Orbitrap Exploris 480	Q7Z4S6	KIF21A	S1212	MNTETSGTSAREKELSPPPGLPSKIGSISRQ		SARS-Infection
33845483	SARS-CoV2(36h)@A549 cell line	Label-free	Fe3+NTA	Orbitrap Exploris 480	Q7Z4S6	KIF21A	S853	RPMSDKVAGKVTRKLSSSDAPAQDTGSSAAA		SARS-Infection
33889818	Untreated@SH-SY5Y cell line	TMT	Ti02	QExactive HF	Q7Z4S6	KIF21A	S1271	KEQKHSDSGTSEASLSPPSSPPSRPRNELNV		Neuroblastoma cancer
33889818	Untreated@SH-SY5Y cell line	TMT	Ti02	QExactive HF	Q7Z4S6	KIF21A	S1662	TVRIWKARNLQDGQISDTGDLGEDIASN___		Neuroblastoma cancer
33889818	CBLsKD@SH-SY5Y cell line	TMT	Ti02	QExactive HF	Q7Z4S6	KIF21A	S1271	KEQKHSDSGTSEASLSPPSSPPSRPRNELNV		Neuroblastoma cancer
33889818	CBLsKD@SH-SY5Y cell line	TMT	Ti02	QExactive HF	Q7Z4S6	KIF21A	S1662	TVRIWKARNLQDGQISDTGDLGEDIASN___		Neuroblastoma cancer
33889818	Retinoic acid@SH-SY5Y cell line	TMT	Ti02	QExactive HF	Q7Z4S6	KIF21A	S1271	KEQKHSDSGTSEASLSPPSSPPSRPRNELNV		Neuroblastoma cancer
33889818	Retinoic acid@SH-SY5Y cell line	TMT	Ti02	QExactive HF	Q7Z4S6	KIF21A	S1662	TVRIWKARNLQDGQISDTGDLGEDIASN___		Neuroblastoma cancer
34186244	DMSO ctrl1@HEK293T cell line	TMT	TIO2(HAMMOC)	Orbitrap Fusion Lumos or Q Exactive	Q7Z4S6	KIF21A	S1673	DGQISDTGDLGEDIASN______________	-	Kinase-study
34186244	DMSO ctrl1@HEK293T cell line	TMT	TIO2(HAMMOC)	Orbitrap Fusion Lumos or Q Exactive	Q7Z4S6	KIF21A	S1212	MNTETSGTSAREKELSPPPGLPSKIGSISRQ	-	Kinase-study
34186244	DMSO ctrl1@HEK293T cell line	TMT	TIO2(HAMMOC)	Orbitrap Fusion Lumos or Q Exactive	Q7Z4S6	KIF21A	S1239	ISRQSSLSEKKIPEPSPVTRRKAYEKAEKSK	-	Kinase-study
34186244	DMSO ctrl1@HEK293T cell line	TMT	TIO2(HAMMOC)	Orbitrap Fusion Lumos or Q Exactive	Q7Z4S6	KIF21A	S853	RPMSDKVAGKVTRKLSSSDAPAQDTGSSAAA	-	Kinase-study
34186244	DMSO ctrl1@HEK293T cell line	TMT	TIO2(HAMMOC)	Orbitrap Fusion Lumos or Q Exactive	Q7Z4S6	KIF21A	S1662	TVRIWKARNLQDGQISDTGDLGEDIASN___	-	Kinase-study
34186244	DMSO ctrl2@HEK293T cell line	TMT	TIO2(HAMMOC)	Orbitrap Fusion Lumos or Q Exactive	Q7Z4S6	KIF21A	S1673	DGQISDTGDLGEDIASN______________	-	Kinase-study
34186244	DMSO ctrl2@HEK293T cell line	TMT	TIO2(HAMMOC)	Orbitrap Fusion Lumos or Q Exactive	Q7Z4S6	KIF21A	S1212	MNTETSGTSAREKELSPPPGLPSKIGSISRQ	-	Kinase-study
34186244	DMSO ctrl2@HEK293T cell line	TMT	TIO2(HAMMOC)	Orbitrap Fusion Lumos or Q Exactive	Q7Z4S6	KIF21A	S1239	ISRQSSLSEKKIPEPSPVTRRKAYEKAEKSK	-	Kinase-study
34186244	DMSO ctrl2@HEK293T cell line	TMT	TIO2(HAMMOC)	Orbitrap Fusion Lumos or Q Exactive	Q7Z4S6	KIF21A	S1271	KEQKHSDSGTSEASLSPPSSPPSRPRNELNV	-	Kinase-study
34186244	DMSO ctrl2@HEK293T cell line	TMT	TIO2(HAMMOC)	Orbitrap Fusion Lumos or Q Exactive	Q7Z4S6	KIF21A	S1662	TVRIWKARNLQDGQISDTGDLGEDIASN___	-	Kinase-study
34186244	DMSO ctrl2@HEK293T cell line	TMT	TIO2(HAMMOC)	Orbitrap Fusion Lumos or Q Exactive	Q7Z4S6	KIF21A	S855	MSDKVAGKVTRKLSSSDAPAQDTGSSAAAVE	-	Kinase-study
34186244	CX-4945@HEK293T cell line	TMT	TIO2(HAMMOC)	Orbitrap Fusion Lumos or Q Exactive	Q7Z4S6	KIF21A	S1673	DGQISDTGDLGEDIASN______________	-	Kinase-study
34186244	CX-4945@HEK293T cell line	TMT	TIO2(HAMMOC)	Orbitrap Fusion Lumos or Q Exactive	Q7Z4S6	KIF21A	S1212	MNTETSGTSAREKELSPPPGLPSKIGSISRQ	-	Kinase-study
34186244	CX-4945@HEK293T cell line	TMT	TIO2(HAMMOC)	Orbitrap Fusion Lumos or Q Exactive	Q7Z4S6	KIF21A	S1239	ISRQSSLSEKKIPEPSPVTRRKAYEKAEKSK	-	Kinase-study
34186244	CX-4945@HEK293T cell line	TMT	TIO2(HAMMOC)	Orbitrap Fusion Lumos or Q Exactive	Q7Z4S6	KIF21A	S853	RPMSDKVAGKVTRKLSSSDAPAQDTGSSAAA	-	Kinase-study
34186244	CX-4945@HEK293T cell line	TMT	TIO2(HAMMOC)	Orbitrap Fusion Lumos or Q Exactive	Q7Z4S6	KIF21A	S1662	TVRIWKARNLQDGQISDTGDLGEDIASN___	-	Kinase-study
34186244	Forskolin@HEK293T cell line	TMT	TIO2(HAMMOC)	Orbitrap Fusion Lumos or Q Exactive	Q7Z4S6	KIF21A	S1673	DGQISDTGDLGEDIASN______________	-	Kinase-study
34186244	Forskolin@HEK293T cell line	TMT	TIO2(HAMMOC)	Orbitrap Fusion Lumos or Q Exactive	Q7Z4S6	KIF21A	S1212	MNTETSGTSAREKELSPPPGLPSKIGSISRQ	-	Kinase-study
34186244	Forskolin@HEK293T cell line	TMT	TIO2(HAMMOC)	Orbitrap Fusion Lumos or Q Exactive	Q7Z4S6	KIF21A	S1239	ISRQSSLSEKKIPEPSPVTRRKAYEKAEKSK	-	Kinase-study
34186244	Forskolin@HEK293T cell line	TMT	TIO2(HAMMOC)	Orbitrap Fusion Lumos or Q Exactive	Q7Z4S6	KIF21A	S1271	KEQKHSDSGTSEASLSPPSSPPSRPRNELNV	-	Kinase-study
34186244	Forskolin@HEK293T cell line	TMT	TIO2(HAMMOC)	Orbitrap Fusion Lumos or Q Exactive	Q7Z4S6	KIF21A	S1662	TVRIWKARNLQDGQISDTGDLGEDIASN___	-	Kinase-study
34186244	Forskolin@HEK293T cell line	TMT	TIO2(HAMMOC)	Orbitrap Fusion Lumos or Q Exactive	Q7Z4S6	KIF21A	S855	MSDKVAGKVTRKLSSSDAPAQDTGSSAAAVE	-	Kinase-study
34771457	Untreated control(0h)@IMR5 Cell line	Labelfree	TiO2	Q Exactive HF	Q7Z4S6	KIF21A	S1662			Neuroblastoma
34771457	Untreated control(0h)@IMR5 Cell line	Labelfree	TiO2	Q Exactive HF	Q7Z4S6	KIF21A	S1275			Neuroblastoma
34771457	Untreated control(0h)@IMR5 Cell line	Labelfree	TiO2	Q Exactive HF	Q7Z4S6	KIF21A	S1307			Neuroblastoma
34771457	Untreated control(10min)@IMR5 Cell line	Label free	TiO2	Q Exactive HF	Q7Z4S6	KIF21A	S1662			Neuroblastoma
34771457	Untreated control(10min)@IMR5 Cell line	Label free	TiO2	Q Exactive HF	Q7Z4S6	KIF21A	S1275			Neuroblastoma
34771457	Untreated control(10min)@IMR5 Cell line	Label free	TiO2	Q Exactive HF	Q7Z4S6	KIF21A	S1307			Neuroblastoma
34771457	Untreated control(12h)@IMR5 Cell line	Label free	TiO2	Q Exactive HF	Q7Z4S6	KIF21A	S1662			Neuroblastoma
34771457	Untreated control(12h)@IMR5 Cell line	Label free	TiO2	Q Exactive HF	Q7Z4S6	KIF21A	S1275			Neuroblastoma
34771457	Untreated control(12h)@IMR5 Cell line	Label free	TiO2	Q Exactive HF	Q7Z4S6	KIF21A	S1307			Neuroblastoma
34771457	Untreated control(1h)@IMR5 Cell line	Label free	TiO2	Q Exactive HF	Q7Z4S6	KIF21A	S1662			Neuroblastoma
34771457	Untreated control(1h)@IMR5 Cell line	Label free	TiO2	Q Exactive HF	Q7Z4S6	KIF21A	S1275			Neuroblastoma
34771457	Untreated control(1h)@IMR5 Cell line	Label free	TiO2	Q Exactive HF	Q7Z4S6	KIF21A	S1307			Neuroblastoma
34771457	Untreated control(24h)@IMR5 Cell line	Label free	TiO2	Q Exactive HF	Q7Z4S6	KIF21A	S1662			Neuroblastoma
34771457	Untreated control(24h)@IMR5 Cell line	Label free	TiO2	Q Exactive HF	Q7Z4S6	KIF21A	S1275			Neuroblastoma
34771457	Untreated control(24h)@IMR5 Cell line	Label free	TiO2	Q Exactive HF	Q7Z4S6	KIF21A	S1307			Neuroblastoma
34771457	Untreated control(4h)@IMR5 Cell line	Label free	TiO2	Q Exactive HF	Q7Z4S6	KIF21A	S1662			Neuroblastoma
34771457	Untreated control(4h)@IMR5 Cell line	Label free	TiO2	Q Exactive HF	Q7Z4S6	KIF21A	S1275			Neuroblastoma
34771457	Untreated control(4h)@IMR5 Cell line	Label free	TiO2	Q Exactive HF	Q7Z4S6	KIF21A	S1307			Neuroblastoma
34771457	NGF(0h)@IMR5 Cell line	Label free	TiO2	Q Exactive HF	Q7Z4S6	KIF21A	S1662			Neuroblastoma
34771457	NGF(0h)@IMR5 Cell line	Label free	TiO2	Q Exactive HF	Q7Z4S6	KIF21A	S1275			Neuroblastoma
34771457	NGF(0h)@IMR5 Cell line	Label free	TiO2	Q Exactive HF	Q7Z4S6	KIF21A	S1307			Neuroblastoma
34771457	NGF(10min)@IMR5 Cell line	Label free	TiO2	Q Exactive HF	Q7Z4S6	KIF21A	S1662			Neuroblastoma
34771457	NGF(10min)@IMR5 Cell line	Label free	TiO2	Q Exactive HF	Q7Z4S6	KIF21A	S1275			Neuroblastoma
34771457	NGF(10min)@IMR5 Cell line	Label free	TiO2	Q Exactive HF	Q7Z4S6	KIF21A	S1307			Neuroblastoma
34771457	NGF(12h)@IMR5 Cell line	Label free	TiO2	Q Exactive HF	Q7Z4S6	KIF21A	S1662			Neuroblastoma
34771457	NGF(12h)@IMR5 Cell line	Label free	TiO2	Q Exactive HF	Q7Z4S6	KIF21A	S1275			Neuroblastoma
34771457	NGF(12h)@IMR5 Cell line	Label free	TiO2	Q Exactive HF	Q7Z4S6	KIF21A	S1307			Neuroblastoma
34771457	NGF(1h)@IMR5 Cell line	Label free	TiO2	Q Exactive HF	Q7Z4S6	KIF21A	S1662			Neuroblastoma
34771457	NGF(1h)@IMR5 Cell line	Label free	TiO2	Q Exactive HF	Q7Z4S6	KIF21A	S1275			Neuroblastoma
34771457	NGF(1h)@IMR5 Cell line	Label free	TiO2	Q Exactive HF	Q7Z4S6	KIF21A	S1307			Neuroblastoma
34771457	NGF(24h)@IMR5 Cell line	Label free	TiO2	Q Exactive HF	Q7Z4S6	KIF21A	S1662			Neuroblastoma
34771457	NGF(24h)@IMR5 Cell line	Label free	TiO2	Q Exactive HF	Q7Z4S6	KIF21A	S1275			Neuroblastoma
34771457	NGF(24h)@IMR5 Cell line	Label free	TiO2	Q Exactive HF	Q7Z4S6	KIF21A	S1307			Neuroblastoma
34771457	NGF(4h)@IMR5 Cell line	Label free	TiO2	Q Exactive HF	Q7Z4S6	KIF21A	S1662			Neuroblastoma
34771457	NGF(4h)@IMR5 Cell line	Label free	TiO2	Q Exactive HF	Q7Z4S6	KIF21A	S1275			Neuroblastoma
34771457	NGF(4h)@IMR5 Cell line	Label free	TiO2	Q Exactive HF	Q7Z4S6	KIF21A	S1307			Neuroblastoma
35439648	CM(30min)@LM cell line	dimethyl	TiO2	LTQ-Orbitrap XL	Q7Z4S6	KIF21A	S1662	TVRIWKARNLQDGQISDTGDLGEDIASN___		Lung cancer
35439648	CM(5min)@LM cell line	dimethyl	TiO2	LTQ-Orbitrap XL	Q7Z4S6	KIF21A	S1662	TVRIWKARNLQDGQISDTGDLGEDIASN___		Lung cancer
35439648	CM(60min)@LM cell line	dimethyl	TiO2	LTQ-Orbitrap XL	Q7Z4S6	KIF21A	S1662	TVRIWKARNLQDGQISDTGDLGEDIASN___		Lung cancer
35439648	MSC-CM(10min)@LM cell line	dimethyl	TiO2	LTQ-Orbitrap XL	Q7Z4S6	KIF21A	S1662	TVRIWKARNLQDGQISDTGDLGEDIASN___		Lung cancer
35439648	MSC-CM(30min)@LM cell line	dimethyl	TiO2	LTQ-Orbitrap XL	Q7Z4S6	KIF21A	S1662	TVRIWKARNLQDGQISDTGDLGEDIASN___		Lung cancer
35439648	MSC-CM(5min)@LM cell line	dimethyl	TiO2	LTQ-Orbitrap XL	Q7Z4S6	KIF21A	S1662	TVRIWKARNLQDGQISDTGDLGEDIASN___		Lung cancer
35439648	MSC-CM(60min)@LM cell line	dimethyl	TiO2	LTQ-Orbitrap XL	Q7Z4S6	KIF21A	S1662	TVRIWKARNLQDGQISDTGDLGEDIASN___		Lung cancer
35688186	Quercetin(0Î¼M)@HepG2 cells	label-free	Enrichment (no details)	Orbitrap Lumos	Q7Z4S6	KIF21A	S1275	HSDSGTSEASLSPPSSPPSRPRNELNVFNRL	HSDSGTSEASLSPPSS(ph)PPSRPR	Signaling
35688186	Quercetin(0Î¼M)@HepG2 cells	label-free	Enrichment (no details)	Orbitrap Lumos	Q7Z4S6	KIF21A	S1274	KHSDSGTSEASLSPPSSPPSRPRNELNVFNR	HSDSGTSEASLSPPS(ph)SPPSRPR	Signaling
35688186	Caffeine(0.01Î¼M)@HepG2 cells	label-free		Orbitrap Lumos	Q7Z4S6	KIF21A	S1269	KAKEQKHSDSGTSEASLSPPSSPPSRPRNEL	HSDSGTSEAS(ph)LSPPSSPPSRPR	Signaling
35688186	Caffeine(0.01Î¼M)@HepG2 cells	label-free	Enrichment (no details)	Orbitrap Lumos	Q7Z4S6	KIF21A	S1275	HSDSGTSEASLSPPSSPPSRPRNELNVFNRL	HSDSGTSEASLS(ph)PPSS(ph)PPSRPR	Signaling
35688186	Caffeine(0.01Î¼M)@HepG2 cells	label-free	Enrichment (no details)	Orbitrap Lumos	Q7Z4S6	KIF21A	S1307	VSQGNTSVQQDKSDESDSSLSEVHRSSRRGI	LTVSQGNTSVQQDKSDES(ph)DSS(ph)LSEVHR	Signaling
35688186	Caffeine(0.01Î¼M)@HepG2 cells	label-free	Enrichment (no details)	Orbitrap Lumos	Q7Z4S6	KIF21A	S1298	ELNVFNRLTVSQGNTSVQQDKSDESDSSLSE	LTVSQGNT(ph)S(ph)VQQDKSDESDSSLSEVHR	Signaling
35688186	Caffeine(0.01Î¼M)@HepG2 cells	label-free	Enrichment (no details)	Orbitrap Lumos	Q7Z4S6	KIF21A	S853	RPMSDKVAGKVTRKLSSSDAPAQDTGSSAAA	KLS(ph)S(ph)S(ph)DAPAQDTGSSAAAVETDASR	Signaling
35688186	Caffeine(0.01Î¼M)@HepG2 cells	label-free		Orbitrap Lumos	Q7Z4S6	KIF21A	T1297	NELNVFNRLTVSQGNTSVQQDKSDESDSSLS	LTVSQGNT(ph)S(ph)VQQDKSDESDSSLSEVHR	Signaling
35688186	Caffeine(0.1Î¼M)@HepG2 cells	label-free		Orbitrap Lumos	Q7Z4S6	KIF21A	S1269	KAKEQKHSDSGTSEASLSPPSSPPSRPRNEL	HSDSGTSEAS(ph)LSPPSSPPSRPR	Signaling
35688186	Caffeine(0.1Î¼M)@HepG2 cells	label-free	Enrichment (no details)	Orbitrap Lumos	Q7Z4S6	KIF21A	S1275	HSDSGTSEASLSPPSSPPSRPRNELNVFNRL	HSDSGTSEASLS(ph)PPSS(ph)PPSRPR	Signaling
35688186	Caffeine(0.1Î¼M)@HepG2 cells	label-free	Enrichment (no details)	Orbitrap Lumos	Q7Z4S6	KIF21A	S1307	VSQGNTSVQQDKSDESDSSLSEVHRSSRRGI	LTVSQGNTSVQQDKSDES(ph)DSS(ph)LSEVHR	Signaling
35688186	Caffeine(0.1Î¼M)@HepG2 cells	label-free	Enrichment (no details)	Orbitrap Lumos	Q7Z4S6	KIF21A	S1298	ELNVFNRLTVSQGNTSVQQDKSDESDSSLSE	LTVSQGNT(ph)S(ph)VQQDKSDESDSSLSEVHR	Signaling
35688186	Caffeine(0.1Î¼M)@HepG2 cells	label-free	Enrichment (no details)	Orbitrap Lumos	Q7Z4S6	KIF21A	S853	RPMSDKVAGKVTRKLSSSDAPAQDTGSSAAA	KLS(ph)S(ph)S(ph)DAPAQDTGSSAAAVETDASR	Signaling
35688186	Caffeine(0.1Î¼M)@HepG2 cells	label-free		Orbitrap Lumos	Q7Z4S6	KIF21A	T1297	NELNVFNRLTVSQGNTSVQQDKSDESDSSLS	LTVSQGNT(ph)S(ph)VQQDKSDESDSSLSEVHR	Signaling
35688186	Caffeine(1Î¼M)@HepG2 cells	label-free		Orbitrap Lumos	Q7Z4S6	KIF21A	S1269	KAKEQKHSDSGTSEASLSPPSSPPSRPRNEL	HSDSGTSEAS(ph)LSPPSSPPSRPR	Signaling
35688186	Caffeine(1Î¼M)@HepG2 cells	label-free	Enrichment (no details)	Orbitrap Lumos	Q7Z4S6	KIF21A	S1275	HSDSGTSEASLSPPSSPPSRPRNELNVFNRL	HSDSGTSEASLS(ph)PPSS(ph)PPSRPR	Signaling
35688186	Caffeine(1Î¼M)@HepG2 cells	label-free	Enrichment (no details)	Orbitrap Lumos	Q7Z4S6	KIF21A	S1307	VSQGNTSVQQDKSDESDSSLSEVHRSSRRGI	LTVSQGNTSVQQDKSDES(ph)DSS(ph)LSEVHR	Signaling
35688186	Caffeine(1Î¼M)@HepG2 cells	label-free	Enrichment (no details)	Orbitrap Lumos	Q7Z4S6	KIF21A	S1298	ELNVFNRLTVSQGNTSVQQDKSDESDSSLSE	LTVSQGNT(ph)S(ph)VQQDKSDESDSSLSEVHR	Signaling
35688186	Caffeine(1Î¼M)@HepG2 cells	label-free	Enrichment (no details)	Orbitrap Lumos	Q7Z4S6	KIF21A	S853	RPMSDKVAGKVTRKLSSSDAPAQDTGSSAAA	KLS(ph)S(ph)S(ph)DAPAQDTGSSAAAVETDASR	Signaling
35688186	Caffeine(1Î¼M)@HepG2 cells	label-free		Orbitrap Lumos	Q7Z4S6	KIF21A	T1297	NELNVFNRLTVSQGNTSVQQDKSDESDSSLS	LTVSQGNT(ph)S(ph)VQQDKSDESDSSLSEVHR	Signaling
35688186	Caffeine(10Î¼M)@HepG2 cells	label-free		Orbitrap Lumos	Q7Z4S6	KIF21A	S1269	KAKEQKHSDSGTSEASLSPPSSPPSRPRNEL	HSDSGTSEAS(ph)LSPPSSPPSRPR	Signaling
35688186	Caffeine(10Î¼M)@HepG2 cells	label-free	Enrichment (no details)	Orbitrap Lumos	Q7Z4S6	KIF21A	S1275	HSDSGTSEASLSPPSSPPSRPRNELNVFNRL	HSDSGTSEASLS(ph)PPSS(ph)PPSRPR	Signaling
35688186	Caffeine(10Î¼M)@HepG2 cells	label-free	Enrichment (no details)	Orbitrap Lumos	Q7Z4S6	KIF21A	S1307	VSQGNTSVQQDKSDESDSSLSEVHRSSRRGI	LTVSQGNTSVQQDKSDES(ph)DSS(ph)LSEVHR	Signaling
35688186	Caffeine(10Î¼M)@HepG2 cells	label-free	Enrichment (no details)	Orbitrap Lumos	Q7Z4S6	KIF21A	S1298	ELNVFNRLTVSQGNTSVQQDKSDESDSSLSE	LTVSQGNT(ph)S(ph)VQQDKSDESDSSLSEVHR	Signaling
35688186	Caffeine(10Î¼M)@HepG2 cells	label-free	Enrichment (no details)	Orbitrap Lumos	Q7Z4S6	KIF21A	S853	RPMSDKVAGKVTRKLSSSDAPAQDTGSSAAA	KLS(ph)S(ph)S(ph)DAPAQDTGSSAAAVETDASR	Signaling
35688186	Caffeine(10Î¼M)@HepG2 cells	label-free		Orbitrap Lumos	Q7Z4S6	KIF21A	T1297	NELNVFNRLTVSQGNTSVQQDKSDESDSSLS	LTVSQGNT(ph)S(ph)VQQDKSDESDSSLSEVHR	Signaling
35688186	Caffeine(100Î¼M)@HepG2 cells	label-free		Orbitrap Lumos	Q7Z4S6	KIF21A	S1269	KAKEQKHSDSGTSEASLSPPSSPPSRPRNEL	HSDSGTSEAS(ph)LSPPSSPPSRPR	Signaling
35688186	Caffeine(100Î¼M)@HepG2 cells	label-free	Enrichment (no details)	Orbitrap Lumos	Q7Z4S6	KIF21A	S1275	HSDSGTSEASLSPPSSPPSRPRNELNVFNRL	HSDSGTSEASLS(ph)PPSS(ph)PPSRPR	Signaling
35688186	Caffeine(100Î¼M)@HepG2 cells	label-free	Enrichment (no details)	Orbitrap Lumos	Q7Z4S6	KIF21A	S1307	VSQGNTSVQQDKSDESDSSLSEVHRSSRRGI	LTVSQGNTSVQQDKSDES(ph)DSS(ph)LSEVHR	Signaling
35688186	Caffeine(100Î¼M)@HepG2 cells	label-free	Enrichment (no details)	Orbitrap Lumos	Q7Z4S6	KIF21A	S1298	ELNVFNRLTVSQGNTSVQQDKSDESDSSLSE	LTVSQGNT(ph)S(ph)VQQDKSDESDSSLSEVHR	Signaling
35688186	Caffeine(100Î¼M)@HepG2 cells	label-free	Enrichment (no details)	Orbitrap Lumos	Q7Z4S6	KIF21A	S853	RPMSDKVAGKVTRKLSSSDAPAQDTGSSAAA	KLS(ph)S(ph)S(ph)DAPAQDTGSSAAAVETDASR	Signaling
35688186	Caffeine(100Î¼M)@HepG2 cells	label-free		Orbitrap Lumos	Q7Z4S6	KIF21A	T1297	NELNVFNRLTVSQGNTSVQQDKSDESDSSLS	LTVSQGNT(ph)S(ph)VQQDKSDESDSSLSEVHR	Signaling
35688186	Caffeine(1000Î¼M)@HepG2 cells	label-free		Orbitrap Lumos	Q7Z4S6	KIF21A	S1269	KAKEQKHSDSGTSEASLSPPSSPPSRPRNEL	HSDSGTSEAS(ph)LSPPSSPPSRPR	Signaling
35688186	Caffeine(1000Î¼M)@HepG2 cells	label-free	Enrichment (no details)	Orbitrap Lumos	Q7Z4S6	KIF21A	S1275	HSDSGTSEASLSPPSSPPSRPRNELNVFNRL	HSDSGTSEASLS(ph)PPSS(ph)PPSRPR	Signaling
35688186	Caffeine(1000Î¼M)@HepG2 cells	label-free	Enrichment (no details)	Orbitrap Lumos	Q7Z4S6	KIF21A	S1307	VSQGNTSVQQDKSDESDSSLSEVHRSSRRGI	LTVSQGNTSVQQDKSDES(ph)DSS(ph)LSEVHR	Signaling
35688186	Caffeine(1000Î¼M)@HepG2 cells	label-free	Enrichment (no details)	Orbitrap Lumos	Q7Z4S6	KIF21A	S1298	ELNVFNRLTVSQGNTSVQQDKSDESDSSLSE	LTVSQGNT(ph)S(ph)VQQDKSDESDSSLSEVHR	Signaling
35688186	Caffeine(1000Î¼M)@HepG2 cells	label-free	Enrichment (no details)	Orbitrap Lumos	Q7Z4S6	KIF21A	S853	RPMSDKVAGKVTRKLSSSDAPAQDTGSSAAA	KLS(ph)S(ph)S(ph)DAPAQDTGSSAAAVETDASR	Signaling
35688186	Caffeine(1000Î¼M)@HepG2 cells	label-free		Orbitrap Lumos	Q7Z4S6	KIF21A	T1297	NELNVFNRLTVSQGNTSVQQDKSDESDSSLS	LTVSQGNT(ph)S(ph)VQQDKSDESDSSLSEVHR	Signaling
35688186	Quercetin(0.2Î¼M)@HepG2 cells	label-free	Enrichment (no details)	Orbitrap Lumos	Q7Z4S6	KIF21A	S1275	HSDSGTSEASLSPPSSPPSRPRNELNVFNRL	HSDSGTSEASLSPPSS(ph)PPSRPR	Signaling
35688186	Quercetin(0.2Î¼M)@HepG2 cells	label-free	Enrichment (no details)	Orbitrap Lumos	Q7Z4S6	KIF21A	S1274	KHSDSGTSEASLSPPSSPPSRPRNELNVFNR	HSDSGTSEASLSPPS(ph)SPPSRPR	Signaling
35688186	Quercetin(10Î¼M)@HepG2 cells	label-free		Orbitrap Lumos	Q7Z4S6	KIF21A	S1269	KAKEQKHSDSGTSEASLSPPSSPPSRPRNEL	HSDSGTSEAS(ph)LSPPSSPPSRPR	Signaling
35688186	Quercetin(10Î¼M)@HepG2 cells	label-free	Enrichment (no details)	Orbitrap Lumos	Q7Z4S6	KIF21A	S1275	HSDSGTSEASLSPPSSPPSRPRNELNVFNRL	HSDSGTSEASLSPPSS(ph)PPSRPR	Signaling
35688186	Quercetin(10Î¼M)@HepG2 cells	label-free	Enrichment (no details)	Orbitrap Lumos	Q7Z4S6	KIF21A	S1275	HSDSGTSEASLSPPSSPPSRPRNELNVFNRL	HSDSGTSEASLS(ph)PPSS(ph)PPSRPR	Signaling
35688186	Quercetin(10Î¼M)@HepG2 cells	label-free	Enrichment (no details)	Orbitrap Lumos	Q7Z4S6	KIF21A	S1307	VSQGNTSVQQDKSDESDSSLSEVHRSSRRGI	LTVSQGNTSVQQDKSDES(ph)DSS(ph)LSEVHR	Signaling
35688186	Quercetin(10Î¼M)@HepG2 cells	label-free	Enrichment (no details)	Orbitrap Lumos	Q7Z4S6	KIF21A	S1298	ELNVFNRLTVSQGNTSVQQDKSDESDSSLSE	LTVSQGNT(ph)S(ph)VQQDKSDESDSSLSEVHR	Signaling
35688186	Quercetin(10Î¼M)@HepG2 cells	label-free	Enrichment (no details)	Orbitrap Lumos	Q7Z4S6	KIF21A	S853	RPMSDKVAGKVTRKLSSSDAPAQDTGSSAAA	KLS(ph)S(ph)S(ph)DAPAQDTGSSAAAVETDASR	Signaling
35688186	Quercetin(10Î¼M)@HepG2 cells	label-free	Enrichment (no details)	Orbitrap Lumos	Q7Z4S6	KIF21A	S1274	KHSDSGTSEASLSPPSSPPSRPRNELNVFNR	HSDSGTSEASLSPPS(ph)SPPSRPR	Signaling
35688186	Quercetin(10Î¼M)@HepG2 cells	label-free		Orbitrap Lumos	Q7Z4S6	KIF21A	T1297	NELNVFNRLTVSQGNTSVQQDKSDESDSSLS	LTVSQGNT(ph)S(ph)VQQDKSDESDSSLSEVHR	Signaling
35880733	MBR(1X-R1-R6)@SK-OV-3 cell line	Label-free	IMAC-Fe	Orbitrap	Q7Z4S6	KIF21A	S1239	KIPEPSPVTR	KIPEPS(ph)PVTR	ovarian cancer
35880733	TMT(1X-R1-R6)@SK-OV-3 cell line	TMT	IMAC-Fe	Orbitrap	Q7Z4S6	KIF21A	S1239	KIPEPSPVTR	KIPEPS(ph)PVTR	ovarian cancer
35880733	siSILAC+MBR(1X-R1-R6)@SK-OV-3 cell line	SILAC	IMAC-Fe	Orbitrap	Q7Z4S6	KIF21A	S1239	KIPEPSPVTR	KIPEPS(ph)PVTR	ovarian cancer
35882839	Irrelevant shRNA@HCT116	Label-free	not mentioned	Orbitrap Fusion Lumos	Q7Z4S6	KIF21A	S853			Colon-cancer
35882839	Irrelevant shRNA@HCT116	Label-free	not mentioned	Orbitrap Fusion Lumos	Q7Z4S6	KIF21A	S1212			Colon-cancer
35882839	Irrelevant shRNA@HCT116	Label-free	not mentioned	Orbitrap Fusion Lumos	Q7Z4S6	KIF21A	S1239			Colon-cancer
35882839	Irrelevant shRNA@HCT116	Label-free	not mentioned	Orbitrap Fusion Lumos	Q7Z4S6	KIF21A	T1664			Colon-cancer
35882839	shRNA 947@HCT116	Label-free	not mentioned	Orbitrap Fusion Lumos	Q7Z4S6	KIF21A	T1664			Colon-cancer
35882839	shRNA 947@HCT116	Label-free	not mentioned	Orbitrap Fusion Lumos	Q7Z4S6	KIF21A	S853			Colon-cancer
35882839	shRNA 947@HCT116	Label-free	not mentioned	Orbitrap Fusion Lumos	Q7Z4S6	KIF21A	S1239			Colon-cancer
35882839	shRNA 947@HCT116	Label-free	not mentioned	Orbitrap Fusion Lumos	Q7Z4S6	KIF21A	S1212			Colon-cancer
36060052	Eto@HCT116 cells	SILAC	TiO2	Q Exactive Plus	Q7Z4S6	KIF21A	S1239	ISRQSSLSEKKIPEPSPVTRRKAYEKAEKSK		PPM1D inhibition
36060052	Eto@U2OS cells	SILAC	TiO2	Q Exactive Plus	Q7Z4S6	KIF21A	S1229	PPGLPSKIGSISRQSSLSEKKIPEPSPVTRR		PPM1D inhibition
36060052	Eto+PPM1Di@HCT116 cells	SILAC	TiO2	Q Exactive Plus	Q7Z4S6	KIF21A	S1239	ISRQSSLSEKKIPEPSPVTRRKAYEKAEKSK		PPM1D inhibition
36060052	Eto+PPM1Di@U2OS cells	SILAC	TiO2	Q Exactive Plus	Q7Z4S6	KIF21A	S1229	PPGLPSKIGSISRQSSLSEKKIPEPSPVTRR		PPM1D inhibition
36060052	DMSO@HCT116 cells_36060052	SILAC	TiO2	Q Exactive Plus	Q7Z4S6	KIF21A	S1239	ISRQSSLSEKKIPEPSPVTRRKAYEKAEKSK		PPM1D inhibition
36060052	DMSO@U2OS cells_36060052	SILAC	TiO2	Q Exactive Plus	Q7Z4S6	KIF21A	S1229	PPGLPSKIGSISRQSSLSEKKIPEPSPVTRR		PPM1D inhibition
36477497	WT+Salmonella@HeLa cells	Label-free	Enrichment (no details)	Orbitrap	Q7Z4S6	KIF21A	S853		KLS(ph)SSDAPAQDTGSSAAAVETDASR	Salmonella infection
36477497	ipaJ+Salmonella@HeLa cells	Label-free	Enrichment (no details)	Orbitrap	Q7Z4S6	KIF21A	S853		KLS(ph)SSDAPAQDTGSSAAAVETDASR	Salmonella infection
25599653	KRAS Mutant(G12D, G12V, G13D)@SW48 cell line	SILAC	TiO2	LTQ-OrbitrapXL	Q7Z4S6-4	KIF21A	S1212		EKELS(ph)PPPGLPSK	Colorectal cancer
25849741	IKKb(K44M)+TNF-alpha@MCF7 cells	SILAC	TiO2	Q Exactive	Q7Z4S6-6	KIF21A	S1239	HSDSGTSEASLSPPSSPPSRPRNELNVFNRL		Breast cancer
25849741	IKKb(K44M)+TNF-alpha@MCF7 cells	SILAC	TiO2	Q Exactive	Q7Z4S6-6	KIF21A	S1203	ISRQSSLSEKKIPEPSPVTRRKAYEKAEKSK		Breast cancer
25849741	TNF-alpha@MCF7 cells	SILAC	TiO2	Q Exactive	Q7Z4S6-6	KIF21A	S1239	HSDSGTSEASLSPPSSPPSRPRNELNVFNRL		Breast cancer
25849741	TNF-alpha@MCF7 cells	SILAC	TiO2	Q Exactive	Q7Z4S6-6	KIF21A	S1203	ISRQSSLSEKKIPEPSPVTRRKAYEKAEKSK		Breast cancer
25849741	TNF-alpha+SC-514 IKK@MCF7 cells	SILAC	TiO2	Q Exactive	Q7Z4S6-6	KIF21A	S1239	HSDSGTSEASLSPPSSPPSRPRNELNVFNRL		Breast cancer
25849741	TNF-alpha+SC-514 IKK@MCF7 cells	SILAC	TiO2	Q Exactive	Q7Z4S6-6	KIF21A	S1203	ISRQSSLSEKKIPEPSPVTRRKAYEKAEKSK		Breast cancer
25849741	TNF-alpha+IKKb@MCF7 cells	SILAC	TiO2	Q Exactive	Q7Z4S6-6	KIF21A	S1239	HSDSGTSEASLSPPSSPPSRPRNELNVFNRL		Breast cancer
25849741	TNF-alpha+IKKb@MCF7 cells	SILAC	TiO2	Q Exactive	Q7Z4S6-6	KIF21A	S1203	ISRQSSLSEKKIPEPSPVTRRKAYEKAEKSK		Breast cancer
25850435	Selumetinib(30nM)@WM239A cells	SILAC	TiO2	LTQ Orbitrap Velos	Q7Z4S6-6	KIF21A	S817	RPMSDKVAGKVTRKLSSSDAPAQDTGSSAAA	KLS(ph)SSDAPAQDTGSSAAAVETDASR	Melanoma
25850435	Vemurafenib(30nM)@WM239A cells	SILAC	TiO2	LTQ Orbitrap Velos	Q7Z4S6-6	KIF21A	S817	RPMSDKVAGKVTRKLSSSDAPAQDTGSSAAA	KLS(ph)SSDAPAQDTGSSAAAVETDASR	Melanoma
26378887	Pervanadate@SK-N-BE cell line	Label Free	Fe-IMAC	Orbitrap Q-Exactive	Q7Z4S6-2	KIF21A	S1258		HSDSGTSEASLS(ph)PPS(ph)SPPSRPR	Kinase activity
26378887	Untreated@SK-N-BE cell line	Label Free	Fe-IMAC	Orbitrap Q-Exactive	Q7Z4S6-2	KIF21A	S1258		HSDSGTSEASLS(ph)PPS(ph)SPPSRPR	Kinase activity
27067055	IL2@Kit225 T cells	SILAC	TiO2	Q Exactive HF	Q7Z4S6-5	KIF21A	S524		APYFSGSSTFS(ph)PTILSSDK	Cytokine stimulation
27067055	IL2@Kit225 T cells	SILAC	TiO2	Q Exactive HF	Q7Z4S6-5	KIF21A	S1099		AELNPELDALLGHALQENVEDS(ph)T(ph)DEDAPLNSPGSEGSTLSSDLMK	Cytokine stimulation
27067055	IL2@Kit225 T cells	SILAC	TiO2	Q Exactive HF	Q7Z4S6-5	KIF21A	T1100		AELNPELDALLGHALQENVEDS(ph)T(ph)DEDAPLNSPGSEGSTLSSDLMK	Cytokine stimulation
27067055	IL2@Kit225 T cells	SILAC	TiO2	Q Exactive HF	Q7Z4S6-5	KIF21A	T50		AFT(ph)FDYVFDIDSQQEQIY(ph)IQCIEK	Cytokine stimulation
27067055	Untreated@Kit225 T cells	SILAC	TiO2	Q Exactive HF	Q7Z4S6-5	KIF21A	S524		APYFSGSSTFS(ph)PTILSSDK	Cytokine stimulation
27067055	Untreated@Kit225 T cells	SILAC	TiO2	Q Exactive HF	Q7Z4S6-5	KIF21A	S1099		AELNPELDALLGHALQENVEDS(ph)T(ph)DEDAPLNSPGSEGSTLSSDLMK	Cytokine stimulation
27067055	Untreated@Kit225 T cells	SILAC	TiO2	Q Exactive HF	Q7Z4S6-5	KIF21A	T1100		AELNPELDALLGHALQENVEDS(ph)T(ph)DEDAPLNSPGSEGSTLSSDLMK	Cytokine stimulation
27067055	Untreated@Kit225 T cells	SILAC	TiO2	Q Exactive HF	Q7Z4S6-5	KIF21A	T50		AFT(ph)FDYVFDIDSQQEQIY(ph)IQCIEK	Cytokine stimulation
27732954	Crizotinib@NB1 cell-line	SILAC	IMAC	LTQ-Orbitrap Elite	Q7Z4S6-2	KIF21A	S224	ALSRTTASTQMNVQSSRSHAIFTIHVCQTRV	TTASTQMNVQSS(ph)R	Inhibition
27732954	Crizotinib@NB1 cell-line	SILAC	IMAC	LTQ-Orbitrap Elite	Q7Z4S6-2	KIF21A	S524	RATARAPYFSGSSTFSPTILSSDKETIEIID	_APYFSGSSTFS(ph)PTILSSDK_	Inhibition
[truncated: 2,179 more rows]

## Sheet: S2
Supplementary Table S2 : Human cellular KIF21A differential data
PubMed	Experimental condition	Quantification	Enrichment	Mass spectrometry	Mapped_accession	Mapped_genesymbol	Mapped_phosphosite	Sequence window	Modified sequence	Localization probaility	P_value	Absolute fold change	log2fc_log10fc	Expression	species	Disease/study	Exp_code
20071362	(HB-EGF/serum starved)@A498 cell line-Log2FC	SILAC	TIO2	LTQ Oribtrap	Q7Z4S6	KIF21A	S855	TRKLSSSDAPAQD	KLSSS(ph)DAPAQDTGSSAAAVETDASR	0.846601	<0.05		1.42496	Up-regulated	H	cellular signaling	HB-EGF
20071362	(LPA/serum starved)@A498 cell line-Log2FC	SILAC	TIO2	LTQ Oribtrap	Q7Z4S6	KIF21A	S855	TRKLSSSDAPAQD	KLSSS(ph)DAPAQDTGSSAAAVETDASR	0.846601	<0.05		-1.55167	down-regulated	H	cellular signaling	Lysophosphatidic acid
20363803	(Ang II(3 min)/Vehicle)@AT1R-HEK cells-AbsFC	SILAC	TiO2	LTQ-Orbitrap XL	Q7Z4S6	KIF21A	S1225	SKIGSISRQSSLS	_IGSIS(ph)RQSS(ph)LSEK_	0.770268		1.6745		Up-regulated	H	AT1R signaling	Ang II
20363803	(Ang II(3 min)/Vehicle)@AT1R-HEK cells-AbsFC	SILAC	TiO2	LTQ-Orbitrap XL	Q7Z4S6	KIF21A	S1239	KKIPEPSPVTRRK	_KIPEPS(ph)PVTR_	1		0.67689		down-regulated	H	AT1R signaling	Ang II
20363803	(Ang II(3 min)/Vehicle)@AT1R-HEK cells-AbsFC	SILAC	TiO2	LTQ-Orbitrap XL	Q7Z4S6	KIF21A	S1229	SISRQSSLSEKKI	_IGSIS(ph)RQSS(ph)LSEK_	0.925715		1.6745		Up-regulated	H	AT1R signaling	Ang II
20363803	(SII Ang II(3min)/Vehicle)@AT1R-HEK cells-AbsFC	SILAC	TiO2	LTQ-Orbitrap XL	Q7Z4S6	KIF21A	S1225	SKIGSISRQSSLS	_IGSIS(ph)RQSS(ph)LSEK_	0.770268		1.4936		Up-regulated	H	AT1R signaling	SII Ang II
20363803	(SII Ang II(3min)/Vehicle)@AT1R-HEK cells-AbsFC	SILAC	TiO2	LTQ-Orbitrap XL	Q7Z4S6	KIF21A	S1229	SISRQSSLSEKKI	_IGSIS(ph)RQSS(ph)LSEK_	0.925715		1.4936		Up-regulated	H	AT1R signaling	SII Ang II
20686112	(SII stimulated/Unstimulated)@HEK293 cells-AvgFC	SILAC	IMAC	LTQ Orbitrap XL	Q7Z4S6	KIF21A	S853		KLS(ph)SSDAPAQDTGSSAAAVETDASRTGAQQK	32.4		1.59		Up-regulated	H	beta-arrestinâ€“mediated signaling	SII Ang II
21406692	(NCM(1h)/Untreated)@HUES 9 cells-AbsFC	SILAC	TiO2	LTQ-FT Ultra+LTQ-Orbitrap+ LTQ-Orbitrap XL	Q7Z4S6	KIF21A	S1225	SKIGSISRQSSLS	IGSIS(ph)RQSS(ph)LSEK	0.82				Up-regulated	H	embryonic stem cell	NCM
21406692	(NCM(1h)/Untreated)@HUES 9 cells-AbsFC	SILAC	TiO2	LTQ-FT Ultra+LTQ-Orbitrap+ LTQ-Orbitrap XL	Q7Z4S6	KIF21A	S1212	AREKELSPPPGLP	ELS(ph)PPPGLPSK	1		0.71		down-regulated	H	embryonic stem cell	NCM
21406692	(NCM(1h)/Untreated)@HUES 9 cells-AbsFC	SILAC	TiO2	LTQ-FT Ultra+LTQ-Orbitrap+ LTQ-Orbitrap XL	Q7Z4S6	KIF21A	S1231	SRQSSLSEKKIPE	IGSIS(ph)RQSSLS(ph)EK	0.8		1.73		Up-regulated	H	embryonic stem cell	NCM
21406692	(NCM(1h)/Untreated)@HUES 9 cells-AbsFC	SILAC	TiO2	LTQ-FT Ultra+LTQ-Orbitrap+ LTQ-Orbitrap XL	Q7Z4S6	KIF21A	S853	KVTRKLSSSDAPA	KLS(ph)SSDAPAQDTGSSAAAVETDASRTGAQQK	0.98		1.31		Up-regulated	H	embryonic stem cell	NCM
21406692	(NCM(1h)/Untreated)@HUES 9 cells-AbsFC	SILAC	TiO2	LTQ-FT Ultra+LTQ-Orbitrap+ LTQ-Orbitrap XL	Q7Z4S6	KIF21A	S1239	KKIPEPSPVTRRK	KIPEPS(ph)PVTR	1		0.73		down-regulated	H	embryonic stem cell	NCM
21406692	(NCM(24h)/Untreated)@HUES 9 cells-AbsFC	SILAC	TiO2	LTQ-FT Ultra+LTQ-Orbitrap+ LTQ-Orbitrap XL	Q7Z4S6	KIF21A	S1229	SISRQSSLSEKKI	IGSIS(ph)RQSS(ph)LSEK	0.83		1.37;1.37;1.37;1.37;1.37		Up-regulated	H	embryonic stem cell	NCM
21406692	(NCM(24h)/Untreated)@HUES 9 cells-AbsFC	SILAC	TiO2	LTQ-FT Ultra+LTQ-Orbitrap+ LTQ-Orbitrap XL	Q7Z4S6	KIF21A	S1231	SRQSSLSEKKIPE	IGSIS(ph)RQSSLS(ph)EK	0.8		1.37		Up-regulated	H	embryonic stem cell	NCM
21406692	(NCM(24h)/Untreated)@HUES 9 cells-AbsFC	SILAC	TiO2	LTQ-FT Ultra+LTQ-Orbitrap+ LTQ-Orbitrap XL	Q7Z4S6	KIF21A	S1212	AREKELSPPPGLP	ELS(ph)PPPGLPSK	1		0.54		down-regulated	H	embryonic stem cell	NCM
21406692	(NCM(24h)/Untreated)@HUES 9 cells-AbsFC	SILAC	TiO2	LTQ-FT Ultra+LTQ-Orbitrap+ LTQ-Orbitrap XL	Q7Z4S6	KIF21A	S1239	KKIPEPSPVTRRK	KIPEPS(ph)PVTR	1		0.57		down-regulated	H	embryonic stem cell	NCM
21406692	(NCM(30min)/Untreated)@HUES 9 cells-AbsFC	SILAC	TiO2	LTQ-FT Ultra+LTQ-Orbitrap+ LTQ-Orbitrap XL	Q7Z4S6	KIF21A	S1239	KKIPEPSPVTRRK	KIPEPS(ph)PVTR	1		0.68		down-regulated	H	embryonic stem cell	NCM
21406692	(NCM(30min)/Untreated)@HUES 9 cells-AbsFC	SILAC	TiO2	LTQ-FT Ultra+LTQ-Orbitrap+ LTQ-Orbitrap XL	Q7Z4S6	KIF21A	S1212	AREKELSPPPGLP	ELS(ph)PPPGLPSK	1		0.65		down-regulated	H	embryonic stem cell	NCM
21406692	(NCM(30min)/Untreated)@HUES 9 cells-AbsFC	SILAC	TiO2	LTQ-FT Ultra+LTQ-Orbitrap+ LTQ-Orbitrap XL	Q7Z4S6	KIF21A	S1229	SISRQSSLSEKKI	IGSIS(ph)RQSS(ph)LSEK	0.83		1.86;1.52		Up-regulated	H	embryonic stem cell	NCM
21406692	(NCM(6h)/Untreated)@HUES 9 cells-AbsFC	SILAC	TiO2	LTQ-FT Ultra+LTQ-Orbitrap+ LTQ-Orbitrap XL	Q7Z4S6	KIF21A	S1231	SRQSSLSEKKIPE	IGSIS(ph)RQSSLS(ph)EK	0.8		1.69		Up-regulated	H	embryonic stem cell	NCM
21406692	(NCM(6h)/Untreated)@HUES 9 cells-AbsFC	SILAC	TiO2	LTQ-FT Ultra+LTQ-Orbitrap+ LTQ-Orbitrap XL	Q7Z4S6	KIF21A	S1239	KKIPEPSPVTRRK	KIPEPS(ph)PVTR	1		0.57		down-regulated	H	embryonic stem cell	NCM
21406692	(NCM(6h)/Untreated)@HUES 9 cells-AbsFC	SILAC	TiO2	LTQ-FT Ultra+LTQ-Orbitrap+ LTQ-Orbitrap XL	Q7Z4S6	KIF21A	S1229	SISRQSSLSEKKI	IGSIS(ph)RQSS(ph)LSEK	0.83		1.71;1.67;1.71;1.69;1.67		Up-regulated	H	embryonic stem cell	NCM
21406692	(NCM(6h)/Untreated)@HUES 9 cells-AbsFC	SILAC	TiO2	LTQ-FT Ultra+LTQ-Orbitrap+ LTQ-Orbitrap XL	Q7Z4S6	KIF21A	S1212	AREKELSPPPGLP	ELS(ph)PPPGLPSK	1		0.45		down-regulated	H	embryonic stem cell	NCM
21406692	(PMA(1h)/Untreated)@HUES 9 cells-AbsFC	SILAC	TiO2	LTQ-FT Ultra+LTQ-Orbitrap+ LTQ-Orbitrap XL	Q7Z4S6	KIF21A	S1271	TSEASLSPPSSPP	HSDSGTSEASLS(ph)PPSS(ph)PPSRPR	0.85		0.6;0.6		down-regulated	H	embryonic stem cell	Phorbol myristate acetate
21406692	(PMA(1h)/Untreated)@HUES 9 cells-AbsFC	SILAC	TiO2	LTQ-FT Ultra+LTQ-Orbitrap+ LTQ-Orbitrap XL	Q7Z4S6	KIF21A	S1212	AREKELSPPPGLP	ELS(ph)PPPGLPSK	1		0.11		down-regulated	H	embryonic stem cell	Phorbol myristate acetate
22210691	(EGF(10min)/Unstimulated R1)@HeLa cell line iTRAQ-Log2FC	iTRAQ	IMAC	LTQ Oribtrap VelosÂ	Q7Z4S6	KIF21A	S1239		KIPEPS(ph)PVTR		0.00761724		-0.633389	down-regulated	H	labeling comparison study	EGF
22210691	(EGF(10min)/Unstimulated R2)@HeLa cell line iTRAQ-Log2FC	iTRAQ	IMAC	LTQ Oribtrap VelosÂ	Q7Z4S6	KIF21A	S1239		KIPEPS(ph)PVTR		0.00507806		-0.544973	down-regulated	H	labeling comparison study	EGF
22210691	(EGF(24h)/Unstimulated R1)@HeLa cell line iTRAQ-Log2FC	iTRAQ	IMAC	LTQ Oribtrap VelosÂ	Q7Z4S6	KIF21A	S1662		NLQDGQIS(ph)DTGDLGEDIASN		0.0286519		-0.637587	down-regulated	H	labeling comparison study	EGF
22210691	(EGF(24h)/Unstimulated R2)@HeLa cell line iTRAQ-Log2FC	iTRAQ	IMAC	LTQ Oribtrap VelosÂ	Q7Z4S6	KIF21A	S1662		NLQDGQIS(ph)DTGDLGEDIASN		0.0244717		-0.636676	down-regulated	H	labeling comparison study	EGF
22210691	(EGF(24h)/Unstimulated R2)@HeLa cell line iTRAQ-Log2FC	iTRAQ	IMAC	LTQ Oribtrap VelosÂ	Q7Z4S6	KIF21A	S1229		QSS(ph)LSEK		0.0410874		-0.530448	down-regulated	H	labeling comparison study	EGF
22210691	(EGF(24h)/Unstimulated R2)@HeLa cell line iTRAQ-Log2FC	iTRAQ	IMAC	LTQ Oribtrap VelosÂ	Q7Z4S6	KIF21A	T1664		NLQDGQISDT(ph)GDLGEDIASN		0.0244717		-0.636676	down-regulated	H	labeling comparison study	EGF
22424773	(IR/DMSO)@U2OS cells-AbsFC	SILAC	TiO2	LTQ Orbitrap	Q7Z4S6	KIF21A	T581	KEDNTDTDQEKKE	SVAGKEDNTDT(ph)DQEK	0.99968		0.74799		down-regulated	H	DNA damage response	IR
23898821	(Crizotinib/Control1)@H3122 cells SILAC R1-AbsFC	SILAC	IMAC	Q Exactive	Q7Z4S6	KIF21A	S1271	TSEASLSPPSSPP	_HSDSGTSEASLS(ph)PPSS(ph)PPSRPR_	0.999765		1.56		Up-regulated	H	Lung cancer	Crizotinib (RTKi)
23898821	(Crizotinib/Control1)@H3122 cells SILAC R1-AbsFC	SILAC	IMAC	Q Exactive	Q7Z4S6	KIF21A	S853	KVTRKLSSSDAPA	_KLS(ph)SSDAPAQDTGSSAAAVETDASR_	0.997895		0.65919		down-regulated	H	Lung cancer	Crizotinib (RTKi)
23898821	(Crizotinib/Control1)@H3122 cells SILAC R2-AbsFC	SILAC	IMAC	Q Exactive	Q7Z4S6	KIF21A	S853	KVTRKLSSSDAPA	_KLS(ph)SSDAPAQDTGSSAAAVETDASR_	0.997895		0.44295		down-regulated	H	Lung cancer	Crizotinib (RTKi)
23898821	(Crizotinib/Control1)@H3122 cells SILAC R3-AbsFC	SILAC	IMAC	Q Exactive	Q7Z4S6	KIF21A	S853	KVTRKLSSSDAPA	_KLS(ph)SSDAPAQDTGSSAAAVETDASR_	0.997895		0.545345		down-regulated	H	Lung cancer	Crizotinib (RTKi)
23898821	(Crizotinib/Control1)@H3122 cells mTRAQ R1-AbsFC	mTRAQ	IMAC	Q Exactive	Q7Z4S6	KIF21A	T579	AGKEDNTDTDQEK	_SVAGKEDNT(ph)DT(ph)DQEK_	1		1.3249		Up-regulated	H	Lung cancer	Crizotinib (RTKi)
23898821	(Crizotinib/Control1)@H3122 cells mTRAQ R1-AbsFC	mTRAQ	IMAC	Q Exactive	Q7Z4S6	KIF21A	S1225	SKIGSISRQSSLS	_IGSIS(ph)RQSS(ph)LSEK_	0.999661		0.67576		down-regulated	H	Lung cancer	Crizotinib (RTKi)
23898821	(Crizotinib/Control1)@H3122 cells mTRAQ R1-AbsFC	mTRAQ	IMAC	Q Exactive	Q7Z4S6	KIF21A	T581	KEDNTDTDQEKKE	_SVAGKEDNT(ph)DT(ph)DQEK_	1		1.4669		Up-regulated	H	Lung cancer	Crizotinib (RTKi)
23898821	(Crizotinib/Control1)@H3122 cells mTRAQ R1-AbsFC	mTRAQ	IMAC	Q Exactive	Q7Z4S6	KIF21A	S853	KVTRKLSSSDAPA	_KLS(ph)SSDAPAQDTGSSAAAVETDASR_	0.988917		0.58402		down-regulated	H	Lung cancer	Crizotinib (RTKi)
23898821	(Crizotinib/Control1)@H3122 cells mTRAQ R3-AbsFC	mTRAQ	IMAC	Q Exactive	Q7Z4S6	KIF21A	S853	KVTRKLSSSDAPA	_KLS(ph)SSDAPAQDTGSSAAAVETDASR_	0.988917		0.418253		down-regulated	H	Lung cancer	Crizotinib (RTKi)
23898821	(Crizotinib/Control1)@H3122 cells mTRAQ R3-AbsFC	mTRAQ	IMAC	Q Exactive	Q7Z4S6	KIF21A	S1212	AREKELSPPPGLP	_ELS(ph)PPPGLPSK_	1		0.557383		down-regulated	H	Lung cancer	Crizotinib (RTKi)
23898821	(Crizotinib/Control2)@H3122 cells SILAC R1-AbsFC	SILAC	IMAC	Q Exactive	Q7Z4S6	KIF21A	S853	KVTRKLSSSDAPA	_KLS(ph)SSDAPAQDTGSSAAAVETDASR_	0.997895		0.639713		down-regulated	H	Lung cancer	Crizotinib (RTKi)
23898821	(Crizotinib/Control2)@H3122 cells SILAC R1-AbsFC	SILAC	IMAC	Q Exactive	Q7Z4S6	KIF21A	S1275	SLSPPSSPPSRPR	_HSDSGTSEASLS(ph)PPSS(ph)PPSRPR_	0.76232		0.702247		down-regulated	H	Lung cancer	Crizotinib (RTKi)
23898821	(Crizotinib/Control2)@H3122 cells SILAC R2-AbsFC	SILAC	IMAC	Q Exactive	Q7Z4S6	KIF21A	S853	KVTRKLSSSDAPA	_KLS(ph)SSDAPAQDTGSSAAAVETDASR_	0.997895		0.55485		down-regulated	H	Lung cancer	Crizotinib (RTKi)
23898821	(Crizotinib/Control2)@H3122 cells SILAC R3-AbsFC	SILAC	IMAC	Q Exactive	Q7Z4S6	KIF21A	S853	KVTRKLSSSDAPA	_KLS(ph)SSDAPAQDTGSSAAAVETDASR_	0.997895		0.433971		down-regulated	H	Lung cancer	Crizotinib (RTKi)
23898821	(Crizotinib/Control2)@H3122 cells SILAC R3-AbsFC	SILAC	IMAC	Q Exactive	Q7Z4S6	KIF21A	S1304	SVQQDKSDESDSS	_LTVSQGNTSVQQDKS(ph)DES(ph)DSSLSEVHR_	0.994262		1.32702		Up-regulated	H	Lung cancer	Crizotinib (RTKi)
23898821	(Crizotinib/Control2)@H3122 cells SILAC R3-AbsFC	SILAC	IMAC	Q Exactive	Q7Z4S6	KIF21A	S1307	QDKSDESDSSLSE	_LTVSQGNTSVQQDKS(ph)DES(ph)DSSLSEVHR_	0.977472		1.32702		Up-regulated	H	Lung cancer	Crizotinib (RTKi)
23898821	(Crizotinib/Control2)@H3122 cells mTRAQ R2-AbsFC	mTRAQ	IMAC	Q Exactive	Q7Z4S6	KIF21A	S1229	SISRQSSLSEKKI	_IGSIS(ph)RQSS(ph)LSEK_	0.9949		0.73882		down-regulated	H	Lung cancer	Crizotinib (RTKi)
23898821	(Crizotinib/Control2)@H3122 cells mTRAQ R2-AbsFC	mTRAQ	IMAC	Q Exactive	Q7Z4S6	KIF21A	S853	KVTRKLSSSDAPA	_KLS(ph)SSDAPAQDTGSSAAAVETDASR_	0.988917		0.57498		down-regulated	H	Lung cancer	Crizotinib (RTKi)
23898821	(Crizotinib/Control2)@H3122 cells mTRAQ R3-AbsFC	mTRAQ	IMAC	Q Exactive	Q7Z4S6	KIF21A	S1225	SKIGSISRQSSLS	_IGSIS(ph)RQSS(ph)LSEK_	0.999661		0.76266		down-regulated	H	Lung cancer	Crizotinib (RTKi)
23898821	(Crizotinib/Control2)@H3122 cells mTRAQ R3-AbsFC	mTRAQ	IMAC	Q Exactive	Q7Z4S6	KIF21A	S853	KVTRKLSSSDAPA	_KLS(ph)SSDAPAQDTGSSAAAVETDASR_	0.988917		0.437828		down-regulated	H	Lung cancer	Crizotinib (RTKi)
23898821	(Crizotinib/Control2)@H3122 cells mTRAQ R3-AbsFC	mTRAQ	IMAC	Q Exactive	Q7Z4S6	KIF21A	S1229	SISRQSSLSEKKI	_IGSIS(ph)RQSS(ph)LSEK_	0.9949		0.676865		down-regulated	H	Lung cancer	Crizotinib (RTKi)
23898821	(Crizotinib/Control2)@H3122 cells mTRAQ R3-AbsFC	mTRAQ	IMAC	Q Exactive	Q7Z4S6	KIF21A	S1304	SVQQDKSDESDSS	_LTVSQGNTSVQQDKS(ph)DES(ph)DS(ph)SLSEVHR_	0.76013		1.40386		Up-regulated	H	Lung cancer	Crizotinib (RTKi)
24275748	(Rapamycin(2min)/Control)@MCF7 cell-AbsFC	SILAC	TiO2	LTQ-Orbitrap XL	Q7Z4S6	KIF21A	T1242	PEPSPVTRRKAYE		0.985475		0.661695045;0.661695045		down-regulated	H	autophagy	Rapamycin
24275748	(Rapamycin(7min)/Control)@MCF7 cell-AbsFC	SILAC	TiO2	LTQ-Orbitrap XL	Q7Z4S6	KIF21A	S1212	AREKEISPPPGIP		1		0.74018;0.74018		down-regulated	H	autophagy	Rapamycin
24275748	(Starvation(30min)/Control)@MCF7 cell-AbsFC	SILAC	TiO2	LTQ-Orbitrap XL	Q7Z4S6	KIF21A	S1212	AREKEISPPPGIP		1		0.723398344;0.723398344		down-regulated	H	autophagy	Starvation
24275748	(Starvation(7min)/Control)@MCF7 cell-AbsFC	SILAC	TiO2	LTQ-Orbitrap XL	Q7Z4S6	KIF21A	S1212	AREKEISPPPGIP		1		0.66599;0.66599		down-regulated	H	autophagy	Starvation
24961811	(BRAFV600E(OIS)/Cycling(9d))@HDF cell line-Log2FC	SILAC	Ti4+-IMAC	LTQ Orbitrap Velos	Q7Z4S6	KIF21A	S1239	EKKIPEPSPVTRRKA	KIPEPS(ph)PVTR	100			-1.54757	down-regulated	H	Cancer	BRAFV600E(OIS)
24961811	(BRAFV600E+sh-C/EBP beta(OISb)/Cycling(9d))@HDF cell line-Log2FC	SILAC	Ti4+-IMAC	LTQ Orbitrap Velos	Q7Z4S6	KIF21A	S1239	EKKIPEPSPVTRRKA	KIPEPS(ph)PVTR	100			-1.36893	down-regulated	H	Cancer	BRAFV600E+sh-C/EBP(OISb)
25002506	(BI-D1870(2h)/DMSO)@A375 cells-Log2FC (calc)	SILAC	TiO2	Orbitrap	Q7Z4S6	KIF21A	S1212		EKELS (ph)PPPGLPSK	1		0.66595	-0.586514	down-regulated	H	Skin Cancer	BI-D1870 (RSKi)
25002506	(BI-D1870(2h)/DMSO)@A375 cells-Log2FC (calc)	SILAC	TiO2	Orbitrap	Q7Z4S6	KIF21A	S1239		KIPEPS (ph)PVTR	0.996188		0.49387	-1.0178	down-regulated	H	Skin Cancer	BI-D1870 (RSKi)
25002506	(BI-D1870+PMA(30min)/PMA(30min))@HEK293 cells-Log2FC (calc)	SILAC	TiO2	Orbitrap	Q7Z4S6	KIF21A	S1212		EKELS (ph)PPPGLPSK	1		0.59417	-0.751052	down-regulated	H	Skin Cancer	BI-D1870 (RSKi) + PMA
25002506	(BI-D1870+PMA(30min)/PMA(30min))@HEK293 cells-Log2FC (calc)	SILAC	TiO2	Orbitrap	Q7Z4S6	KIF21A	S855		KLSSSDAPAQDTGSSAAAVETDASR	0.670652		0.7263	-0.461363	down-regulated	H	Skin Cancer	BI-D1870 (RSKi) + PMA
25002506	(BI-D1870+PMA(30min)/PMA(30min))@HEK293 cells-Log2FC (calc)	SILAC	TiO2	Orbitrap	Q7Z4S6	KIF21A	S1239		KIPEPS (ph)PVTR	0.996188		0.35734	-1.48463	down-regulated	H	Skin Cancer	BI-D1870 (RSKi) + PMA
25002506	(BI-D1870+PMA(30min)/PMA(30min))@HEK293 cells-Log2FC (calc)	SILAC	TiO2	Orbitrap	Q7Z4S6	KIF21A	S853		KLSSSDAPAQDTGSSAAAVETDASR	0.743146		0.7382	-0.437916	down-regulated	H	Skin Cancer	BI-D1870 (RSKi) + PMA
25002506	(PD184352+PMA (30min)/PMA (30min))@HEK293 cells-Log2FC (calc)	SILAC	TiO2	Orbitrap	Q7Z4S6	KIF21A	S1212		EKELS (ph)PPPGLPSK	1		0.54718	-0.869913	down-regulated	H	Skin Cancer	PD184352 (MEKi)
25002506	(RSK1/2 RNAi PMA (30min)/Control)@HEK293 cells-Log2FC (calc)	SILAC	TiO2	Orbitrap	Q7Z4S6	KIF21A	S1275		HSDSGTSEASLS (ph)PPSS (ph)PPSRPR	0.787049		1.3791	0.463727	Up-regulated	H	Skin Cancer	RSK1/2-RNAi
25002506	(RSK1/2 RNAi/Control)@A375 cells-Log2FC (calc)	SILAC	TiO2	Orbitrap	Q7Z4S6	KIF21A	S1239		KIPEPS (ph)PVTR	0.996188		0.65809	-0.603643	down-regulated	H	Skin Cancer	RSK1/2-RNAi
25002506	(RSK1/2 RNAi/Control)@A375 cells-Log2FC (calc)	SILAC	TiO2	Orbitrap	Q7Z4S6	KIF21A	S1212		EKELS (ph)PPPGLPSK	1		0.74984	-0.415345	down-regulated	H	Skin Cancer	RSK1/2-RNAi
25056879	(TGF-beta(10min)/TGF-beta(5min))@HaCaT cell line-Log2FC	SILAC	TiO2	Q Exactive	Q7Z4S6	KIF21A	S853	RPMSDKVAGKVTRKLSSSDAPAQDTGSSAAA		0.995202	3.71804		0.879625	Up-regulated	H	TGF-ÃŽÂ² signaling	TGF-beta
25056879	(TGF-beta(10min)/TGF-beta(5min))@HaCaT cell line-Log2FC	SILAC	TiO2	Q Exactive	Q7Z4S6	KIF21A	S1229	PPGLPSKIGSISRQSSLSEKKIPEPSPVTRR		0.992902	3.16813		-1.67406	down-regulated	H	TGF-ÃŽÂ² signaling	TGF-beta
25056879	(TGF-beta(10min)/TGF-beta(5min))@HaCaT cell line-Log2FC	SILAC	TiO2	Q Exactive	Q7Z4S6	KIF21A	S1239	ISRQSSLSEKKIPEPSPVTRRKAYEKAEKSK		0.999982	3.74095		-0.654959	down-regulated	H	TGF-ÃŽÂ² signaling	TGF-beta
25056879	(TGF-beta(10min)/Unstimulated)@HaCaT cell line-Log2FC	SILAC	TiO2	Q Exactive	Q7Z4S6	KIF21A	S1229	PPGLPSKIGSISRQSSLSEKKIPEPSPVTRR		0.992902	3.16813		-1.38593	down-regulated	H	TGF-ÃŽÂ² signaling	TGF-beta
25056879	(TGF-beta(10min)/Unstimulated)@HaCaT cell line-Log2FC	SILAC	TiO2	Q Exactive	Q7Z4S6	KIF21A	S1212	MNTETSGTSAREKELSPPPGLPSKIGSISRQ		1	4.99613		-0.98569	down-regulated	H	TGF-ÃŽÂ² signaling	TGF-beta
25056879	(TGF-beta(10min)/Unstimulated)@HaCaT cell line-Log2FC	SILAC	TiO2	Q Exactive	Q7Z4S6	KIF21A	S1239	ISRQSSLSEKKIPEPSPVTRRKAYEKAEKSK		0.999982	3.74095		-1.14619	down-regulated	H	TGF-ÃŽÂ² signaling	TGF-beta
25056879	(TGF-beta(15min)/TGF-beta(10min))@HaCaT cell line-Log2FC	SILAC	TiO2	Q Exactive	Q7Z4S6	KIF21A	S1212	MNTETSGTSAREKELSPPPGLPSKIGSISRQ		1	4.99613		1.85875	Up-regulated	H	TGF-ÃŽÂ² signaling	TGF-beta
25056879	(TGF-beta(15min)/TGF-beta(10min))@HaCaT cell line-Log2FC	SILAC	TiO2	Q Exactive	Q7Z4S6	KIF21A	S1229	PPGLPSKIGSISRQSSLSEKKIPEPSPVTRR		0.992902	3.16813		2.37845	Up-regulated	H	TGF-ÃŽÂ² signaling	TGF-beta
25056879	(TGF-beta(15min)/TGF-beta(10min))@HaCaT cell line-Log2FC	SILAC	TiO2	Q Exactive	Q7Z4S6	KIF21A	S853	RPMSDKVAGKVTRKLSSSDAPAQDTGSSAAA		0.995202	3.71804		0.683558	Up-regulated	H	TGF-ÃŽÂ² signaling	TGF-beta
25056879	(TGF-beta(15min)/TGF-beta(10min))@HaCaT cell line-Log2FC	SILAC	TiO2	Q Exactive	Q7Z4S6	KIF21A	S1239	ISRQSSLSEKKIPEPSPVTRRKAYEKAEKSK		0.999982	3.74095		2.35277	Up-regulated	H	TGF-ÃŽÂ² signaling	TGF-beta
25056879	(TGF-beta(15min)/TGF-beta(5min))@HaCaT cell line-Log2FC	SILAC	TiO2	Q Exactive	Q7Z4S6	KIF21A	S1239	ISRQSSLSEKKIPEPSPVTRRKAYEKAEKSK		0.999982	3.74095		1.69782	Up-regulated	H	TGF-ÃŽÂ² signaling	TGF-beta
25056879	(TGF-beta(15min)/TGF-beta(5min))@HaCaT cell line-Log2FC	SILAC	TiO2	Q Exactive	Q7Z4S6	KIF21A	S853	RPMSDKVAGKVTRKLSSSDAPAQDTGSSAAA		0.995202	3.71804		1.56318	Up-regulated	H	TGF-ÃŽÂ² signaling	TGF-beta
25056879	(TGF-beta(15min)/TGF-beta(5min))@HaCaT cell line-Log2FC	SILAC	TiO2	Q Exactive	Q7Z4S6	KIF21A	S1212	MNTETSGTSAREKELSPPPGLPSKIGSISRQ		1	4.99613		1.60734	Up-regulated	H	TGF-ÃŽÂ² signaling	TGF-beta
25056879	(TGF-beta(15min)/TGF-beta(5min))@HaCaT cell line-Log2FC	SILAC	TiO2	Q Exactive	Q7Z4S6	KIF21A	S1229	PPGLPSKIGSISRQSSLSEKKIPEPSPVTRR		0.992902	3.16813		0.704386	Up-regulated	H	TGF-ÃŽÂ² signaling	TGF-beta
25056879	(TGF-beta(15min)/Unstimulated)@HaCaT cell line-Log2FC	SILAC	TiO2	Q Exactive	Q7Z4S6	KIF21A	S1212	MNTETSGTSAREKELSPPPGLPSKIGSISRQ		1	2.07167		-0.576876	down-regulated	H	TGF-ÃŽÂ² signaling	TGF-beta
25056879	(TGF-beta(15min)/Unstimulated)@HaCaT cell line-Log2FC	SILAC	TiO2	Q Exactive	Q7Z4S6	KIF21A	S1239	ISRQSSLSEKKIPEPSPVTRRKAYEKAEKSK		0.999982	5.55932		1.05486	Up-regulated	H	TGF-ÃŽÂ² signaling	TGF-beta
25056879	(TGF-beta(15min)/Unstimulated)@HaCaT cell line-Log2FC	SILAC	TiO2	Q Exactive	Q7Z4S6	KIF21A	S1229	PPGLPSKIGSISRQSSLSEKKIPEPSPVTRR		0.992902	3.3564		0.563919	Up-regulated	H	TGF-ÃŽÂ² signaling	TGF-beta
25056879	(TGF-beta(20min)/(TGF-beta(5min))@HaCaT cell line-Log2FC	SILAC	TiO2	Q Exactive	Q7Z4S6	KIF21A	S1239	ISRQSSLSEKKIPEPSPVTRRKAYEKAEKSK		0.999982	3.74095		0.611004	Up-regulated	H	TGF-ÃŽÂ² signaling	TGF-beta
25056879	(TGF-beta(20min)/(TGF-beta(5min))@HaCaT cell line-Log2FC	SILAC	TiO2	Q Exactive	Q7Z4S6	KIF21A	S853	RPMSDKVAGKVTRKLSSSDAPAQDTGSSAAA		0.995202	3.71804		2.22797	Up-regulated	H	TGF-ÃŽÂ² signaling	TGF-beta
25056879	(TGF-beta(20min)/(TGF-beta(5min))@HaCaT cell line-Log2FC	SILAC	TiO2	Q Exactive	Q7Z4S6	KIF21A	S1212	MNTETSGTSAREKELSPPPGLPSKIGSISRQ		1	4.99613		1.5231	Up-regulated	H	TGF-ÃŽÂ² signaling	TGF-beta
25056879	(TGF-beta(20min)/TGF-beta(10min))@HaCaT cell line-Log2FC	SILAC	TiO2	Q Exactive	Q7Z4S6	KIF21A	S1212	MNTETSGTSAREKELSPPPGLPSKIGSISRQ		1	4.99613		1.77452	Up-regulated	H	TGF-ÃŽÂ² signaling	TGF-beta
25056879	(TGF-beta(20min)/TGF-beta(10min))@HaCaT cell line-Log2FC	SILAC	TiO2	Q Exactive	Q7Z4S6	KIF21A	S1229	PPGLPSKIGSISRQSSLSEKKIPEPSPVTRR		0.992902	3.16813		1.49121	Up-regulated	H	TGF-ÃŽÂ² signaling	TGF-beta
25056879	(TGF-beta(20min)/TGF-beta(10min))@HaCaT cell line-Log2FC	SILAC	TiO2	Q Exactive	Q7Z4S6	KIF21A	S853	RPMSDKVAGKVTRKLSSSDAPAQDTGSSAAA		0.995202	3.71804		1.34835	Up-regulated	H	TGF-ÃŽÂ² signaling	TGF-beta
25056879	(TGF-beta(20min)/TGF-beta(10min))@HaCaT cell line-Log2FC	SILAC	TiO2	Q Exactive	Q7Z4S6	KIF21A	S1239	ISRQSSLSEKKIPEPSPVTRRKAYEKAEKSK		0.999982	3.74095		1.26596	Up-regulated	H	TGF-ÃŽÂ² signaling	TGF-beta
25056879	(TGF-beta(20min)/TGF-beta(15min))@HaCaT cell line-Log2FC	SILAC	TiO2	Q Exactive	Q7Z4S6	KIF21A	S1239	ISRQSSLSEKKIPEPSPVTRRKAYEKAEKSK		0.999982	3.74095		-1.08681	down-regulated	H	TGF-ÃŽÂ² signaling	TGF-beta
25056879	(TGF-beta(20min)/TGF-beta(15min))@HaCaT cell line-Log2FC	SILAC	TiO2	Q Exactive	Q7Z4S6	KIF21A	S853	RPMSDKVAGKVTRKLSSSDAPAQDTGSSAAA		0.995202	3.71804		0.664792	Up-regulated	H	TGF-ÃŽÂ² signaling	TGF-beta
25056879	(TGF-beta(20min)/TGF-beta(15min))@HaCaT cell line-Log2FC	SILAC	TiO2	Q Exactive	Q7Z4S6	KIF21A	S1229	PPGLPSKIGSISRQSSLSEKKIPEPSPVTRR		0.992902	3.16813		-0.887238	down-regulated	H	TGF-ÃŽÂ² signaling	TGF-beta
25056879	(TGF-beta(20min)/Unstimulated)@HaCaT cell line-Log2FC	SILAC	TiO2	Q Exactive	Q7Z4S6	KIF21A	S853	RPMSDKVAGKVTRKLSSSDAPAQDTGSSAAA		0.995202	3.71804		0.991806	Up-regulated	H	TGF-ÃŽÂ² signaling	TGF-beta
25056879	(TGF-beta(20min)/Unstimulated)@HaCaT cell line-Log2FC	SILAC	TiO2	Q Exactive	Q7Z4S6	KIF21A	S1212	MNTETSGTSAREKELSPPPGLPSKIGSISRQ		1	4.99613		0.788828	Up-regulated	H	TGF-ÃŽÂ² signaling	TGF-beta
25056879	(TGF-beta(5min)/Unstimulated)@HaCaT cell line-Log2FC	SILAC	TiO2	Q Exactive	Q7Z4S6	KIF21A	S1212	MNTETSGTSAREKELSPPPGLPSKIGSISRQ		1	4.99613		-0.734272	down-regulated	H	TGF-ÃŽÂ² signaling	TGF-beta
25056879	(TGF-beta(5min)/Unstimulated)@HaCaT cell line-Log2FC	SILAC	TiO2	Q Exactive	Q7Z4S6	KIF21A	S853	RPMSDKVAGKVTRKLSSSDAPAQDTGSSAAA		0.995202	3.71804		-1.23617	down-regulated	H	TGF-ÃŽÂ² signaling	TGF-beta
25056879	(TGF-beta(5min)/Unstimulated)@HaCaT cell line-Log2FC	SILAC	TiO2	Q Exactive	Q7Z4S6	KIF21A	S1239	ISRQSSLSEKKIPEPSPVTRRKAYEKAEKSK		0.999982	3.74095		-0.491231	down-regulated	H	TGF-ÃŽÂ² signaling	TGF-beta
25159151	(EGF(15min)/Untreated)@HeLa cells-Log2FC (calc)	Label Free	TiO2	Q Exactive	Q7Z4S6	KIF21A	S1229	PPGLPSKIGSISRQSSLSEKKIPEPSPVTRR		0.999032	0.000101599	0.27877	-1.84285	down-regulated	H	Human Cancer	EGF
25159151	(EGF(15min)/Untreated)@HeLa cells-Log2FC (calc)	Label Free	TiO2	Q Exactive	Q7Z4S6	KIF21A	S1673	DGQISDTGDLGEDIASN______________		1	0.00430701	0.135273	-2.88605	down-regulated	H	Human Cancer	EGF
25159151	(EGF(15min)/Untreated)@HeLa cells-Log2FC (calc)	Label Free	TiO2	Q Exactive	Q7Z4S6	KIF21A	S1212	MNTETSGTSAREKELSPPPGLPSKIGSISRQ		1	0.0144503	0.517183	-0.951253	down-regulated	H	Human Cancer	EGF
25159151	(EGF(15min)/Untreated)@HeLa cells-Log2FC (calc)	Label Free	TiO2	Q Exactive	Q7Z4S6	KIF21A	S1293	SRPRNELNVFNRLTVSQGNTSVQQDKSDESD		0.999861	0.0136823	0.173596	-2.52619	down-regulated	H	Human Cancer	EGF
25159151	(Nocodazole/Untreated)@HeLa cells TiO2-Log2FC (calc)	Label Free	TiO2	Q Exactive	Q7Z4S6	KIF21A	S853	RPMSDKVAGKVTRKLSSSDAPAQDTGSSAAA		0.999226	0.000837341	0.448595	-1.15651	down-regulated	H	Human Cancer	Nocodazole
25159151	(Nocodazole/Untreated)@HeLa cells TiO2-Log2FC (calc)	Label Free	TiO2	Q Exactive	Q7Z4S6	KIF21A	S1225	ELSPPPGLPSKIGSISRQSSLSEKKIPEPSP		0.999926	0.00560063	0.250953	-1.99451	down-regulated	H	Human Cancer	Nocodazole
25159151	(Nocodazole/Untreated)@HeLa cells TiO2-Log2FC (calc)	Label Free	TiO2	Q Exactive	Q7Z4S6	KIF21A	S1228	PPPGLPSKIGSISRQSSLSEKKIPEPSPVTR		0.889474	0.0446034	0.25	-2	down-regulated	H	Human Cancer	Nocodazole
25159151	(Nocodazole/Untreated)@HeLa cells TiO2-Log2FC (calc)	Label Free	TiO2	Q Exactive	Q7Z4S6	KIF21A	S1229	PPGLPSKIGSISRQSSLSEKKIPEPSPVTRR		0.999032	7.03791e-05	0.251147	-1.99339	down-regulated	H	Human Cancer	Nocodazole
25159151	(Nocodazole/Untreated)@HeLa cells TiO2-Log2FC (calc)	Label Free	TiO2	Q Exactive	Q7Z4S6	KIF21A	S1293	SRPRNELNVFNRLTVSQGNTSVQQDKSDESD		0.999861	0.00073356	1.95494	0.967121	Up-regulated	H	Human Cancer	Nocodazole
25159151	(Nocodazole/Untreated)@HeLa cells TiO2-Log2FC (calc)	Label Free	TiO2	Q Exactive	Q7Z4S6	KIF21A	S524	RATARAPYFSGSSTFSPTILSSDKETIEIID		0.999903	0.025752	7.71907	2.94843	Up-regulated	H	Human Cancer	Nocodazole
25404012	(EGF/Control)@H1975 cell line-AbsFC	SILAC	TiO2	LTQ Orbitrap Elite+LTQ Orbitrap	Q7Z4S6	KIF21A	S1212		EKELS(ph)PPPGLPSK	1		0.72859		down-regulated	H	Lung adenocarcinoma	EGF
25404012	(EGF/Control)@H1975 cell line-AbsFC	SILAC	TiO2	LTQ Orbitrap Elite+LTQ Orbitrap	Q7Z4S6	KIF21A	S1239		KIPEPS(ph)PVTR	0.98191		0.63464		down-regulated	H	Lung adenocarcinoma	EGF
25404012	(EGF/Control)@H1975 cell line-AbsFC	SILAC	TiO2	LTQ Orbitrap Elite+LTQ Orbitrap	Q7Z4S6	KIF21A	S1271		HSDSGTSEASLS(ph)PPS(ph)SPPSRPR	0.753363		0.6553		down-regulated	H	Lung adenocarcinoma	EGF
25404012	(EGF/Control)@H3255 cell line-AbsFC	SILAC	TiO2	LTQ Orbitrap Elite+LTQ Orbitrap	Q7Z4S6	KIF21A	S1223		IGS(ph)IS(ph)RQSSLSEK	0.807726		1.8112		Up-regulated	H	Lung adenocarcinoma	EGF
25404012	(EGF/Control)@H3255 cell line-AbsFC	SILAC	TiO2	LTQ Orbitrap Elite+LTQ Orbitrap	Q7Z4S6	KIF21A	S1212		EKELS(ph)PPPGLPSK	1		0.71711		down-regulated	H	Lung adenocarcinoma	EGF
25404012	(EGF/Control)@H3255 cell line-AbsFC	SILAC	TiO2	LTQ Orbitrap Elite+LTQ Orbitrap	Q7Z4S6	KIF21A	S1239		KIPEPS(ph)PVTR	0.999315		0.7183		down-regulated	H	Lung adenocarcinoma	EGF
25404012	(Erlotinib+EGF/Control)@H3255 cell line-AbsFC	SILAC	TiO2	LTQ Orbitrap Elite+LTQ Orbitrap	Q7Z4S6	KIF21A	S1228		IGSISRQS(ph)S(ph)LSEK	0.905894		1.4189		Up-regulated	H	Lung adenocarcinoma	Erlotinib+EGF
25404012	(Erlotinib+EGF/Control)@H3255 cell line-AbsFC	SILAC	TiO2	LTQ Orbitrap Elite+LTQ Orbitrap	Q7Z4S6	KIF21A	S1223		IGS(ph)IS(ph)RQSSLSEK	0.807726		1.5544		Up-regulated	H	Lung adenocarcinoma	Erlotinib+EGF
25404012	(Erlotinib+EGF/Control)@H3255 cell line-AbsFC	SILAC	TiO2	LTQ Orbitrap Elite+LTQ Orbitrap	Q7Z4S6	KIF21A	S1229		IGSISRQS(ph)S(ph)LSEK	0.973601		1.4189		Up-regulated	H	Lung adenocarcinoma	Erlotinib+EGF
25907765	(Starvation/Restimulation)@shRaptor HeLa cells-AvgFC	SILAC	TiO2	LTQ-FT	Q7Z4S6	KIF21A	S853		KLS(ph)SSDAPAQDTGSSAAAVETDASR	0.89296		2.2248		Up-regulated	H	mTORC1 Inhibition	Starvation/Restimulation
26278961	(CIP2A siRNA/Control)@HeLa cells CNA-Log2FC (calc)	dimethyl-labelling	TiO2	Q Exactive	Q7Z4S6	KIF21A	S1212	EKELSPPPGLPSK				1.9459	0.960434	Up-regulated	H	Pan Cancer	siCIP2A
26278961	(CIP2A siRNA/Control)@HeLa cells GPNA-Log2FC (calc)	dimethyl-labelling	TiO2	Q Exactive	Q7Z4S6	KIF21A	S1212	EKELSPPPGLPSK				0.699178	-0.516269	down-regulated	H	Pan Cancer	siCIP2A
26278961	(OA/Control)@HeLa cells CNA-Log2FC (calc)	dimethyl-labelling	TiO2	Q Exactive	Q7Z4S6	KIF21A	S1212	EKELSPPPGLPSK				1.45508	0.541103	Up-regulated	H	Pan Cancer	Okadaic acid (PP2Ai)
26278961	(OA/Control)@HeLa cells GCNA-Log2FC (calc)	dimethyl-labelling	TiO2	Q Exactive	Q7Z4S6	KIF21A	S1212	EKELSPPPGLPSK				0.705838	-0.502591	down-regulated	H	Pan Cancer	Okadaic acid (PP2Ai)
26278961	(OA/Control)@HeLa cells GPNA-Log2FC (calc)	dimethyl-labelling	TiO2	Q Exactive	Q7Z4S6	KIF21A	S1212	EKELSPPPGLPSK				0.758384	-0.399	down-regulated	H	Pan Cancer	Okadaic acid (PP2Ai)
26278961	(OA/Control)@HeLa cells QCNA-Log2FC (calc)	dimethyl-labelling	TiO2	Q Exactive	Q7Z4S6	KIF21A	S1212	EKELSPPPGLPSK				0.527858	-0.921777	down-regulated	H	Pan Cancer	Okadaic acid (PP2Ai)
26278961	(RAS siRNA/Control)@HeLa cells CNA-Log2FC (calc)	dimethyl-labelling	TiO2	Q Exactive	Q7Z4S6	KIF21A	S1212	EKELSPPPGLPSK				1.5209	0.604926	Up-regulated	H	Pan Cancer	siRAS
26278961	(RAS siRNA/Control)@HeLa cells GPNA-Log2FC (calc)	dimethyl-labelling	TiO2	Q Exactive	Q7Z4S6	KIF21A	S1212	EKELSPPPGLPSK				0.55545	-0.848271	down-regulated	H	Pan Cancer	siRAS
27134283	(Flavopiridol/DMSO)@HeLa cells-AvgFC	SILAC	TiO2	Q-Exactive Plus	Q7Z4S6	KIF21A	S1239	KKIPEPSPVTRRK	KIPEPS(ph)PVTR	1	0.0021		-0.53	down-regulated	H	Cdk1 inhibition	Flavopiridol
27134283	(RO-3306/DMSO)@HeLa cells-AvgFC	SILAC	TiO2	Q-Exactive Plus	Q7Z4S6	KIF21A	S1239	KKIPEPSPVTRRK	KIPEPS(ph)PVTR	1	0.037		-0.41	down-regulated	H	Cdk1 inhibition	RO-3306 (CDK1i)
27136326	(EGF(8min)/Unstimulated)@HeLa cells-Avg Log2FC	SILAC	TiO2	LTQ-Orbitrap Velos	Q7Z4S6	KIF21A	S1212	MNTETSGTSAREKELSPPPGLPSKIGSISRQ	_ELS(ph)PPPGLPSK_				0.4242	Up-regulated	H	Growth factor stimulation	EGF
27136326	(EGF(90min)/Unstimulated)@HeLa cells-Avg Log2FC	SILAC	TiO2	LTQ-Orbitrap Velos	Q7Z4S6	KIF21A	S1212	MNTETSGTSAREKELSPPPGLPSKIGSISRQ	_ELS(ph)PPPGLPSK_				0.6668	Up-regulated	H	Growth factor stimulation	EGF
27174698	(CHC siRNA/Luc siRNA)@HeLa S3 cells-AvgFC	Dimethyl labeling	TiO2	LTQ-Orbitrap Velos	Q7Z4S6	KIF21A	S524		APYFSGSSTFS(ph)PTILSSDKETIEIIDLAK	0.972578		2.5124		Up-regulated	H	Knockdown	siClathrin heavy chains
28102081	(Her2+ve AU565 cell /Her2-ve T47D cell-Log2FC	TMT	TIO2+Anti-pY	Q Exactive HF	Q7Z4S6	KIF21A	S1229	PPGLPSKIGSISRQSSLSEKKIPEPSPVTRR		0.799653	0.000109781		1.05192	Up-regulated	H	Breast Tumor	Her2 Pos/Neg
28102081	(Her2+ve AU565 cell /Her2-ve T47D cell-Log2FC	TMT	TIO2+Anti-pY	Q Exactive HF	Q7Z4S6	KIF21A	S841	KTEEVTALRRQVRPMSDKVAGKVTRKLSSSD		1	8.21077e-05		1.98736	Up-regulated	H	Breast Tumor	Her2 Pos/Neg
28102081	(Her2+ve AU565 cell /Her2-ve T47D cell-Log2FC	TMT	TIO2+Anti-pY	Q Exactive HF	Q7Z4S6	KIF21A	T581	NREERSVAGKEDNTDTDQEKKEEKGVSEREN		0.805294	0.0258704		1.22951	Up-regulated	H	Breast Tumor	Her2 Pos/Neg
28102081	(Her2+ve AU565 cell /Her2-ve T47D cell-Log2FC	TMT	TIO2+Anti-pY	Q Exactive HF	Q7Z4S6	KIF21A	S1225	ELSPPPGLPSKIGSISRQSSLSEKKIPEPSP		0.821711	0.000109781		1.05192	Up-regulated	H	Breast Tumor	Her2 Pos/Neg
28102081	(Her2+ve AU565 cell /Her2-ve T47D cell-Log2FC	TMT	TIO2+Anti-pY	Q Exactive HF	Q7Z4S6	KIF21A	S1239	ISRQSSLSEKKIPEPSPVTRRKAYEKAEKSK		0.999645	0.00783966		1.23094	Up-regulated	H	Breast Tumor	Her2 Pos/Neg
28102081	(Her2+ve AU565 cell/Her2-ve MDA-MB-231 cell-Log2FC	TMT	TIO2+Anti-pY	Q Exactive HF	Q7Z4S6	KIF21A	T581	NREERSVAGKEDNTDTDQEKKEEKGVSEREN		0.805294	0.0258704		1.22951	Up-regulated	H	Breast Tumor	Her2 Pos/Neg
28102081	(Her2+ve AU565 cell/Her2-ve MDA-MB-231 cell-Log2FC	TMT	TIO2+Anti-pY	Q Exactive HF	Q7Z4S6	KIF21A	S841	KTEEVTALRRQVRPMSDKVAGKVTRKLSSSD		1	8.21077e-05		1.98736	Up-regulated	H	Breast Tumor	Her2 Pos/Neg
28102081	(Her2+ve AU565 cell/Her2-ve MDA-MB-231 cell-Log2FC	TMT	TIO2+Anti-pY	Q Exactive HF	Q7Z4S6	KIF21A	S1239	ISRQSSLSEKKIPEPSPVTRRKAYEKAEKSK		0.999645	0.00783966		1.23094	Up-regulated	H	Breast Tumor	Her2 Pos/Neg
28102081	(Her2+ve AU565 cell/Her2-ve MDA-MB-231 cell-Log2FC	TMT	TIO2+Anti-pY	Q Exactive HF	Q7Z4S6	KIF21A	S1225	ELSPPPGLPSKIGSISRQSSLSEKKIPEPSP		0.821711	0.000109781		1.05192	Up-regulated	H	Breast Tumor	Her2 Pos/Neg
28102081	(Her2+ve AU565 cell/Her2-ve MDA-MB-231 cell-Log2FC	TMT	TIO2+Anti-pY	Q Exactive HF	Q7Z4S6	KIF21A	S1229	PPGLPSKIGSISRQSSLSEKKIPEPSPVTRR		0.799653	0.000109781		1.05192	Up-regulated	H	Breast Tumor	Her2 Pos/Neg
28102081	(Her2+ve HCC1954 cell/Her2-ve HCC1500 cell-Log2FC	TMT	TIO2+Anti-pY	Q Exactive HF	Q7Z4S6	KIF21A	S1229	PPGLPSKIGSISRQSSLSEKKIPEPSPVTRR		0.799653	0.000109781		1.051916622;1.051916622;1.051916622	Up-regulated	H	Breast Tumor	Her2 Pos/Neg
28102081	(Her2+ve HCC1954 cell/Her2-ve HCC1500 cell-Log2FC	TMT	TIO2+Anti-pY	Q Exactive HF	Q7Z4S6	KIF21A	T581	NREERSVAGKEDNTDTDQEKKEEKGVSEREN		0.805294	0.0258704		1.22950544;1.22950544;1.22950544	Up-regulated	H	Breast Tumor	Her2 Pos/Neg
28102081	(Her2+ve HCC1954 cell/Her2-ve HCC1500 cell-Log2FC	TMT	TIO2+Anti-pY	Q Exactive HF	Q7Z4S6	KIF21A	S1239	ISRQSSLSEKKIPEPSPVTRRKAYEKAEKSK		0.999645	0.00783966		1.230936642;1.230936642;1.230936642	Up-regulated	H	Breast Tumor	Her2 Pos/Neg
28102081	(Her2+ve HCC1954 cell/Her2-ve HCC1500 cell-Log2FC	TMT	TIO2+Anti-pY	Q Exactive HF	Q7Z4S6	KIF21A	S841	KTEEVTALRRQVRPMSDKVAGKVTRKLSSSD		1	8.21077e-05		1.987357263;1.987357263;1.987357263	Up-regulated	H	Breast Tumor	Her2 Pos/Neg
28102081	(Her2+ve HCC1954 cell/Her2-ve HCC1500 cell-Log2FC	TMT	TIO2+Anti-pY	Q Exactive HF	Q7Z4S6	KIF21A	S1225	ELSPPPGLPSKIGSISRQSSLSEKKIPEPSP		0.821711	0.000109781		1.051916622;1.051916622;1.051916622	Up-regulated	H	Breast Tumor	Her2 Pos/Neg
28102081	(Her2+ve SKBR3/CAMA1 cell/Her2-ve T47D cell-Log2FC	TMT	TIO2+Anti-pY	Q Exactive HF	Q7Z4S6	KIF21A	S1239	ISRQSSLSEKKIPEPSPVTRRKAYEKAEKSK		0.999645	0.00783966		1.23094	Up-regulated	H	Breast Tumor	Her2 Pos/Neg
28102081	(Her2+ve SKBR3/CAMA1 cell/Her2-ve T47D cell-Log2FC	TMT	TIO2+Anti-pY	Q Exactive HF	Q7Z4S6	KIF21A	S1225	ELSPPPGLPSKIGSISRQSSLSEKKIPEPSP		0.821711	0.000109781		1.05192	Up-regulated	H	Breast Tumor	Her2 Pos/Neg
28102081	(Her2+ve SKBR3/CAMA1 cell/Her2-ve T47D cell-Log2FC	TMT	TIO2+Anti-pY	Q Exactive HF	Q7Z4S6	KIF21A	S1229	PPGLPSKIGSISRQSSLSEKKIPEPSPVTRR		0.799653	0.000109781		1.05192	Up-regulated	H	Breast Tumor	Her2 Pos/Neg
28102081	(Her2+ve SKBR3/CAMA1 cell/Her2-ve T47D cell-Log2FC	TMT	TIO2+Anti-pY	Q Exactive HF	Q7Z4S6	KIF21A	T581	NREERSVAGKEDNTDTDQEKKEEKGVSEREN		0.805294	0.0258704		1.22951	Up-regulated	H	Breast Tumor	Her2 Pos/Neg
28102081	(Her2+ve SKBR3/CAMA1 cell/Her2-ve T47D cell-Log2FC	TMT	TIO2+Anti-pY	Q Exactive HF	Q7Z4S6	KIF21A	S841	KTEEVTALRRQVRPMSDKVAGKVTRKLSSSD		1	8.21077e-05		1.98736	Up-regulated	H	Breast Tumor	Her2 Pos/Neg
28102081	(Her2+ve/Her2-ve)@AU565+MDA-MB-231 cell-Log2FC	TMT	TIO2+Anti-pY	Q Exactive HF	Q7Z4S6	KIF21A	S855	MSDKVAGKVTRKLSSSDAPAQDTGSSAAAVE		1	0.0128001		-0.649997	down-regulated	H	Breast Tumor	Her2 Pos/Neg
28102081	(Her2+ve/Her2-ve)@AU565+MDA-MB-231 cell-Log2FC	TMT	TIO2+Anti-pY	Q Exactive HF	Q7Z4S6	KIF21A	T1664	RIWKARNLQDGQISDTGDLGEDIASN_____		0.805294	0.0304795		0.533126	Up-regulated	H	Breast Tumor	Her2 Pos/Neg
28102081	(Her2+ve/Her2-ve)@AU565+T47D cell-Log2FC	TMT	TIO2+Anti-pY	Q Exactive HF	Q7Z4S6	KIF21A	T1664	RIWKARNLQDGQISDTGDLGEDIASN_____		0.805294	0.0304795		0.533126	Up-regulated	H	Breast Tumor	Her2 Pos/Neg
28102081	(Her2+ve/Her2-ve)@AU565+T47D cell-Log2FC	TMT	TIO2+Anti-pY	Q Exactive HF	Q7Z4S6	KIF21A	S855	MSDKVAGKVTRKLSSSDAPAQDTGSSAAAVE		1	0.0128001		-0.649997	down-regulated	H	Breast Tumor	Her2 Pos/Neg
28102081	(Her2+ve/Her2-ve)@AU565+T47D cell-Log2FC	TMT	TIO2+Anti-pY	Q Exactive HF	Q7Z4S6	KIF21A	S1225	ELSPPPGLPSKIGSISRQSSLSEKKIPEPSP		0.799653	0.00783966		1.23094	Up-regulated	H	Breast Tumor	Her2 Pos/Neg
28102081	(Her2+ve/Her2-ve)@AU565+T47D cell-Log2FC	TMT	TIO2+Anti-pY	Q Exactive HF	Q7Z4S6	KIF21A	S1673	DGQISDTGDLGEDIASN______________		0.999983	0.000109781		1.05192	Up-regulated	H	Breast Tumor	Her2 Pos/Neg
28102081	(Her2+ve/Her2-ve)@AU565+T47D cell-Log2FC	TMT	TIO2+Anti-pY	Q Exactive HF	Q7Z4S6	KIF21A	S1239	ISRQSSLSEKKIPEPSPVTRRKAYEKAEKSK		0.836823	0.00657796		0.936185	Up-regulated	H	Breast Tumor	Her2 Pos/Neg
28102081	(Her2+ve/Her2-ve)@HCC1954+HCC1500 cell-Log2FC	TMT	TIO2+Anti-pY	Q Exactive HF	Q7Z4S6	KIF21A	S1225	ELSPPPGLPSKIGSISRQSSLSEKKIPEPSP		1	0.799653		1.230936642;1.230936642	Up-regulated	H	Breast Tumor	Her2 Pos/Neg
28102081	(Her2+ve/Her2-ve)@HCC1954+HCC1500 cell-Log2FC	TMT	TIO2+Anti-pY	Q Exactive HF	Q7Z4S6	KIF21A	T1664	RIWKARNLQDGQISDTGDLGEDIASN_____		0.574343	0.805294		0.533126149;0.533126149	Up-regulated	H	Breast Tumor	Her2 Pos/Neg
28102081	(Her2+ve/Her2-ve)@HCC1954+HCC1500 cell-Log2FC	TMT	TIO2+Anti-pY	Q Exactive HF	Q7Z4S6	KIF21A	S1673	DGQISDTGDLGEDIASN______________		0.999992	0.999983		1.051916622;1.051916622	Up-regulated	H	Breast Tumor	Her2 Pos/Neg
28102081	(Her2+ve/Her2-ve)@HCC1954+HCC1500 cell-Log2FC	TMT	TIO2+Anti-pY	Q Exactive HF	Q7Z4S6	KIF21A	S1239	ISRQSSLSEKKIPEPSPVTRRKAYEKAEKSK		0.955319	0.836823		0.936185119;0.936185119	Up-regulated	H	Breast Tumor	Her2 Pos/Neg
28102081	(Her2+ve/Her2-ve)@HCC1954+HCC1500 cell-Log2FC	TMT	TIO2+Anti-pY	Q Exactive HF	Q7Z4S6	KIF21A	S855	MSDKVAGKVTRKLSSSDAPAQDTGSSAAAVE		0.684849	1		-0.649996923;-0.649996923;-0.649996923	down-regulated	H	Breast Tumor	Her2 Pos/Neg
28102081	(Her2+ve/Her2-ve)@SKBR3/CAMA1+T47D cell-Log2FC	TMT	TIO2+Anti-pY	Q Exactive HF	Q7Z4S6	KIF21A	S1673	DGQISDTGDLGEDIASN______________		0.997715	0.000109781		1.05192	Up-regulated	H	Breast Tumor	Her2 Pos/Neg
28102081	(Her2+ve/Her2-ve)@SKBR3/CAMA1+T47D cell-Log2FC	TMT	TIO2+Anti-pY	Q Exactive HF	Q7Z4S6	KIF21A	S1225	ELSPPPGLPSKIGSISRQSSLSEKKIPEPSP		0.999983	0.00783966		1.23094	Up-regulated	H	Breast Tumor	Her2 Pos/Neg
28102081	(Her2+ve/Her2-ve)@SKBR3/CAMA1+T47D cell-Log2FC	TMT	TIO2+Anti-pY	Q Exactive HF	Q7Z4S6	KIF21A	S853	RPMSDKVAGKVTRKLSSSDAPAQDTGSSAAA		0.999645	8.21e-05		1.98736	Up-regulated	H	Breast Tumor	Her2 Pos/Neg
28103766	(Imatinib mesylate(IM) res K562-STI-R cell line/K562 cell line)-AbsFC	Label free	Titansphere Phos-TiO	Q Exactive Plus	Q7Z4S6	KIF21A	T1664		NLQDGQISDT(ph)GDLGEDIASN			0.704633306;0.574891069		down-regulated	H	Chronic myelogenous leukemia	Imatinib Res_K562-STI-R/K562
28103766	(Imatinib mesylate(IM) res K562-STI-R cell line/K562 cell line)-AbsFC	Label free	Titansphere Phos-TiO	Q Exactive Plus	Q7Z4S6	KIF21A	S1673		NLQDGQISDTGDLGEDIAS(ph)N			0.449567953;0.652091058;0.574891069		down-regulated	H	Chronic myelogenous leukemia	Imatinib Res_K562-STI-R/K562
28176443	(KD8S431A/KD8WT)@A431 cells-AbsFC	TMT	TiO2	Orbitrap Fusion Tribrid	Q7Z4S6	KIF21A	S1229	GSISRQSSLSEKKIP	QSS(ph)LSEK	100		0.7149		down-regulated	H	Squamous cell carcinoma	mutKRT8_S431A/WT
28176443	(KD8S73A/KD8S73D)@A431 cells-AbsFC	TMT	TiO2	Orbitrap Fusion Tribrid	Q7Z4S6	KIF21A	S1212	SAREKELSPPPGLPS	EKELS(ph)PPPGLPSK	100		0.604619		down-regulated	H	Squamous cell carcinoma	mutKRT8_S73A/S73D
28302921	(Carbon ion(2Gy)/Sham irradiated)@A549 cell line-Log2FC	SILAC	IMAC+TiO1306	LTQ-Orbitrap XL	Q7Z4S6	KIF21A	S1239	ISRQSSLSEKKIPEPSPVTRRKAYEKAEKSK	_KIPEPS(ph)PVTR_	0.992696		0.576674	-0.794172	down-regulated	H	Radiotherapy	Carbon ion irradiation
29038488	(pMCM2/Control)@A549 cells-AbsFC	Dimethyl labeling	TiO2	LTQ-Orbitrap XL	Q7Z4S6	KIF21A	S1225	ELSPPPGLPSKIGSISRQSSLSEKKIPEPSP	_IGSIS(ph)RQSS(ph)LSEK_	0.915356	0.00543336	1.7943	0.843421	Up-regulated	H	Lung cancer	MCM2 Overexp
29255136	(SCH772984/DMSO)@WM239A cell line-Log2FC	SILAC	TiO2	Orbitrap Fusion	Q7Z4S6	KIF21A	S1212	MNTETSGTSAREKELSPPPGLPSKIGSISRQ	EKELS(ph)PPPGLPSK		0.0201855		-0.379802	down-regulated	H	ERK inhibitors	SCH772984 (ERKi)
29255136	(Trametinib/DMSO)@WM239A cell line-Log2FC	SILAC	TiO2	Orbitrap Fusion	Q7Z4S6	KIF21A	S1212	MNTETSGTSAREKELSPPPGLPSKIGSISRQ	EKELS(ph)PPPGLPSK		0.00218994		-0.611166	down-regulated	H	ERK inhibitors	Trametinib
29414761	(Palmitate+Insulin/Insulin)@HepG2 cells-Log2FC (calc)	SILAC	TiO2	Orbitrap Q-Exactive HF	Q7Z4S6	KIF21A	S524	APYFSGSSTFSPTILSSDK	APYFSGSSTFS(ph)PTILSSDK			0.4132;0.65092	-0.619447852;-1.275087841	down-regulated	H	Liver Cancer	Palmitate+Insulin/Insulin
29414761	(Palmitate/Untreated)@HepG2 cells-Log2FC (calc)	SILAC	TiO2	Orbitrap Q-Exactive HF	Q7Z4S6	KIF21A	S1662	ARNLQDGQISDTGDLGEDIASN	ARNLQDGQIS(ph)DTGDLGEDIASN			1.5339;1.3652;1.3646;1.3619;1.3551;1.349;1.3369;1.3275	0.617204432;0.44911232;0.448478121;0.445620775;0.43839932;0.431890348;0.418891556;0.408711861	Up-regulated	H	Liver Cancer	Palmitate
29414761	(Palmitate/Untreated)@HepG2 cells-Log2FC (calc)	SILAC	TiO2	Orbitrap Q-Exactive HF	Q7Z4S6	KIF21A	T1664	ARNLQDGQISDTGDLGEDIASN	ARNLQDGQISDT(ph)GDLGEDIASN			1.5653	0.646439	Up-regulated	H	Liver Cancer	Palmitate
30206219	(Influenza A virus(IAV)(15min)/Influenza A virus(IAV)(5min))@A549 cell line-AbsFC	SILAC	TiO2	Orbitrap Fusion Tribrid	Q7Z4S6	KIF21A	S853	RPMSDKVAGKVTRKLSSSDAPAQDTGSSAAA		0.952926		0.71439;0.71439		down-regulated	H	Infection	Inf_Influenza A virus
30206219	(Influenza A virus(IAV)(5min)/Mock)@A549 cell line-AbsFC	SILAC	TiO2	Orbitrap Fusion Tribrid	Q7Z4S6	KIF21A	S853	RPMSDKVAGKVTRKLSSSDAPAQDTGSSAAA		0.952926		1.3034;1.3034		Up-regulated	H	Infection	Inf_Influenza A virus
30459283	(Crizotinib/DMSO)@NB1 cell-AvgFC	SILAC	TIO2	Q Exactive HF-X	Q7Z4S6	KIF21A	S1229	SISRQSSLSEKKI		0.893586		0.310965		down-regulated	H	Neuroblastoma	Crizotinib (RTKi)
30459283	(Crizotinib/DMSO)@NB1 cell-AvgFC	SILAC	TIO2	Q Exactive HF-X	Q7Z4S6	KIF21A	S1212	AREKELSPPPGLP		1		1.48494		Up-regulated	H	Neuroblastoma	Crizotinib (RTKi)
30459283	(Crizotinib/DMSO)@NB1 cell-AvgFC	SILAC	TIO2	Q Exactive HF-X	Q7Z4S6	KIF21A	S853	KVTRKLSSSDAPA		0.998283		0.460331		down-regulated	H	Neuroblastoma	Crizotinib (RTKi)
30459283	(LDK378/DMSO)@NB1 cell-AvgFC	SILAC	TIO2	Q Exactive HF-X	Q7Z4S6	KIF21A	S1304	SVQQDKSDESDSS		0.99965		0.57338		down-regulated	H	Neuroblastoma	Ceritinib (ALKi)
30459283	(LDK378/DMSO)@NB1 cell-AvgFC	SILAC	TIO2	Q Exactive HF-X	Q7Z4S6	KIF21A	S853	KVTRKLSSSDAPA		0.998283		0.433435		down-regulated	H	Neuroblastoma	Ceritinib (ALKi)
30459283	(TAE684/DMSO)@NB1 cell-AvgFC	SILAC	TIO2	Q Exactive HF-X	Q7Z4S6	KIF21A	S1212	AREKELSPPPGLP		1		1.57691		Up-regulated	H	Neuroblastoma	TAE684 (ALKi)
30459283	(TAE684/DMSO)@NB1 cell-AvgFC	SILAC	TIO2	Q Exactive HF-X	Q7Z4S6	KIF21A	S1229	SISRQSSLSEKKI		0.893586		0.249134		down-regulated	H	Neuroblastoma	TAE684 (ALKi)
30459283	(TAE684/DMSO)@NB1 cell-AvgFC	SILAC	TIO2	Q Exactive HF-X	Q7Z4S6	KIF21A	S1304	SVQQDKSDESDSS		0.99965		0.598299		down-regulated	H	Neuroblastoma	TAE684 (ALKi)
30459283	(TAE684/DMSO)@NB1 cell-AvgFC	SILAC	TIO2	Q Exactive HF-X	Q7Z4S6	KIF21A	S853	KVTRKLSSSDAPA		0.998283		0.322966		down-regulated	H	Neuroblastoma	TAE684 (ALKi)
30773488	(Kenpaullone/Control)@iPSC2-Log2FC	Label-free	TiO2	LTQ Orbitrap Velos	Q7Z4S6	KIF21A	S1212	MNTETSGTSAREKELSPPPGLPSKIGSISRQ	S(ph)PSPSPTS(ph)PGSLR	CLASS1	0.00531246	7.10145	2.82811	Up-regulated	H	Inflammation	Kenpaullone
31108958	(J82 cells/TERT-NHUC cells)-AbsFC	TMT	TiO2	Orbitrap Fusion TribridÂ	Q7Z4S6	KIF21A	S1212		EKELsPPPGLPSK			1.345		Up-regulated	H	Bladder Carcinoma	J82/TERT-NHUC cells
31108958	(RT112 cells/TERT-NHUC cells)-AbsFC	TMT	TiO2	Orbitrap Fusion TribridÂ	Q7Z4S6	KIF21A	S1212		EKELsPPPGLPSK			2		Up-regulated	H	Bladder Carcinoma	RT112/TERT-NHUC
31108958	(SW780 cells/TERT-NHUC cells)-AbsFC	TMT	TiO2	Orbitrap Fusion TribridÂ	Q7Z4S6	KIF21A	S1212		EKELsPPPGLPSK			1.645		Up-regulated	H	Bladder Carcinoma	SW780/TERT-NHUC cells
31108958	(T24 cells/TERT-NHUC cells)-AbsFC	TMT	TiO2	Orbitrap Fusion TribridÂ	Q7Z4S6	KIF21A	S853		KLsSSDAPAQDTGSSAAAVETDASR			0.745		down-regulated	H	Bladder Carcinoma	T24/TERT-NHUC cells
31108958	(T24 cells/TERT-NHUC cells)-AbsFC	TMT	TiO2	Orbitrap Fusion TribridÂ	Q7Z4S6	KIF21A	S1212		EKELsPPPGLPSK			1.88		Up-regulated	H	Bladder Carcinoma	T24/TERT-NHUC cells
31108958	(UMUC3 cells/TERT-NHUC cells)-AbsFC	TMT	TiO2	Orbitrap Fusion TribridÂ	Q7Z4S6	KIF21A	S1212		EKELsPPPGLPSK			1.6		Up-regulated	H	Bladder Carcinoma	UMUC3/TERT-NHUC
31108958	(VMCUB-1 cells/TERT-NHUC cells)-AbsFC	TMT	TiO2	Orbitrap Fusion TribridÂ	Q7Z4S6	KIF21A	S1212		EKELsPPPGLPSK			1.95		Up-regulated	H	Bladder Carcinoma	VMCUB-1/TERT-NHUC cells
31221721	(Epithelial/Mesenchymal)@HMLE cells R1-Log2FC	DimethylÂ	TiO2	Â Q Exactive quadrupole	Q7Z4S6	KIF21A	S1239		KIPEPSPVTR	100			1.55574	Up-regulated	H	Breast Cancer	Epithelial/Mesenchymal
31221721	(Epithelial/Mesenchymal)@HMLE cells R2-Log2FC	DimethylÂ	TiO2	Â Q Exactive quadrupole	Q7Z4S6	KIF21A	S853		KLSSSDAPAQDTGSSAAAVETDASR	98.5			1.19961	Up-regulated	H	Breast Cancer	Epithelial/Mesenchymal
31709285	(MHCC97L mod metastatic/Hep3B nonmetastatic)@ HCC cell line-AvgFC	iTRAQ	TiO2	Q-Exactive Plus	Q7Z4S6	KIF21A	S8		nLQDGQIS(ph)DT(ph)GDLGEDIAS(ph)N			1.365		Up-regulated	H	Hepatoma	MHCC97/Hep3B cells
32400009	(B56i_G1S(15min)/Untreated)@HeLa cells-Log2FC	TMT	Fe?NTA	Orbitrap Fusion Lumos	Q7Z4S6	KIF21A	S853	LRRQVRPMSDKVAGKVTRKLSSSDAPAQDTGSSAAAVETDA		0.99	0.03		0.79	Up-regulated	H	Tumorigenesis	PP2Aâ€B56i_G1S
32400009	(B56i_G1S(15min)/Untreated)@HeLa cells-Log2FC	TMT	Fe?NTA	Orbitrap Fusion Lumos	Q7Z4S6	KIF21A	T581	KLEESNREERSVAGKEDNTDTDQEKKEEKGVSERENNELEV		1	0.01		-0.4	down-regulated	H	Tumorigenesis	PP2Aâ€B56i_G1S
32400009	(B56i_Mitosis/Untreated)@HeLa cells-Log2FC	TMT	Fe?NTA	Orbitrap Fusion Lumos	Q7Z4S6	KIF21A	T579	LQKLEESNREERSVAGKEDNTDTDQEKKEEKGVSERENNEL		0.99	0.04		-0.55	down-regulated	H	Tumorigenesis	PP2Aâ€B56i_Mitosis
32400009	(B56i_Mitosis/Untreated)@HeLa cells-Log2FC	TMT	Fe?NTA	Orbitrap Fusion Lumos	Q7Z4S6	KIF21A	S841	VVLRRKTEEVTALRRQVRPMSDKVAGKVTRKLSSSDAPAQD		1	0.02		0.42	Up-regulated	H	Tumorigenesis	PP2Aâ€B56i_Mitosis
32501498	(Centrinone+FLAG-G95R PLK4/DMSO)@U2OS cell line-Log2FC	SILAC	TiO2	Thermo Orbitrap Fusion Tribrid	Q7Z4S6	KIF21A	S853	RPMSDKVAGKVTRKLSSSDAPAQDTGSSAAA		0.956	0.034	1.419	0.505	Up-regulated	H	Signaling	Centrinone+FLAG-G95R PLK4
32877642	(SARS CoV2/Mock)@Caco-2 cell line-Log2FC	TMT	Fe-NTA	Orbitrap Fusion Lumos	Q7Z4S6	KIF21A	S1239	IPEPSPVTR		99.5	<0.05		-0.640722081;-0.564250583;-0.429899831	down-regulated	H	Infection	Inf_SARS CoV2
32877642	(SARS CoV2/Mock)@Caco-2 cell line-Log2FC	TMT	Fe-NTA	Orbitrap Fusion Lumos	Q7Z4S6	KIF21A	S1662	NLQDGQISDTGDLGEDIASN		100	<0.05		-0.442399	down-regulated	H	Infection	Inf_SARS CoV2
32877642	(SARS CoV2/Mock)@Caco-2 cell line-Log2FC	TMT	Fe-NTA	Orbitrap Fusion Lumos	Q7Z4S6	KIF21A	S853	KLSSSDAPAQDTGSSAAAVETDASR		98.4	<0.05		-0.483327	down-regulated	H	Infection	Inf_SARS CoV2
32877642	(SARS CoV2/Mock)@Caco-2 cell line-Log2FC	TMT	Fe-NTA	Orbitrap Fusion Lumos	Q7Z4S6	KIF21A	S524	APYFSGSSTFSPTILSSDK		99.6	<0.05		0.997031	Up-regulated	H	Infection	Inf_SARS CoV2
32877642	(SARS CoV2/Mock)@Caco-2 cell line-Log2FC	TMT	Fe-NTA	Orbitrap Fusion Lumos	Q7Z4S6	KIF21A	T581	SVAGKEDNTDTDQEK		100	<0.05		-1.415442694;-0.750154206	down-regulated	H	Infection	Inf_SARS CoV2
32877642	(SARS CoV2/Mock)@Caco-2 cell line-Log2FC	TMT	Fe-NTA	Orbitrap Fusion Lumos	Q7Z4S6	KIF21A	S1212	ELSPPPGLPSK		100	<0.05		0.825199	Up-regulated	H	Infection	Inf_SARS CoV2
33619172	(ARS 1620(24h)/DMSO)@Calu1 cell line-Log2FC	TMT	IMAC	Q Exactive HF-X	Q7Z4S6	KIF21A	S853	RPMSDKVAGKVTRKLSSSDAPAQDTGSSAAA	KLS(ph)SSDAPAQDTGSSAAAVETDASR	0.85238	0.0260309	-	-0.742273	down-regulated	H	KRASG12C inhibitor study	ARS 1620 (KRas-G12Ci)
33619172	(ARS 1620(24h)/DMSO)@NCI H1792 cell line-Log2FC	TMT	IMAC	Q Exactive HF-X	Q7Z4S6	KIF21A	S853	RPMSDKVAGKVTRKLSSSDAPAQDTGSSAAA	KLS(ph)SSDAPAQDTGSSAAAVETDASR	0.85238	0.00432719	-	-1.18946	down-regulated	H	KRASG12C inhibitor study	ARS 1620 (KRas-G12Ci)
33619172	(ARS 1620(6h)/DMSO)@NCI-H358 cell line- Log2FC	TMT	IMAC	Q Exactive HF-X	Q7Z4S6	KIF21A	S1239	ISRQSSLSEKKIPEPSPVTRRKAYEKAEKSK	KIPEPS(ph)PVTRR	0.999999	0.00187951	-	0.609675	Up-regulated	H	KRASG12C inhibitor study	ARS 1620 (KRas-G12Ci)
33619172	(ARS 1620(6h)/DMSO)@NCI-H358 cell line- Log2FC	TMT	IMAC	Q Exactive HF-X	Q7Z4S6	KIF21A	S1212	MNTETSGTSAREKELSPPPGLPSKIGSISRQ	EKELS(ph)PPPGLPSK	1	0.000530531	-	0.598415	Up-regulated	H	KRASG12C inhibitor study	ARS 1620 (KRas-G12Ci)
33619172	(ARS 1620(6h)/DMSO)@NCI-H358 cell line- Log2FC	TMT	IMAC	Q Exactive HF-X	Q7Z4S6	KIF21A	S1229	PPGLPSKIGSISRQSSLSEKKIPEPSPVTRR	QSS(ph)LSEK	0.960682	0.0192614	-	1.15492	Up-regulated	H	KRASG12C inhibitor study	ARS 1620 (KRas-G12Ci)
33727228	(COR1 cell line/H1975 cell line Exp2)-AbsFC	SILAC	TiO2	LTQ-Orbitrap Elite	Q7Z4S6	KIF21A	S1239	ISRQSSLSEKKIPEPSPVTRRKAYEKAEKSK	KIPEPS(ph)PVTR	0.999789		0.36723		down-regulated	H	Lung Cancer	COR1/H1975 cells
33727228	(COR1 cell line/H1975 cell line Exp2)-AbsFC	SILAC	TiO2	LTQ-Orbitrap Elite	Q7Z4S6	KIF21A	S1212	MNTETSGTSAREKELSPPPGLPSKIGSISRQ	ELS(ph)PPPGLPSK	1		0.31483		down-regulated	H	Lung Cancer	COR1/H1975 cells
33727228	(COR10 cell line/COR1 cell line Exp2)-AbsFC	SILAC	TiO2	LTQ-Orbitrap Elite	Q7Z4S6	KIF21A	S1212	MNTETSGTSAREKELSPPPGLPSKIGSISRQ	ELS(ph)PPPGLPSK	1		1.3722		Up-regulated	H	Lung Cancer	COR10/COR1 cells
33727228	(COR10 cell line/H1975 cell line Exp2)-AbsFC	SILAC	TiO2	LTQ-Orbitrap Elite	Q7Z4S6	KIF21A	S1212	MNTETSGTSAREKELSPPPGLPSKIGSISRQ	ELS(ph)PPPGLPSK	1		0.32225		down-regulated	H	Lung Cancer	COR10/H1975 cells
33727228	(COR10 cell line/H1975 cell line Exp2)-AbsFC	SILAC	TiO2	LTQ-Orbitrap Elite	Q7Z4S6	KIF21A	S1239	ISRQSSLSEKKIPEPSPVTRRKAYEKAEKSK	KIPEPS(ph)PVTR	0.999789		0.42394		down-regulated	H	Lung Cancer	COR10/H1975 cells
33727228	(Rociletinib+COR1 cell line/Rociletinib+H1975 cell line Exp2)-AbsFC	SILAC	TiO2	LTQ-Orbitrap Elite	Q7Z4S6	KIF21A	S1212	MNTETSGTSAREKELSPPPGLPSKIGSISRQ	ELS(ph)PPPGLPSK	1		0.3377		down-regulated	H	Lung Cancer	Rociletinib+(COR1/H1975)
33727228	(Rociletinib+COR1 cell line/Rociletinib+H1975 cell line Exp2)-AbsFC	SILAC	TiO2	LTQ-Orbitrap Elite	Q7Z4S6	KIF21A	S1239	ISRQSSLSEKKIPEPSPVTRRKAYEKAEKSK	KIPEPS(ph)PVTRR	0.965971		0.43918		down-regulated	H	Lung Cancer	Rociletinib+(COR1/H1975)
33727228	(Rociletinib+COR10 cell line/Rociletinib+COR1 cell line Exp2)-AbsFC	SILAC	TiO2	LTQ-Orbitrap Elite	Q7Z4S6	KIF21A	S1212	MNTETSGTSAREKELSPPPGLPSKIGSISRQ	ELS(ph)PPPGLPSK	1		1.3704		Up-regulated	H	Lung Cancer	Rociletinib+(COR10/COR1)
33727228	(Rociletinib+COR10 cell line/Rociletinib+H1975 cell line Exp2)-AbsFC	SILAC	TiO2	LTQ-Orbitrap Elite	Q7Z4S6	KIF21A	S1239	ISRQSSLSEKKIPEPSPVTRRKAYEKAEKSK	KIPEPS(ph)PVTRR	0.965971		0.55239		down-regulated	H	Lung Cancer	Rociletinib+(COR10/H1975)
33727228	(Rociletinib+COR10 cell line/Rociletinib+H1975 cell line Exp2)-AbsFC	SILAC	TiO2	LTQ-Orbitrap Elite	Q7Z4S6	KIF21A	S1212	MNTETSGTSAREKELSPPPGLPSKIGSISRQ	ELS(ph)PPPGLPSK	1		0.39635		down-regulated	H	Lung Cancer	Rociletinib+(COR10/H1975)
33889818	(RA/Control)@SH-SY5Y cells-Log2FC	TMT	TiO2	QExactive HF	Q7Z4S6	KIF21A	S1229	PPGLPSKIGSISRQSSLSEKKIPEPSPVTRR		0.898005	0.025107		0.503581	Up-regulated	H	neuroblastoma cell	Retinoic acid
33946525	(Hypoxia(12h)/Control)@SK-Mel-28 cells-AbsFC	TMT	TiO2	LTQ Orbitrap	Q7Z4S6	KIF21A	S1212	ELSPPPGLPSK				1.41473		Up-regulated	H	Melanoma	Hypoxia
33946525	(Hypoxia(12h)/Hypoxia(3h))@SK-Mel-28 cells-AbsFC (calc)	TMT	TiO2	LTQ Orbitrap	Q7Z4S6	KIF21A	S1212	ELSPPPGLPSK				1.46247		Up-regulated	H	Melanoma	Hypoxia
33946525	(Hypoxia(12h)/Hypoxia(6h))@SK-Mel-28 cells-AbsFC (calc)	TMT	TiO2	LTQ Orbitrap	Q7Z4S6	KIF21A	S1307	LTVSQGNTSVQQDKSDESDSSLSEVHR				0.703197		down-regulated	H	Melanoma	Hypoxia
33946525	(Hypoxia(12h)/Hypoxia(6h))@SK-Mel-28 cells-AbsFC (calc)	TMT	TiO2	LTQ Orbitrap	Q7Z4S6	KIF21A	S1212	ELSPPPGLPSK				1.32059		Up-regulated	H	Melanoma	Hypoxia
33946525	(Hypoxia(15h)/Control)@SK-Mel-28 cells)-AbsFC	TMT	TiO2	LTQ Orbitrap	Q7Z4S6	KIF21A	S1212	ELSPPPGLPSK				1.53408		Up-regulated	H	Melanoma	Hypoxia
33946525	(Hypoxia(15h)/Control)@SK-Mel-28 cells)-AbsFC	TMT	TiO2	LTQ Orbitrap	Q7Z4S6	KIF21A	T579	SVAGKEDNTDTDQEK				0.728943		down-regulated	H	Melanoma	Hypoxia
33946525	(Hypoxia(15h)/Hypoxia(3h))@SK-Mel-28 cells-AbsFC (calc)	TMT	TiO2	LTQ Orbitrap	Q7Z4S6	KIF21A	S1212	ELSPPPGLPSK				1.58585		Up-regulated	H	Melanoma	Hypoxia
33946525	(Hypoxia(15h)/Hypoxia(6h))@SK-Mel-28 cells-AbsFC (calc)	TMT	TiO2	LTQ Orbitrap	Q7Z4S6	KIF21A	S1307	LTVSQGNTSVQQDKSDESDSSLSEVHR				0.724663		down-regulated	H	Melanoma	Hypoxia
33946525	(Hypoxia(15h)/Hypoxia(6h))@SK-Mel-28 cells-AbsFC (calc)	TMT	TiO2	LTQ Orbitrap	Q7Z4S6	KIF21A	S1212	ELSPPPGLPSK				1.432		Up-regulated	H	Melanoma	Hypoxia
33946525	(Hypoxia(18h)/Control)@SK-Mel-28 cells-AbsFC	TMT	TiO2	LTQ Orbitrap	Q7Z4S6	KIF21A	S1212	ELSPPPGLPSK				2.42986		Up-regulated	H	Melanoma	Hypoxia
33946525	(Hypoxia(18h)/Control)@SK-Mel-28 cells-AbsFC	TMT	TiO2	LTQ Orbitrap	Q7Z4S6	KIF21A	T579	SVAGKEDNTDTDQEK				0.728645		down-regulated	H	Melanoma	Hypoxia
33946525	(Hypoxia(18h)/Hypoxia(12h))@SK-Mel-28 cells-AbsFC (calc)	TMT	TiO2	LTQ Orbitrap	Q7Z4S6	KIF21A	S1212	ELSPPPGLPSK				1.71754		Up-regulated	H	Melanoma	Hypoxia
33946525	(Hypoxia(18h)/Hypoxia(15h))@SK-Mel-28 cells-AbsFC (calc)	TMT	TiO2	LTQ Orbitrap	Q7Z4S6	KIF21A	S1212	ELSPPPGLPSK				1.58391		Up-regulated	H	Melanoma	Hypoxia
33946525	(Hypoxia(18h)/Hypoxia(3h))@SK-Mel-28 cells-AbsFC (calc)	TMT	TiO2	LTQ Orbitrap	Q7Z4S6	KIF21A	S1212	ELSPPPGLPSK				2.51185		Up-regulated	H	Melanoma	Hypoxia
33946525	(Hypoxia(18h)/Hypoxia(3h))@SK-Mel-28 cells-AbsFC (calc)	TMT	TiO2	LTQ Orbitrap	Q7Z4S6	KIF21A	S1307	LTVSQGNTSVQQDKSDESDSSLSEVHR				0.588867		down-regulated	H	Melanoma	Hypoxia
33946525	(Hypoxia(18h)/Hypoxia(6h))@SK-Mel-28 cells-AbsFC (calc)	TMT	TiO2	LTQ Orbitrap	Q7Z4S6	KIF21A	S1307	LTVSQGNTSVQQDKSDESDSSLSEVHR				0.662202		down-regulated	H	Melanoma	Hypoxia
33946525	(Hypoxia(18h)/Hypoxia(6h))@SK-Mel-28 cells-AbsFC (calc)	TMT	TiO2	LTQ Orbitrap	Q7Z4S6	KIF21A	S1212	ELSPPPGLPSK				2.26816		Up-regulated	H	Melanoma	Hypoxia
33946525	(Hypoxia(18h)/Hypoxia(9h))@SK-Mel-28 cells-AbsFC (calc)	TMT	TiO2	LTQ Orbitrap	Q7Z4S6	KIF21A	S1212	ELSPPPGLPSK				1.50327		Up-regulated	H	Melanoma	Hypoxia
33946525	(Hypoxia(21h)/Control)@SK-Mel-28 cells-AbsFC	TMT	TiO2	LTQ Orbitrap	Q7Z4S6	KIF21A	T579	SVAGKEDNTDTDQEK				0.651957		down-regulated	H	Melanoma	Hypoxia
33946525	(Hypoxia(21h)/Control)@SK-Mel-28 cells-AbsFC	TMT	TiO2	LTQ Orbitrap	Q7Z4S6	KIF21A	S1307	LTVSQGNTSVQQDKSDESDSSLSEVHR				0.714607		down-regulated	H	Melanoma	Hypoxia
33946525	(Hypoxia(21h)/Control)@SK-Mel-28 cells-AbsFC	TMT	TiO2	LTQ Orbitrap	Q7Z4S6	KIF21A	S1212	ELSPPPGLPSK				1.92024		Up-regulated	H	Melanoma	Hypoxia
33946525	(Hypoxia(21h)/Hypoxia(12h))@SK-Mel-28 cells-AbsFC (calc)	TMT	TiO2	LTQ Orbitrap	Q7Z4S6	KIF21A	S1212	ELSPPPGLPSK				1.35732		Up-regulated	H	Melanoma	Hypoxia
33946525	(Hypoxia(21h)/Hypoxia(12h))@SK-Mel-28 cells-AbsFC (calc)	TMT	TiO2	LTQ Orbitrap	Q7Z4S6	KIF21A	T579	SVAGKEDNTDTDQEK				0.718403		down-regulated	H	Melanoma	Hypoxia
33946525	(Hypoxia(21h)/Hypoxia(3h))@SK-Mel-28 cells-AbsFC (calc)	TMT	TiO2	LTQ Orbitrap	Q7Z4S6	KIF21A	S1307	LTVSQGNTSVQQDKSDESDSSLSEVHR				0.53434		down-regulated	H	Melanoma	Hypoxia
33946525	(Hypoxia(21h)/Hypoxia(3h))@SK-Mel-28 cells-AbsFC (calc)	TMT	TiO2	LTQ Orbitrap	Q7Z4S6	KIF21A	S1212	ELSPPPGLPSK				1.98503		Up-regulated	H	Melanoma	Hypoxia
33946525	(Hypoxia(21h)/Hypoxia(6h))@SK-Mel-28 cells-AbsFC (calc)	TMT	TiO2	LTQ Orbitrap	Q7Z4S6	KIF21A	T579	SVAGKEDNTDTDQEK				0.736269		down-regulated	H	Melanoma	Hypoxia
33946525	(Hypoxia(21h)/Hypoxia(6h))@SK-Mel-28 cells-AbsFC (calc)	TMT	TiO2	LTQ Orbitrap	Q7Z4S6	KIF21A	S1212	ELSPPPGLPSK				1.79245		Up-regulated	H	Melanoma	Hypoxia
33946525	(Hypoxia(24h)/Hypoxia(12h))@SK-Mel-28 cells-AbsFC (calc)	TMT	TiO2	LTQ Orbitrap	Q7Z4S6	KIF21A	S1212	ELSPPPGLPSK				0.690787		down-regulated	H	Melanoma	Hypoxia
33946525	(Hypoxia(24h)/Hypoxia(15h))@SK-Mel-28 cells-AbsFC (calc)	TMT	TiO2	LTQ Orbitrap	Q7Z4S6	KIF21A	T579	SVAGKEDNTDTDQEK				1.30224		Up-regulated	H	Melanoma	Hypoxia
33946525	(Hypoxia(24h)/Hypoxia(15h))@SK-Mel-28 cells-AbsFC (calc)	TMT	TiO2	LTQ Orbitrap	Q7Z4S6	KIF21A	S1212	ELSPPPGLPSK				0.637044		down-regulated	H	Melanoma	Hypoxia
33946525	(Hypoxia(24h)/Hypoxia(18h))@SK-Mel-28 cells-AbsFC (calc)	TMT	TiO2	LTQ Orbitrap	Q7Z4S6	KIF21A	S1307	LTVSQGNTSVQQDKSDESDSSLSEVHR				1.32204		Up-regulated	H	Melanoma	Hypoxia
33946525	(Hypoxia(24h)/Hypoxia(18h))@SK-Mel-28 cells-AbsFC (calc)	TMT	TiO2	LTQ Orbitrap	Q7Z4S6	KIF21A	S1212	ELSPPPGLPSK				0.402196		down-regulated	H	Melanoma	Hypoxia
33946525	(Hypoxia(24h)/Hypoxia(18h))@SK-Mel-28 cells-AbsFC (calc)	TMT	TiO2	LTQ Orbitrap	Q7Z4S6	KIF21A	T579	SVAGKEDNTDTDQEK				1.30277		Up-regulated	H	Melanoma	Hypoxia
33946525	(Hypoxia(24h)/Hypoxia(21h))@SK-Mel-28 cells-AbsFC (calc)	TMT	TiO2	LTQ Orbitrap	Q7Z4S6	KIF21A	S1212	ELSPPPGLPSK				0.508936		down-regulated	H	Melanoma	Hypoxia
33946525	(Hypoxia(24h)/Hypoxia(9h))@SK-Mel-28 cells-AbsFC (calc)	TMT	TiO2	LTQ Orbitrap	Q7Z4S6	KIF21A	S1212	ELSPPPGLPSK				0.604611		down-regulated	H	Melanoma	Hypoxia
33946525	(Hypoxia(3h)/Control)@SK-Mel-28 cells-AbsFC	TMT	TiO2	LTQ Orbitrap	Q7Z4S6	KIF21A	S1307	LTVSQGNTSVQQDKSDESDSSLSEVHR				1.33736		Up-regulated	H	Melanoma	Hypoxia
33946525	(Hypoxia(9h)/Control)@SK-Mel-28 cells-AbsFC	TMT	TiO2	LTQ Orbitrap	Q7Z4S6	KIF21A	S1212	ELSPPPGLPSK				1.61638		Up-regulated	H	Melanoma	Hypoxia
33946525	(Hypoxia(9h)/Hypoxia(3h))@SK-Mel-28 cells-AbsFC (calc)	TMT	TiO2	LTQ Orbitrap	Q7Z4S6	KIF21A	S1212	ELSPPPGLPSK				1.67092		Up-regulated	H	Melanoma	Hypoxia
33946525	(Hypoxia(9h)/Hypoxia(6h))@SK-Mel-28 cells-AbsFC (calc)	TMT	TiO2	LTQ Orbitrap	Q7Z4S6	KIF21A	S1212	ELSPPPGLPSK				1.50881		Up-regulated	H	Melanoma	Hypoxia
33946525	(Hypoxia(9h)/Hypoxia(6h))@SK-Mel-28 cells-AbsFC (calc)	TMT	TiO2	LTQ Orbitrap	Q7Z4S6	KIF21A	S1307	LTVSQGNTSVQQDKSDESDSSLSEVHR				0.729871		down-regulated	H	Melanoma	Hypoxia
33947818	(Salmonella+siSIK2(30min)/siCTRL)@HeLa cells-AbsFC	TMT	Fe-NTA	Orbitrap Fusion Lumos	Q7Z4S6	KIF21A	S1662	NLQDGQISDTGDLGEDIASN		100	0.00105884	1.33468		Up-regulated	H	Infection	Inf_Salmonella
33947818	(siSIK2/siCTRL)@HeLa cells-AbsFC	TMT	Fe-NTA	Orbitrap Fusion Lumos	Q7Z4S6	KIF21A	S1662	NLQDGQISDTGDLGEDIASN		100	0.00045172	1.32021		Up-regulated	H	Infection	siSIK2
33947818	(siSIK2/siCTRL)@HeLa cells-AbsFC	TMT	Fe-NTA	Orbitrap Fusion Lumos	Q7Z4S6	KIF21A	S853	KLSSSDAPAQDTGSSAAAVETDASR		100	7.33908e-05	1.72248		Up-regulated	H	Infection	siSIK2
34186244	(CX-4945/DMSO)@HEK293T cell line-Log2FC	TMT	TIO2(HAMMOC)	Orbitrap Fusion Lumos	Q7Z4S6	KIF21A	S1239	ISRQSSLSEKKIPEPSPVTRRKAYEKAEKSK		Class I	0.00300066		-0.976613	down-regulated	H	Kinase-study	Silmitasertib (CK2i)
34186244	(Forskolin/DMSO)@HEK293T cell line-Log2FC	TMT	TIO2(HAMMOC)	Orbitrap Fusion Lumos	Q7Z4S6	KIF21A	S1239	ISRQSSLSEKKIPEPSPVTRRKAYEKAEKSK		Class I	0.00165483		-1.56784	down-regulated	H	Kinase-study	Forskolin
34186244	(Forskolin/DMSO)@HEK293T cell line-Log2FC	TMT	TIO2(HAMMOC)	Orbitrap Fusion Lumos	Q7Z4S6	KIF21A	S855	MSDKVAGKVTRKLSSSDAPAQDTGSSAAAVE		Class I	0.00161825		0.619379	Up-regulated	H	Kinase-study	Forskolin
34502507	(p38i/Anisomycin)@U2OS cells-Log2FC	SILAC	TiO2	Orbitrap Fusion	Q7Z4S6	KIF21A	S1229	PPGLPSKIGSISRQSSLSEKKIPEPSPVTRR			0.0322853		0.602345	Up-regulated	H	Osteosarcoma	SB203580 (p38i)/Anisomycin
34686321	(TGNF(12h)/Control)@hiPSC-RPE cellline-AbsFC	TMT	Fe-IMAC	Q-Exactive	Q7Z4S6	KIF21A	S1271				0.0207839	0.666	-0.586406	down-regulated	H	Blinding retinal diseases	TGNF
34686321	(TGNF(12h)/Control)@hiPSC-RPE cellline-AbsFC	TMT	Fe-IMAC	Q-Exactive	Q7Z4S6	KIF21A	S1275				0.0207839	0.666	-0.586406	down-regulated	H	Blinding retinal diseases	TGNF
34686321	(TGNF(12h)/Control)@hiPSC-RPE cellline-AbsFC	TMT	Fe-IMAC	Q-Exactive	Q7Z4S6	KIF21A	S1212				0.00163805	0.466	-1.1016	down-regulated	H	Blinding retinal diseases	TGNF
34771457	(NGF(0h)/Untreated)@IMR5 cells-AbsFC	SILAC	TiO2	MaxQuant	Q7Z4S6	KIF21A	S1275			0.995131	0.0303186	0.727935		down-regulated	H	Neuroblastoma	NGF
34771457	(NGF(10min)/Untreated)@IMR5 cells-AbsFC	SILAC	TiO2	MaxQuant	Q7Z4S6	KIF21A	S1662			0.999544	0.0269225	0.454352		down-regulated	H	Neuroblastoma	NGF
34771457	(NGF(24h)/Untreated)@IMR5 cells-AbsFC	SILAC	TiO2	MaxQuant	Q7Z4S6	KIF21A	S1662			0.999544	0.0362329	0.557716		down-regulated	H	Neuroblastoma	NGF
35022314	(RXDX-106(30min)/DMSO)@H1299 cell line-Log2FC	TMT10plex	IMAC	Q Exactive Plus	Q7Z4S6	KIF21A	S1229		IGSIS(ph)RQSS(ph)LSEK	0.952213	0.0278488		-0.591953	down-regulated	H	Kinase-Signalling	RXDX-106 (pan-TAMi)
35022314	(RXDX-106(30min)/DMSO)@H1299 cell line-Log2FC	TMT10plex	IMAC	Q Exactive Plus	Q7Z4S6	KIF21A	T579		SVAGKEDNT(ph)DTDQEK	0.993369	0.000975325		2.04604	Up-regulated	H	Kinase-Signalling	RXDX-106 (pan-TAMi)
35022314	(RXDX-106(30min)/DMSO)@H1299 cell line-Log2FC	TMT10plex	IMAC	Q Exactive Plus	Q7Z4S6	KIF21A	S1225		IGSIS(ph)RQSSLSEK	0.970393	0.0273042		-1.07257	down-regulated	H	Kinase-Signalling	RXDX-106 (pan-TAMi)
35022314	(RXDX-106(4h)/DMSO)@H1299 cell line-Log2FC	TMT10plex	IMAC	Q Exactive Plus	Q7Z4S6	KIF21A	S1229		IGSIS(ph)RQSS(ph)LSEK	0.952213	0.0193912		-0.885895	down-regulated	H	Kinase-Signalling	RXDX-106 (pan-TAMi)
35022314	(RXDX-106(4h)/DMSO)@H1299 cell line-Log2FC	TMT10plex	IMAC	Q Exactive Plus	Q7Z4S6	KIF21A	T579		SVAGKEDNT(ph)DTDQEK	0.993369	0.00323333		2.25219	Up-regulated	H	Kinase-Signalling	RXDX-106 (pan-TAMi)
35022314	(RXDX-106(4h)/DMSO)@H1299 cell line-Log2FC	TMT10plex	IMAC	Q Exactive Plus	Q7Z4S6	KIF21A	S1225		IGSIS(ph)RQSSLSEK	0.970393	0.000774049		-1.55101	down-regulated	H	Kinase-Signalling	RXDX-106 (pan-TAMi)
35022314	(RXDX-106(4h)/DMSO)@H1299 cell line-Log2FC	TMT10plex	IMAC	Q Exactive Plus	Q7Z4S6	KIF21A	S1673		NLQDGQISDTGDLGEDIAS(ph)N	1	0.0423566		-1.00811	down-regulated	H	Kinase-Signalling	RXDX-106 (pan-TAMi)
35022314	(RXDX-106(4h)/RXDX-106(30min))@H1299 cell line-Log2FC	TMT10plex	IMAC	Q Exactive Plus	Q7Z4S6	KIF21A	S1673		NLQDGQISDTGDLGEDIAS(ph)N	1	0.0459132		-0.610891	down-regulated	H	Kinase-Signalling	RXDX-106 (pan-TAMi)
35439648	(MSC-CM(5min)/Control-CM)@MSC cells BR2-Log2FC (calc)	4% formaldehyde-H2&4% formaldehyde-D2	TiO2	LTQ-OrbitrapXL	Q7Z4S6	KIF21A	S1662	TVRIWKARNLQDGQISDTGDLGEDIASN___				1.3209	0.401521	Up-regulated	H	Lung Cancer	MSC_Conditioned Medium
35688186	(Caffeine(0.01ÂµM)/Control)@HepG2 cells-Log2FC	label free	No Enrichment	Orbitrap Lumos	Q7Z4S6	KIF21A	S1274	KHSDSGTSEASLSPPSSPPSRPRNELNVFNR	HSDSGTSEAS(ph)LSPPS(ph)SPPSRPR	0.881405	0.0463701	0.224974	-2.15217	down-regulated	H	Insulin signaling	Caffeine
35688186	(Caffeine(0.1ÂµM)/Control)@HepG2 cells-Log2FC	label free	No Enrichment	Orbitrap Lumos	Q7Z4S6	KIF21A	S1239	ISRQSSLSEKKIPEPSPVTRRKAYEKAEKSK	KIPEPS(ph)PVTR	0.999889	0.0136803	0.440355	-1.18326	down-regulated	H	Insulin signaling	Caffeine
35688186	(Caffeine(1000ÂµM)/Control)@HepG2 cells-Log2FC	label free	No Enrichment	Orbitrap Lumos	Q7Z4S6	KIF21A	S1212	MNTETSGTSAREKELSPPPGLPSKIGSISRQ	ELS(ph)PPPGLPSK	1	0.00349232	0.586289	-0.770317	down-regulated	H	Insulin signaling	Caffeine
35688186	(Caffeine(1000ÂµM)/Control)@HepG2 cells-Log2FC	label free	No Enrichment	Orbitrap Lumos	Q7Z4S6	KIF21A	S1271	KEQKHSDSGTSEASLSPPSSPPSRPRNELNV	HSDSGTSEASLS(ph)PPSSPPSRPR	0.996746	0.00864196	0.239559	-2.06155	down-regulated	H	Insulin signaling	Caffeine
35688186	(Caffeine(100ÂµM)/Control)@HepG2 cells-Log2FC	label free	No Enrichment	Orbitrap Lumos	Q7Z4S6	KIF21A	S1271	KEQKHSDSGTSEASLSPPSSPPSRPRNELNV	HSDSGTSEASLS(ph)PPSSPPSRPR	0.996746	0.0491913	0.186868	-2.41991	down-regulated	H	Insulin signaling	Caffeine
35688186	(Caffeine(100ÂµM)/Control)@HepG2 cells-Log2FC	label free	No Enrichment	Orbitrap Lumos	Q7Z4S6	KIF21A	S853	RPMSDKVAGKVTRKLSSSDAPAQDTGSSAAA	KLS(ph)S(ph)S(ph)DAPAQDTGSSAAAVETDASR	0.998773	0.0305488	0.107606	-3.21616	down-regulated	H	Insulin signaling	Caffeine
35688186	(Caffeine(100ÂµM)/Control)@HepG2 cells-Log2FC	label free	No Enrichment	Orbitrap Lumos	Q7Z4S6	KIF21A	S1212	MNTETSGTSAREKELSPPPGLPSKIGSISRQ	ELS(ph)PPPGLPSK	1	0.0138132	0.541201	-0.885762	down-regulated	H	Insulin signaling	Caffeine
35688186	(Caffeine(100ÂµM)/Control)@HepG2 cells-Log2FC	label free	No Enrichment	Orbitrap Lumos	Q7Z4S6	KIF21A	S1275	HSDSGTSEASLSPPSSPPSRPRNELNVFNRL	HSDSGTSEASLS(ph)PPSS(ph)PPSRPR	0.994091	0.00614275	0.118352	-3.07884	down-regulated	H	Insulin signaling	Caffeine
35688186	(Caffeine(10ÂµM)/Control)@HepG2 cells-Log2FC	label free	No Enrichment	Orbitrap Lumos	Q7Z4S6	KIF21A	S1212	MNTETSGTSAREKELSPPPGLPSKIGSISRQ	ELS(ph)PPPGLPSK	1	0.00835697	0.601888	-0.732434	down-regulated	H	Insulin signaling	Caffeine
35688186	(Caffeine(1ÂµM)/Control)@HepG2 cells-Log2FC	label free	No Enrichment	Orbitrap Lumos	Q7Z4S6	KIF21A	S1212	MNTETSGTSAREKELSPPPGLPSKIGSISRQ	ELS(ph)PPPGLPSK	1	0.00835697	0.601888	-0.732434	down-regulated	H	Insulin signaling	Caffeine
35688186	(Coumarin(100ÂµM)/Control)@HepG2 cells-Log2FC	label free	No Enrichment	Orbitrap Lumos	Q7Z4S6	KIF21A	S1239	ISRQSSLSEKKIPEPSPVTRRKAYEKAEKSK	KIPEPS(ph)PVTR	0.999887	0.0418772	0.410792	-1.28352	down-regulated	H	Insulin signaling	Coumarin
35688186	(Coumarin(100ÂµM)/Control)@HepG2 cells-Log2FC	label free	No Enrichment	Orbitrap Lumos	Q7Z4S6	KIF21A	S1307	VSQGNTSVQQDKSDESDSSLSEVHRSSRRGI	LTVSQGNTSVQQDKSDES(ph)DSSLSEVHR	0.928101	0.0390588	0.232242	-2.1063	down-regulated	H	Insulin signaling	Coumarin
35688186	(Coumarin(100ÂµM)/Control)@HepG2 cells-Log2FC	label free	No Enrichment	Orbitrap Lumos	Q7Z4S6	KIF21A	S1274	KHSDSGTSEASLSPPSSPPSRPRNELNVFNR	HSDSGTSEASLS(ph)PPS(ph)SPPSRPR	0.928263	0.0463929	0.0719105	-3.79765	down-regulated	H	Insulin signaling	Coumarin
35691368	(Caffeine(10min)(100ÂµM)/Untreated)@HepG2 cells-Log2FC	label free	IMAC	LTQ Orbitrap Velos	Q7Z4S6	KIF21A	S1673			<0.75	0.000792658		-1.99005	down-regulated	H	Signaling	Caffeine
35691368	(Caffeine(10min)(10ÂµM)/Untreated)@HepG2 cells-Log2FC	label free	IMAC	LTQ Orbitrap Velos	Q7Z4S6	KIF21A	S1307			<0.75	2.10295e-06		-4.96956	down-regulated	H	Signaling	Caffeine
35691368	(Caffeine(24h)(1ÂµM)/Untreated)@HepG2 cells-Log2FC	label free	IMAC	LTQ Orbitrap Velos	Q7Z4S6	KIF21A	S854			<0.75	0.000524161		6.49499	Up-regulated	H	Signaling	Caffeine
35691368	(Coumarin(10min)(100ÂµM)/Untreated)@HepG2 cells-Log2FC	label free	IMAC	LTQ Orbitrap Velos	Q7Z4S6	KIF21A	S1304			<0.75	0.00324321		-3.92927	down-regulated	H	Signaling	Coumarin
35691368	(Coumarin(10min)(100ÂµM)/Untreated)@HepG2 cells-Log2FC	label free	IMAC	LTQ Orbitrap Velos	Q7Z4S6	KIF21A	S1274			<0.75	0.000127868		-3.21048	down-regulated	H	Signaling	Coumarin
35691368	(Coumarin(10min)(100ÂµM)/Untreated)@HepG2 cells-Log2FC	label free	IMAC	LTQ Orbitrap Velos	Q7Z4S6	KIF21A	S1307			<0.75	0.00213031		-2.63799	down-regulated	H	Signaling	Coumarin
36060052	(Eto+PPM1Di/DMSO)@HCT116 cells-Log2FC	SILAC	TiO2	Q Exactive Plus	Q7Z4S6	KIF21A	S853	RPMSDKVAGKVTRKLSSSDAPAQDTGSSAAA		0.999851	0.00546997		0.577232	Up-regulated	H	PPM1D inhibition in HCT116 cells	Etoposide+PPM1Di
36060052	(Eto+PPM1Di/DMSO)@U2OS cells-Log2FC	SILAC	TiO2	Q Exactive Plus	Q7Z4S6	KIF21A	S853	RPMSDKVAGKVTRKLSSSDAPAQDTGSSAAA		0.994577	0.00809248		0.389553	Up-regulated	H	PPM1D inhibition in U2OS cells	Etoposide+PPM1Di
36357940	(JPH203(30min)/DMSO)@KKU-055 cell line)-AbsFC	TMT	IMAC-Fe	Q-Exactive orbitrap	Q7Z4S6	KIF21A	S1662			99.3	0.0458262	1.346		Up-regulated	H	Signalling	JPH203 (LAT1i)
36477497	(IpaJ/WT)@HeLa cells-AbsFC	Label-free	Not mentioned	Orbitrap	Q7Z4S6	KIF21A	S1212		EKELS(ph)PPPGLPSK	1	0.0199038	1.375		Up-regulated	H	influence of IpaJ	IpaJ
36477497	(IpaJ/WT)@HeLa cells-AbsFC	Label-free	Not mentioned	Orbitrap	Q7Z4S6	KIF21A	S853		KLS(ph)SSDAPAQDTGSSAAAVETDASR	0.997576	0.0485197	1.362		Up-regulated	H	influence of IpaJ	IpaJ
36483536	(CCL3L1(30min)/Constitutive ACKR2)@HEK293T cells-AvgFC	SILAC	TiO2	LTQ Orbitrap Velos	Q7Z4S6	KIF21A	S853		KLS(ph)SSDAPAQDTGSSAAAVETDASR	0.773239		1.78942		Up-regulated	H	Inflammation	CCL3L1
32400009	(B56i_Mitosis/Untreated)@HeLa cells-Log2FC	TMT	Fe?NTA	Orbitrap Fusion Lumos	Q7Z4S6	KIF21A	S1229	SAREKELSPPPGLPSKIGSISRQSSLSEKKIPEPSPVTRRK;KELSPPPGLPSKIGSISRQSSLSEKKIPEPSPVTRRKAYEK		0.99	0.01		0.37	Up-regulated	H	Tumorigenesis	PP2Aâ€B56i_Mitosis
32400009	(B56i_Mitosis/Untreated)@HeLa cells-Log2FC	TMT	Fe?NTA	Orbitrap Fusion Lumos	Q7Z4S6	KIF21A	S1225	SAREKELSPPPGLPSKIGSISRQSSLSEKKIPEPSPVTRRK;KELSPPPGLPSKIGSISRQSSLSEKKIPEPSPVTRRKAYEK		0.99	0.01		0.37	Up-regulated	H	Tumorigenesis	PP2Aâ€B56i_Mitosis
32877642	(SARS CoV2/Mock)@Caco-2 cell line-Log2FC	TMT	Fe-NTA	Orbitrap Fusion Lumos	Q7Z4S6	KIF21A	S1274	HSDSGTSEASLSPPSSPPSRPR		83.2;93.3	<0.05		-0.639929	down-regulated	H	Infection	Inf_SARS CoV2
32877642	(SARS CoV2/Mock)@Caco-2 cell line-Log2FC	TMT	Fe-NTA	Orbitrap Fusion Lumos	Q7Z4S6	KIF21A	S1275	HSDSGTSEASLSPPSSPPSRPR		83.2;93.3	<0.05		-0.639929	down-regulated	H	Infection	Inf_SARS CoV2
33946525	(Hypoxia(12h)/Hypoxia(3h))@SK-Mel-28 cells-AbsFC (calc)	TMT	TiO2	LTQ Orbitrap	Q7Z4S6	KIF21A	S1304	LTVSQGNTSVQQDKSDESDSSLSEVHR				0.695432		down-regulated	H	Melanoma	Hypoxia
33946525	(Hypoxia(12h)/Hypoxia(3h))@SK-Mel-28 cells-AbsFC (calc)	TMT	TiO2	LTQ Orbitrap	Q7Z4S6	KIF21A	S1307	LTVSQGNTSVQQDKSDESDSSLSEVHR				0.695432		down-regulated	H	Melanoma	Hypoxia
33946525	(Hypoxia(12h)/Hypoxia(6h))@SK-MEL-5 cells-AbsFC (calc)	TMT	TiO2	LTQ Orbitrap	Q7Z4S6	KIF21A	T579	SVAGKEDNTDTDQEK				0.753537		down-regulated	H	Melanoma	Hypoxia
33946525	(Hypoxia(12h)/Hypoxia(6h))@SK-MEL-5 cells-AbsFC (calc)	TMT	TiO2	LTQ Orbitrap	Q7Z4S6	KIF21A	T581	SVAGKEDNTDTDQEK				0.753537		down-regulated	H	Melanoma	Hypoxia
33946525	(Hypoxia(12h)/Hypoxia(9h))@SK-Mel-28 cells-AbsFC (calc)	TMT	TiO2	LTQ Orbitrap	Q7Z4S6	KIF21A	S1304	LTVSQGNTSVQQDKSDESDSSLSEVHR				0.709023		down-regulated	H	Melanoma	Hypoxia
33946525	(Hypoxia(12h)/Hypoxia(9h))@SK-Mel-28 cells-AbsFC (calc)	TMT	TiO2	LTQ Orbitrap	Q7Z4S6	KIF21A	S1307	LTVSQGNTSVQQDKSDESDSSLSEVHR				0.709023		down-regulated	H	Melanoma	Hypoxia
33946525	(Hypoxia(15h)/Control)@SK-MEL-5 cells-AbsFC (calc)	TMT	TiO2	LTQ Orbitrap	Q7Z4S6	KIF21A	T579	SVAGKEDNTDTDQEK				1.32472		Up-regulated	H	Melanoma	Hypoxia
33946525	(Hypoxia(15h)/Control)@SK-MEL-5 cells-AbsFC (calc)	TMT	TiO2	LTQ Orbitrap	Q7Z4S6	KIF21A	T581	SVAGKEDNTDTDQEK				1.32472		Up-regulated	H	Melanoma	Hypoxia
33946525	(Hypoxia(15h)/Hypoxia(12h))@SK-MEL-5 cells-AbsFC (calc)	TMT	TiO2	LTQ Orbitrap	Q7Z4S6	KIF21A	T579	SVAGKEDNTDTDQEK				1.51939		Up-regulated	H	Melanoma	Hypoxia
33946525	(Hypoxia(15h)/Hypoxia(12h))@SK-MEL-5 cells-AbsFC (calc)	TMT	TiO2	LTQ Orbitrap	Q7Z4S6	KIF21A	T581	SVAGKEDNTDTDQEK				1.51939		Up-regulated	H	Melanoma	Hypoxia
33946525	(Hypoxia(15h)/Hypoxia(12h)@SK-Mel-28 cells-AbsFC (calc)	TMT	TiO2	LTQ Orbitrap	Q7Z4S6	KIF21A	T579	SVAGKEDNTDTDQEK				0.723048		down-regulated	H	Melanoma	Hypoxia
33946525	(Hypoxia(15h)/Hypoxia(12h)@SK-Mel-28 cells-AbsFC (calc)	TMT	TiO2	LTQ Orbitrap	Q7Z4S6	KIF21A	T581	SVAGKEDNTDTDQEK				0.723048		down-regulated	H	Melanoma	Hypoxia
33946525	(Hypoxia(15h)/Hypoxia(12h)@SK-Mel-28 cells-AbsFC (calc)	TMT	TiO2	LTQ Orbitrap	Q7Z4S6	KIF21A	S1304	LTVSQGNTSVQQDKSDESDSSLSEVHR				1.35987		Up-regulated	H	Melanoma	Hypoxia
33946525	(Hypoxia(15h)/Hypoxia(12h)@SK-Mel-28 cells-AbsFC (calc)	TMT	TiO2	LTQ Orbitrap	Q7Z4S6	KIF21A	S1307	LTVSQGNTSVQQDKSDESDSSLSEVHR				1.35987		Up-regulated	H	Melanoma	Hypoxia
33946525	(Hypoxia(15h)/Hypoxia(12h)@SK-Mel-28 cells-AbsFC (calc)	TMT	TiO2	LTQ Orbitrap	Q7Z4S6	KIF21A	S1271	HSDSGTSEASLSPPSSPPSRPR				1.40074		Up-regulated	H	Melanoma	Hypoxia
33946525	(Hypoxia(15h)/Hypoxia(12h)@SK-Mel-28 cells-AbsFC (calc)	TMT	TiO2	LTQ Orbitrap	Q7Z4S6	KIF21A	S1274	HSDSGTSEASLSPPSSPPSRPR				1.40074		Up-regulated	H	Melanoma	Hypoxia
33946525	(Hypoxia(15h)/Hypoxia(3h))@SK-MEL-5 cells-AbsFC (calc)	TMT	TiO2	LTQ Orbitrap	Q7Z4S6	KIF21A	T579	SVAGKEDNTDTDQEK				1.31879		Up-regulated	H	Melanoma	Hypoxia
33946525	(Hypoxia(15h)/Hypoxia(3h))@SK-MEL-5 cells-AbsFC (calc)	TMT	TiO2	LTQ Orbitrap	Q7Z4S6	KIF21A	T581	SVAGKEDNTDTDQEK				1.31879		Up-regulated	H	Melanoma	Hypoxia
33946525	(Hypoxia(15h)/Hypoxia(3h))@SK-Mel-28 cells-AbsFC (calc)	TMT	TiO2	LTQ Orbitrap	Q7Z4S6	KIF21A	T579	SVAGKEDNTDTDQEK				0.714869		down-regulated	H	Melanoma	Hypoxia
33946525	(Hypoxia(15h)/Hypoxia(3h))@SK-Mel-28 cells-AbsFC (calc)	TMT	TiO2	LTQ Orbitrap	Q7Z4S6	KIF21A	T581	SVAGKEDNTDTDQEK				0.714869		down-regulated	H	Melanoma	Hypoxia
33946525	(Hypoxia(15h)/Hypoxia(3h))@SK-Mel-28 cells-AbsFC (calc)	TMT	TiO2	LTQ Orbitrap	Q7Z4S6	KIF21A	S1304	LTVSQGNTSVQQDKSDESDSSLSEVHR				0.750015529;0.644411002;0.750015529		down-regulated	H	Melanoma	Hypoxia
33946525	(Hypoxia(15h)/Hypoxia(3h))@SK-Mel-28 cells-AbsFC (calc)	TMT	TiO2	LTQ Orbitrap	Q7Z4S6	KIF21A	S1307	LTVSQGNTSVQQDKSDESDSSLSEVHR				0.750015529;0.644411002;0.750015529		down-regulated	H	Melanoma	Hypoxia
33946525	(Hypoxia(15h)/Hypoxia(6h))@SK-Mel-28 cells-AbsFC (calc)	TMT	TiO2	LTQ Orbitrap	Q7Z4S6	KIF21A	S1271	HSDSGTSEASLSPPSSPPSRPR				1.78229		Up-regulated	H	Melanoma	Hypoxia
33946525	(Hypoxia(15h)/Hypoxia(6h))@SK-Mel-28 cells-AbsFC (calc)	TMT	TiO2	LTQ Orbitrap	Q7Z4S6	KIF21A	S1274	HSDSGTSEASLSPPSSPPSRPR				1.78229		Up-regulated	H	Melanoma	Hypoxia
33946525	(Hypoxia(15h)/Hypoxia(9h))@SK-MEL-5 cells-AbsFC (calc)	TMT	TiO2	LTQ Orbitrap	Q7Z4S6	KIF21A	T579	SVAGKEDNTDTDQEK				1.45647		Up-regulated	H	Melanoma	Hypoxia
33946525	(Hypoxia(15h)/Hypoxia(9h))@SK-MEL-5 cells-AbsFC (calc)	TMT	TiO2	LTQ Orbitrap	Q7Z4S6	KIF21A	T581	SVAGKEDNTDTDQEK				1.45647		Up-regulated	H	Melanoma	Hypoxia
33946525	(Hypoxia(15h)/Hypoxia(9h))@SK-Mel-28 cells-AbsFC (calc)	TMT	TiO2	LTQ Orbitrap	Q7Z4S6	KIF21A	T579	SVAGKEDNTDTDQEK				0.681804		down-regulated	H	Melanoma	Hypoxia
33946525	(Hypoxia(15h)/Hypoxia(9h))@SK-Mel-28 cells-AbsFC (calc)	TMT	TiO2	LTQ Orbitrap	Q7Z4S6	KIF21A	T581	SVAGKEDNTDTDQEK				0.681804		down-regulated	H	Melanoma	Hypoxia
33946525	(Hypoxia(18h)/Hypoxia(12h))@SK-Mel-28 cells-AbsFC (calc)	TMT	TiO2	LTQ Orbitrap	Q7Z4S6	KIF21A	S1271	HSDSGTSEASLSPPSSPPSRPR				1.38991		Up-regulated	H	Melanoma	Hypoxia
33946525	(Hypoxia(18h)/Hypoxia(12h))@SK-Mel-28 cells-AbsFC (calc)	TMT	TiO2	LTQ Orbitrap	Q7Z4S6	KIF21A	S1274	HSDSGTSEASLSPPSSPPSRPR				1.38991		Up-regulated	H	Melanoma	Hypoxia
33946525	(Hypoxia(18h)/Hypoxia(15h))@SK-Mel-28 cells-AbsFC (calc)	TMT	TiO2	LTQ Orbitrap	Q7Z4S6	KIF21A	T579	SVAGKEDNTDTDQEK				1.30157		Up-regulated	H	Melanoma	Hypoxia
33946525	(Hypoxia(18h)/Hypoxia(15h))@SK-Mel-28 cells-AbsFC (calc)	TMT	TiO2	LTQ Orbitrap	Q7Z4S6	KIF21A	T581	SVAGKEDNTDTDQEK				1.30157		Up-regulated	H	Melanoma	Hypoxia
33946525	(Hypoxia(18h)/Hypoxia(6h))@SK-Mel-28 cells-AbsFC (calc)	TMT	TiO2	LTQ Orbitrap	Q7Z4S6	KIF21A	S1271	HSDSGTSEASLSPPSSPPSRPR				1.76851		Up-regulated	H	Melanoma	Hypoxia
33946525	(Hypoxia(18h)/Hypoxia(6h))@SK-Mel-28 cells-AbsFC (calc)	TMT	TiO2	LTQ Orbitrap	Q7Z4S6	KIF21A	S1274	HSDSGTSEASLSPPSSPPSRPR				1.76851		Up-regulated	H	Melanoma	Hypoxia
33946525	(Hypoxia(21h)/Hypoxia(12h))@SK-Mel-28 cells-AbsFC (calc)	TMT	TiO2	LTQ Orbitrap	Q7Z4S6	KIF21A	S1304	LTVSQGNTSVQQDKSDESDSSLSEVHR				1.52375		Up-regulated	H	Melanoma	Hypoxia
33946525	(Hypoxia(21h)/Hypoxia(12h))@SK-Mel-28 cells-AbsFC (calc)	TMT	TiO2	LTQ Orbitrap	Q7Z4S6	KIF21A	S1307	LTVSQGNTSVQQDKSDESDSSLSEVHR				1.52375		Up-regulated	H	Melanoma	Hypoxia
33946525	(Hypoxia(21h)/Hypoxia(15h))@SK-Mel-28 cells-AbsFC (calc)	TMT	TiO2	LTQ Orbitrap	Q7Z4S6	KIF21A	T579	SVAGKEDNTDTDQEK				1.33582		Up-regulated	H	Melanoma	Hypoxia
33946525	(Hypoxia(21h)/Hypoxia(15h))@SK-Mel-28 cells-AbsFC (calc)	TMT	TiO2	LTQ Orbitrap	Q7Z4S6	KIF21A	T581	SVAGKEDNTDTDQEK				1.33582		Up-regulated	H	Melanoma	Hypoxia
33946525	(Hypoxia(21h)/Hypoxia(15h))@SK-Mel-28 cells-AbsFC (calc)	TMT	TiO2	LTQ Orbitrap	Q7Z4S6	KIF21A	S1304	LTVSQGNTSVQQDKSDESDSSLSEVHR				1.412855608;0.731362278		Up-regulated	H	Melanoma	Hypoxia
33946525	(Hypoxia(21h)/Hypoxia(15h))@SK-Mel-28 cells-AbsFC (calc)	TMT	TiO2	LTQ Orbitrap	Q7Z4S6	KIF21A	S1307	LTVSQGNTSVQQDKSDESDSSLSEVHR				1.412855608;0.731362278		Up-regulated	H	Melanoma	Hypoxia
33946525	(Hypoxia(21h)/Hypoxia(6h))@SK-Mel-28 cells-AbsFC (calc)	TMT	TiO2	LTQ Orbitrap	Q7Z4S6	KIF21A	S1271	HSDSGTSEASLSPPSSPPSRPR				1.54288		Up-regulated	H	Melanoma	Hypoxia
33946525	(Hypoxia(21h)/Hypoxia(6h))@SK-Mel-28 cells-AbsFC (calc)	TMT	TiO2	LTQ Orbitrap	Q7Z4S6	KIF21A	S1274	HSDSGTSEASLSPPSSPPSRPR				1.54288		Up-regulated	H	Melanoma	Hypoxia
33946525	(Hypoxia(21h)/Hypoxia(6h))@SK-Mel-28 cells-AbsFC (calc)	TMT	TiO2	LTQ Orbitrap	Q7Z4S6	KIF21A	S1304	LTVSQGNTSVQQDKSDESDSSLSEVHR				1.63317		Up-regulated	H	Melanoma	Hypoxia
33946525	(Hypoxia(21h)/Hypoxia(6h))@SK-Mel-28 cells-AbsFC (calc)	TMT	TiO2	LTQ Orbitrap	Q7Z4S6	KIF21A	S1307	LTVSQGNTSVQQDKSDESDSSLSEVHR				1.63317		Up-regulated	H	Melanoma	Hypoxia
33946525	(Hypoxia(21h)/Hypoxia(9h))@SK-Mel-28 cells-AbsFC (calc)	TMT	TiO2	LTQ Orbitrap	Q7Z4S6	KIF21A	S1304	LTVSQGNTSVQQDKSDESDSSLSEVHR				1.660522065;0.705166174		Up-regulated	H	Melanoma	Hypoxia
33946525	(Hypoxia(21h)/Hypoxia(9h))@SK-Mel-28 cells-AbsFC (calc)	TMT	TiO2	LTQ Orbitrap	Q7Z4S6	KIF21A	S1307	LTVSQGNTSVQQDKSDESDSSLSEVHR				1.660522065;0.705166174		Up-regulated	H	Melanoma	Hypoxia
33946525	(Hypoxia(24h)/Hypoxia(12h))@SK-Mel-28 cells-AbsFC (calc)	TMT	TiO2	LTQ Orbitrap	Q7Z4S6	KIF21A	S1271	HSDSGTSEASLSPPSSPPSRPR				1.56562		Up-regulated	H	Melanoma	Hypoxia
33946525	(Hypoxia(24h)/Hypoxia(12h))@SK-Mel-28 cells-AbsFC (calc)	TMT	TiO2	LTQ Orbitrap	Q7Z4S6	KIF21A	S1274	HSDSGTSEASLSPPSSPPSRPR				1.56562		Up-regulated	H	Melanoma	Hypoxia
33946525	(Hypoxia(24h)/Hypoxia(12h))@SK-Mel-28 cells-AbsFC (calc)	TMT	TiO2	LTQ Orbitrap	Q7Z4S6	KIF21A	S1304	LTVSQGNTSVQQDKSDESDSSLSEVHR				1.512836648;1.427413359		Up-regulated	H	Melanoma	Hypoxia
33946525	(Hypoxia(24h)/Hypoxia(12h))@SK-Mel-28 cells-AbsFC (calc)	TMT	TiO2	LTQ Orbitrap	Q7Z4S6	KIF21A	S1307	LTVSQGNTSVQQDKSDESDSSLSEVHR				1.512836648;1.427413359		Up-regulated	H	Melanoma	Hypoxia
33946525	(Hypoxia(24h)/Hypoxia(12h))@SK-Mel-28 cells-AbsFC (calc)	TMT	TiO2	LTQ Orbitrap	Q7Z4S6	KIF21A	T579	SVAGKEDNTDTDQEK				0.729156		down-regulated	H	Melanoma	Hypoxia
33946525	(Hypoxia(24h)/Hypoxia(12h))@SK-Mel-28 cells-AbsFC (calc)	TMT	TiO2	LTQ Orbitrap	Q7Z4S6	KIF21A	T581	SVAGKEDNTDTDQEK				0.729156		down-regulated	H	Melanoma	Hypoxia
33946525	(Hypoxia(24h)/Hypoxia(15h))@SK-Mel-28 cells-AbsFC (calc)	TMT	TiO2	LTQ Orbitrap	Q7Z4S6	KIF21A	S1304	LTVSQGNTSVQQDKSDESDSSLSEVHR				1.40274		Up-regulated	H	Melanoma	Hypoxia
33946525	(Hypoxia(24h)/Hypoxia(15h))@SK-Mel-28 cells-AbsFC (calc)	TMT	TiO2	LTQ Orbitrap	Q7Z4S6	KIF21A	S1307	LTVSQGNTSVQQDKSDESDSSLSEVHR				1.40274		Up-regulated	H	Melanoma	Hypoxia
33946525	(Hypoxia(24h)/Hypoxia(21h))@SK-Mel-28 cells-AbsFC (calc)	TMT	TiO2	LTQ Orbitrap	Q7Z4S6	KIF21A	T579	SVAGKEDNTDTDQEK				0.754925		down-regulated	H	Melanoma	Hypoxia
33946525	(Hypoxia(24h)/Hypoxia(21h))@SK-Mel-28 cells-AbsFC (calc)	TMT	TiO2	LTQ Orbitrap	Q7Z4S6	KIF21A	T581	SVAGKEDNTDTDQEK				0.754925		down-regulated	H	Melanoma	Hypoxia
33946525	(Hypoxia(24h)/Hypoxia(21h))@SK-Mel-28 cells-AbsFC (calc)	TMT	TiO2	LTQ Orbitrap	Q7Z4S6	KIF21A	S1304	LTVSQGNTSVQQDKSDESDSSLSEVHR				1.45695		Up-regulated	H	Melanoma	Hypoxia
33946525	(Hypoxia(24h)/Hypoxia(21h))@SK-Mel-28 cells-AbsFC (calc)	TMT	TiO2	LTQ Orbitrap	Q7Z4S6	KIF21A	S1307	LTVSQGNTSVQQDKSDESDSSLSEVHR				1.45695		Up-regulated	H	Melanoma	Hypoxia
33946525	(Hypoxia(24h)/Hypoxia(3h))@SK-Mel-28 cells-AbsFC (calc)	TMT	TiO2	LTQ Orbitrap	Q7Z4S6	KIF21A	T579	SVAGKEDNTDTDQEK				0.720907		down-regulated	H	Melanoma	Hypoxia
33946525	(Hypoxia(24h)/Hypoxia(3h))@SK-Mel-28 cells-AbsFC (calc)	TMT	TiO2	LTQ Orbitrap	Q7Z4S6	KIF21A	T581	SVAGKEDNTDTDQEK				0.720907		down-regulated	H	Melanoma	Hypoxia
33946525	(Hypoxia(24h)/Hypoxia(6h))@SK-Mel-28 cells-AbsFC (calc)	TMT	TiO2	LTQ Orbitrap	Q7Z4S6	KIF21A	S1271	HSDSGTSEASLSPPSSPPSRPR				1.99208		Up-regulated	H	Melanoma	Hypoxia
33946525	(Hypoxia(24h)/Hypoxia(6h))@SK-Mel-28 cells-AbsFC (calc)	TMT	TiO2	LTQ Orbitrap	Q7Z4S6	KIF21A	S1274	HSDSGTSEASLSPPSSPPSRPR				1.99208		Up-regulated	H	Melanoma	Hypoxia
33946525	(Hypoxia(24h)/Hypoxia(6h))@SK-Mel-28 cells-AbsFC (calc)	TMT	TiO2	LTQ Orbitrap	Q7Z4S6	KIF21A	S1304	LTVSQGNTSVQQDKSDESDSSLSEVHR				1.62148		Up-regulated	H	Melanoma	Hypoxia
33946525	(Hypoxia(24h)/Hypoxia(6h))@SK-Mel-28 cells-AbsFC (calc)	TMT	TiO2	LTQ Orbitrap	Q7Z4S6	KIF21A	S1307	LTVSQGNTSVQQDKSDESDSSLSEVHR				1.62148		Up-regulated	H	Melanoma	Hypoxia
33946525	(Hypoxia(24h)/Hypoxia(9h))@SK-Mel-28 cells-AbsFC (calc)	TMT	TiO2	LTQ Orbitrap	Q7Z4S6	KIF21A	S1271	HSDSGTSEASLSPPSSPPSRPR				1.43768		Up-regulated	H	Melanoma	Hypoxia
33946525	(Hypoxia(24h)/Hypoxia(9h))@SK-Mel-28 cells-AbsFC (calc)	TMT	TiO2	LTQ Orbitrap	Q7Z4S6	KIF21A	S1274	HSDSGTSEASLSPPSSPPSRPR				1.43768		Up-regulated	H	Melanoma	Hypoxia
33946525	(Hypoxia(24h)/Hypoxia(9h))@SK-Mel-28 cells-AbsFC (calc)	TMT	TiO2	LTQ Orbitrap	Q7Z4S6	KIF21A	S1304	LTVSQGNTSVQQDKSDESDSSLSEVHR				1.64863		Up-regulated	H	Melanoma	Hypoxia
33946525	(Hypoxia(24h)/Hypoxia(9h))@SK-Mel-28 cells-AbsFC (calc)	TMT	TiO2	LTQ Orbitrap	Q7Z4S6	KIF21A	S1307	LTVSQGNTSVQQDKSDESDSSLSEVHR				1.64863		Up-regulated	H	Melanoma	Hypoxia
33946525	(Hypoxia(24h)/Hypoxia(9h))@SK-Mel-28 cells-AbsFC (calc)	TMT	TiO2	LTQ Orbitrap	Q7Z4S6	KIF21A	T579	SVAGKEDNTDTDQEK				0.687563		down-regulated	H	Melanoma	Hypoxia
33946525	(Hypoxia(24h)/Hypoxia(9h))@SK-Mel-28 cells-AbsFC (calc)	TMT	TiO2	LTQ Orbitrap	Q7Z4S6	KIF21A	T581	SVAGKEDNTDTDQEK				0.687563		down-regulated	H	Melanoma	Hypoxia
33946525	(Hypoxia(6h)/Control)@SK-Mel-28 cells-AbsFC	TMT	TiO2	LTQ Orbitrap	Q7Z4S6	KIF21A	S1271	HSDSGTSEASLSPPSSPPSRPR				0.640336		down-regulated	H	Melanoma	Hypoxia
33946525	(Hypoxia(6h)/Control)@SK-Mel-28 cells-AbsFC	TMT	TiO2	LTQ Orbitrap	Q7Z4S6	KIF21A	S1274	HSDSGTSEASLSPPSSPPSRPR				0.640336		down-regulated	H	Melanoma	Hypoxia
33946525	(Hypoxia(6h)/Hypoxia(3h))@SK-Mel-28 cells-AbsFC (calc)	TMT	TiO2	LTQ Orbitrap	Q7Z4S6	KIF21A	S1304	LTVSQGNTSVQQDKSDESDSSLSEVHR				0.648837		down-regulated	H	Melanoma	Hypoxia
33946525	(Hypoxia(6h)/Hypoxia(3h))@SK-Mel-28 cells-AbsFC (calc)	TMT	TiO2	LTQ Orbitrap	Q7Z4S6	KIF21A	S1307	LTVSQGNTSVQQDKSDESDSSLSEVHR				0.648837		down-regulated	H	Melanoma	Hypoxia
33946525	(Hypoxia(6h)/Hypoxia(3h))@SK-Mel-28 cells-AbsFC (calc)	TMT	TiO2	LTQ Orbitrap	Q7Z4S6	KIF21A	S1271	HSDSGTSEASLSPPSSPPSRPR				0.607545		down-regulated	H	Melanoma	Hypoxia
33946525	(Hypoxia(6h)/Hypoxia(3h))@SK-Mel-28 cells-AbsFC (calc)	TMT	TiO2	LTQ Orbitrap	Q7Z4S6	KIF21A	S1274	HSDSGTSEASLSPPSSPPSRPR				0.607545		down-regulated	H	Melanoma	Hypoxia
33946525	(Hypoxia(9h)/Hypoxia(3h))@SK-Mel-28 cells-AbsFC (calc)	TMT	TiO2	LTQ Orbitrap	Q7Z4S6	KIF21A	S1304	LTVSQGNTSVQQDKSDESDSSLSEVHR				0.649042225;0.638150898;0.638150898		down-regulated	H	Melanoma	Hypoxia
33946525	(Hypoxia(9h)/Hypoxia(3h))@SK-Mel-28 cells-AbsFC (calc)	TMT	TiO2	LTQ Orbitrap	Q7Z4S6	KIF21A	S1307	LTVSQGNTSVQQDKSDESDSSLSEVHR				0.649042225;0.638150898;0.638150898		down-regulated	H	Melanoma	Hypoxia
33946525	(Hypoxia(9h)/Hypoxia(6h))@SK-Mel-28 cells-AbsFC (calc)	TMT	TiO2	LTQ Orbitrap	Q7Z4S6	KIF21A	S1271	HSDSGTSEASLSPPSSPPSRPR				1.38562		Up-regulated	H	Melanoma	Hypoxia
33946525	(Hypoxia(9h)/Hypoxia(6h))@SK-Mel-28 cells-AbsFC (calc)	TMT	TiO2	LTQ Orbitrap	Q7Z4S6	KIF21A	S1274	HSDSGTSEASLSPPSSPPSRPR				1.38562		Up-regulated	H	Melanoma	Hypoxia
33947818	(Salmonella+siSIK2(30min)/siCTRL)@HeLa cells-AbsFC	TMT	Fe-NTA	Orbitrap Fusion Lumos	Q7Z4S6	KIF21A	S1304	SDESDSSLSEVHR		100;100	0.00246299	1.95574		Up-regulated	H	Infection	Inf_Salmonella
33947818	(Salmonella+siSIK2(30min)/siCTRL)@HeLa cells-AbsFC	TMT	Fe-NTA	Orbitrap Fusion Lumos	Q7Z4S6	KIF21A	S1307	SDESDSSLSEVHR		100;100	0.00246299	1.95574		Up-regulated	H	Infection	Inf_Salmonella
33947818	(Salmonella+siSIK2(30min)/siCTRL)@HeLa cells-AbsFC	TMT	Fe-NTA	Orbitrap Fusion Lumos	Q7Z4S6	KIF21A	T579	EDNTDTDQEK		100;100	0.0248989	1.40304		Up-regulated	H	Infection	Inf_Salmonella
33947818	(Salmonella+siSIK2(30min)/siCTRL)@HeLa cells-AbsFC	TMT	Fe-NTA	Orbitrap Fusion Lumos	Q7Z4S6	KIF21A	T581	EDNTDTDQEK		100;100	0.0248989	1.40304		Up-regulated	H	Infection	Inf_Salmonella
33947818	(siSIK2/siCTRL)@HeLa cells-AbsFC	TMT	Fe-NTA	Orbitrap Fusion Lumos	Q7Z4S6	KIF21A	S1304	SDESDSSLSEVHR		100;100	9.93e-06	2.08145121;1.448909302		Up-regulated	H	Infection	siSIK2
33947818	(siSIK2/siCTRL)@HeLa cells-AbsFC	TMT	Fe-NTA	Orbitrap Fusion Lumos	Q7Z4S6	KIF21A	S1307	SDESDSSLSEVHR		100;100	9.93e-06	2.08145121;1.448909302		Up-regulated	H	Infection	siSIK2
35011700	(IL-33 (10min)/Control)@THP-1 cells-Log2FC	TMT	TiO2	Orbitrap Fusion Tribrid	Q7Z4S6	KIF21A	S1239		KIPEPSPVTR	100	<0.05		-0.400364	down-regulated	H	IL-33 Signaling Network	IL33
35011700	(IL-33 (240min)/Control)@THP-1 cells-Log2FC	TMT	TiO2	Orbitrap Fusion Tribrid	Q7Z4S6	KIF21A	S1212		EKELSPPPGLPSK	100	<0.05		0.444867	Up-regulated	H	IL-33 Signaling Network	IL33
35011700	(IL-33 (30min)/Control)@THP-1 cells-Log2FC	TMT	TiO2	Orbitrap Fusion Tribrid	Q7Z4S6	KIF21A	S1239		KIPEPSPVTR	100	<0.05		-0.648666	down-regulated	H	IL-33 Signaling Network	IL33
35011700	(IL-33 (45min)/Control)@THP-1 cells-Log2FC	TMT	TiO2	Orbitrap Fusion Tribrid	Q7Z4S6	KIF21A	S1212		EKELSPPPGLPSK	100	<0.05		0.462648	Up-regulated	H	IL-33 Signaling Network	IL33
35011700	(IL-33 (5min)/Control)@THP-1 cells-Log2FC	TMT	TiO2	Orbitrap Fusion Tribrid	Q7Z4S6	KIF21A	S853		KLSSSDAPAQDTGSSAAAVETDASR	99.1	<0.05		-0.577716	down-regulated	H	IL-33 Signaling Network	IL33
35011700	(IL-33 (5min)/Control)@THP-1 cells-Log2FC	TMT	TiO2	Orbitrap Fusion Tribrid	Q7Z4S6	KIF21A	S1239		KIPEPSPVTR	100	<0.05		-0.562693	down-regulated	H	IL-33 Signaling Network	IL33
35011700	(IL-33 (5min)/Control)@THP-1 cells-Log2FC	TMT	TiO2	Orbitrap Fusion Tribrid	Q7Z4S6	KIF21A	S1212		EKELSPPPGLPSK	100	<0.05		-0.471163	down-regulated	H	IL-33 Signaling Network	IL33
35011700	(IL-33 (60min)/Control)@THP-1 cells-Log2FC	TMT	TiO2	Orbitrap Fusion Tribrid	Q7Z4S6	KIF21A	S1239		KIPEPSPVTR	100	<0.05		-0.640706	down-regulated	H	IL-33 Signaling Network	IL33
35081340	IAV(Brisbane/59)/Mock@A549 cells-Log2FC	Label free	Ti-IMAC	Orbitrap FusionÃ¢â€žÂ¢ TribridÃ¢â€žÂ¢	Q7Z4S6	KIF21A	S1673		NLQDGQISDTGDLGEDIAS(ph)N	1	0.0129386		-1.27416	down-regulated	H	Influenza A virus infection	Inf_Influenza A virus
36173113	Safranal(12h)/Control@MDA-MB-231 cells-AbsFC	TMT	TiO2		Q7Z4S6	KIF21A	T581		EDNTDTDQEK	100	0.00672011	0.707		down-regulated	H	Safranal Effects on Triple-Negative Breast Cancer Cells	Safranal
36173113	Safranal(12h)/Control@MDA-MB-231 cells-AbsFC	TMT	TiO2		Q7Z4S6	KIF21A	S853		KLSSSDAPAQDTGSSAAAVETDASR	100	0.000835454	0.658		down-regulated	H	Safranal Effects on Triple-Negative Breast Cancer Cells	Safranal
36173113	Safranal(24h)/Control@MDA-MB-231 cells-AbsFC	TMT	TiO2		Q7Z4S6	KIF21A	T581		EDNTDTDQEK	100	0.00120899	0.612		down-regulated	H	Safranal Effects on Triple-Negative Breast Cancer Cells	Safranal
36173113	Safranal(24h)/Control@MDA-MB-231 cells-AbsFC	TMT	TiO2		Q7Z4S6	KIF21A	S853		KLSSSDAPAQDTGSSAAAVETDASR	100	4.92e-05	0.541		down-regulated	H	Safranal Effects on Triple-Negative Breast Cancer Cells	Safranal
36781298	Metformin(24h)/Control@C2bbe1-Log2FC		HighÃ¢â‚¬ÂSelectÃ¢â€žÂ¢ FeÃ¢â‚¬ÂNTA	Orbitrap Fusion Lumos Tribrid	Q7Z4S6	KIF21A	S524		APYFSGSSTFS(ph)PTILSSDK	> 0.75			-0.949174	down-regulated	H	Metformin signaling in colorectal cancer cells	Metformin
36781298	Metformin(24h)/Control@C2bbe1-Log2FC		HighÃ¢â‚¬ÂSelectÃ¢â€žÂ¢ FeÃ¢â‚¬ÂNTA	Orbitrap Fusion Lumos Tribrid	Q7Z4S6	KIF21A	S1212		EKELS(ph)PPPGLPSK	> 0.75			-1.05596	down-regulated	H	Metformin signaling in colorectal cancer cells	Metformin
36781298	Metformin(24h)/Control@C2bbe1-Log2FC		HighÃ¢â‚¬ÂSelectÃ¢â€žÂ¢ FeÃ¢â‚¬ÂNTA	Orbitrap Fusion Lumos Tribrid	Q7Z4S6	KIF21A	S853		KLS(ph)SSDAPAQDTGSSAAAVETDASR	> 0.75			-1.05029	down-regulated	H	Metformin signaling in colorectal cancer cells	Metformin
36781298	Metformin(24h)/Control@C2bbe1-Log2FC		HighÃ¢â‚¬ÂSelectÃ¢â€žÂ¢ FeÃ¢â‚¬ÂNTA	Orbitrap Fusion Lumos Tribrid	Q7Z4S6	KIF21A	S1304		LTVSQGNTSVQQDKS(ph)DESDS(ph)SLSEVHR	> 0.75			-2.61273	down-regulated	H	Metformin signaling in colorectal cancer cells	Metformin
36781298	Metformin(24h)/Control@C2bbe1-Log2FC		HighÃ¢â‚¬ÂSelectÃ¢â€žÂ¢ FeÃ¢â‚¬ÂNTA	Orbitrap Fusion Lumos Tribrid	Q7Z4S6	KIF21A	S1309		LTVSQGNTSVQQDKS(ph)DESDS(ph)SLSEVHR	> 0.75			-2.61273	down-regulated	H	Metformin signaling in colorectal cancer cells	Metformin
36781298	Metformin(24h)/Control@C2bbe1-Log2FC		HighÃ¢â‚¬ÂSelectÃ¢â€žÂ¢ FeÃ¢â‚¬ÂNTA	Orbitrap Fusion Lumos Tribrid	Q7Z4S6	KIF21A	S1662		NLQDGQIS(ph)DTGDLGEDIASN	> 0.75			-0.563896	down-regulated	H	Metformin signaling in colorectal cancer cells	Metformin
36781298	Metformin(24h)/Control@C2bbe1-Log2FC		HighÃ¢â‚¬ÂSelectÃ¢â€žÂ¢ FeÃ¢â‚¬ÂNTA	Orbitrap Fusion Lumos Tribrid	Q7Z4S6	KIF21A	T1664		NLQDGQISDT(ph)GDLGEDIASN	> 0.75			-0.477452	down-regulated	H	Metformin signaling in colorectal cancer cells	Metformin
36781298	Metformin(24h)/Control@COLO205-Log2FC		HighÃ¢â‚¬ÂSelectÃ¢â€žÂ¢ FeÃ¢â‚¬ÂNTA	Orbitrap Fusion Lumos Tribrid	Q7Z4S6	KIF21A	S1212		EKELS(ph)PPPGLPSK	> 0.75			0.689056	Up-regulated	H	Metformin signaling in colorectal cancer cells	Metformin
36781298	Metformin(24h)/Control@COLO205-Log2FC		HighÃ¢â‚¬ÂSelectÃ¢â€žÂ¢ FeÃ¢â‚¬ÂNTA	Orbitrap Fusion Lumos Tribrid	Q7Z4S6	KIF21A	S1274		HSDSGTSEASLS(ph)PPS(ph)SPPSRPR	> 0.75			-1.45264	down-regulated	H	Metformin signaling in colorectal cancer cells	Metformin
36781298	Metformin(24h)/Control@COLO205-Log2FC		HighÃ¢â‚¬ÂSelectÃ¢â€žÂ¢ FeÃ¢â‚¬ÂNTA	Orbitrap Fusion Lumos Tribrid	Q7Z4S6	KIF21A	S1275		HSDSGTSEASLS(ph)PPSS(ph)PPSRPR	> 0.75			-1.29277	down-regulated	H	Metformin signaling in colorectal cancer cells	Metformin
36781298	Metformin(24h)/Control@COLO205-Log2FC		HighÃ¢â‚¬ÂSelectÃ¢â€žÂ¢ FeÃ¢â‚¬ÂNTA	Orbitrap Fusion Lumos Tribrid	Q7Z4S6	KIF21A	T1242		IPEPSPVT(ph)R	> 0.75			-2.74201	down-regulated	H	Metformin signaling in colorectal cancer cells	Metformin
36781298	Metformin(24h)/Control@COLO205-Log2FC		HighÃ¢â‚¬ÂSelectÃ¢â€žÂ¢ FeÃ¢â‚¬ÂNTA	Orbitrap Fusion Lumos Tribrid	Q7Z4S6	KIF21A	S1239		KIPEPS(ph)PVTR	> 0.75			-2.62737	down-regulated	H	Metformin signaling in colorectal cancer cells	Metformin
36781298	Metformin(24h)/Control@COLO205-Log2FC		HighÃ¢â‚¬ÂSelectÃ¢â€žÂ¢ FeÃ¢â‚¬ÂNTA	Orbitrap Fusion Lumos Tribrid	Q7Z4S6	KIF21A	S853		KLS(ph)SSDAPAQDTGSSAAAVETDASR	> 0.75			-0.584225	down-regulated	H	Metformin signaling in colorectal cancer cells	Metformin
36781298	Metformin(24h)/Control@COLO205-Log2FC		HighÃ¢â‚¬ÂSelectÃ¢â€žÂ¢ FeÃ¢â‚¬ÂNTA	Orbitrap Fusion Lumos Tribrid	Q7Z4S6	KIF21A	S1662		NLQDGQIS(ph)DTGDLGEDIASN	> 0.75			0.69352	Up-regulated	H	Metformin signaling in colorectal cancer cells	Metformin
36781298	Metformin(24h)/Control@COLO205-Log2FC		HighÃ¢â‚¬ÂSelectÃ¢â€žÂ¢ FeÃ¢â‚¬ÂNTA	Orbitrap Fusion Lumos Tribrid	Q7Z4S6	KIF21A	T1664		NLQDGQISDT(ph)GDLGEDIASN	> 0.75			0.618291	Up-regulated	H	Metformin signaling in colorectal cancer cells	Metformin
36781298	Metformin(24h)/Control@HT115-Log2FC		HighÃ¢â‚¬ÂSelectÃ¢â€žÂ¢ FeÃ¢â‚¬ÂNTA	Orbitrap Fusion Lumos Tribrid	Q7Z4S6	KIF21A	S1212		EKELS(ph)PPPGLPSK	> 0.75			-0.814212	down-regulated	H	Metformin signaling in colorectal cancer cells	Metformin
36781298	Metformin(24h)/Control@HT115-Log2FC		HighÃ¢â‚¬ÂSelectÃ¢â€žÂ¢ FeÃ¢â‚¬ÂNTA	Orbitrap Fusion Lumos Tribrid	Q7Z4S6	KIF21A	S1274		HSDSGTSEASLS(ph)PPS(ph)SPPSRPR	> 0.75			-0.500674	down-regulated	H	Metformin signaling in colorectal cancer cells	Metformin
36781298	Metformin(24h)/Control@HT115-Log2FC		HighÃ¢â‚¬ÂSelectÃ¢â€žÂ¢ FeÃ¢â‚¬ÂNTA	Orbitrap Fusion Lumos Tribrid	Q7Z4S6	KIF21A	S1275		HSDSGTSEASLS(ph)PPSS(ph)PPSRPR	> 0.75			-0.418228	down-regulated	H	Metformin signaling in colorectal cancer cells	Metformin
36781298	Metformin(24h)/Control@HT115-Log2FC		HighÃ¢â‚¬ÂSelectÃ¢â€žÂ¢ FeÃ¢â‚¬ÂNTA	Orbitrap Fusion Lumos Tribrid	Q7Z4S6	KIF21A	T1242		IPEPSPVT(ph)R	> 0.75			-1.11473	down-regulated	H	Metformin signaling in colorectal cancer cells	Metformin
36781298	Metformin(24h)/Control@HT115-Log2FC		HighÃ¢â‚¬ÂSelectÃ¢â€žÂ¢ FeÃ¢â‚¬ÂNTA	Orbitrap Fusion Lumos Tribrid	Q7Z4S6	KIF21A	S1239		KIPEPS(ph)PVTR	> 0.75			-0.87663	down-regulated	H	Metformin signaling in colorectal cancer cells	Metformin
36781298	Metformin(24h)/Control@LOVO-Log2FC		HighÃ¢â‚¬ÂSelectÃ¢â€žÂ¢ FeÃ¢â‚¬ÂNTA	Orbitrap Fusion Lumos Tribrid	Q7Z4S6	KIF21A	S1274		HSDSGTSEASLS(ph)PPS(ph)SPPSRPR	> 0.75			0.762918	Up-regulated	H	Metformin signaling in colorectal cancer cells	Metformin
36781298	Metformin(24h)/Control@LOVO-Log2FC		HighÃ¢â‚¬ÂSelectÃ¢â€žÂ¢ FeÃ¢â‚¬ÂNTA	Orbitrap Fusion Lumos Tribrid	Q7Z4S6	KIF21A	S1275		HSDSGTSEASLS(ph)PPSS(ph)PPSRPR	> 0.75			0.699112	Up-regulated	H	Metformin signaling in colorectal cancer cells	Metformin
36781298	Metformin(24h)/Control@LOVO-Log2FC		HighÃ¢â‚¬ÂSelectÃ¢â€žÂ¢ FeÃ¢â‚¬ÂNTA	Orbitrap Fusion Lumos Tribrid	Q7Z4S6	KIF21A	T1242		IPEPSPVT(ph)R	> 0.75			-3.28337	down-regulated	H	Metformin signaling in colorectal cancer cells	Metformin
36781298	Metformin(24h)/Control@LOVO-Log2FC		HighÃ¢â‚¬ÂSelectÃ¢â€žÂ¢ FeÃ¢â‚¬ÂNTA	Orbitrap Fusion Lumos Tribrid	Q7Z4S6	KIF21A	S1239		KIPEPS(ph)PVTR	> 0.75			-2.73066	down-regulated	H	Metformin signaling in colorectal cancer cells	Metformin
36781298	Metformin(24h)/Control@LOVO-Log2FC		HighÃ¢â‚¬ÂSelectÃ¢â€žÂ¢ FeÃ¢â‚¬ÂNTA	Orbitrap Fusion Lumos Tribrid	Q7Z4S6	KIF21A	S855		KLSSS(ph)DAPAQDTGSSAAAVETDASR	> 0.75			-0.976176	down-regulated	H	Metformin signaling in colorectal cancer cells	Metformin
36781298	Metformin(24h)/Control@MDST-Log2FC		HighÃ¢â‚¬ÂSelectÃ¢â€žÂ¢ FeÃ¢â‚¬ÂNTA	Orbitrap Fusion Lumos Tribrid	Q7Z4S6	KIF21A	S1274		HSDSGTSEASLS(ph)PPS(ph)SPPSRPR	> 0.75			-1.06522	down-regulated	H	Metformin signaling in colorectal cancer cells	Metformin
36781298	Metformin(24h)/Control@NCIH747-Log2FC		HighÃ¢â‚¬ÂSelectÃ¢â€žÂ¢ FeÃ¢â‚¬ÂNTA	Orbitrap Fusion Lumos Tribrid	Q7Z4S6	KIF21A	S1212		EKELS(ph)PPPGLPSK	> 0.75			-0.769743	down-regulated	H	Metformin signaling in colorectal cancer cells	Metformin
36781298	Metformin(24h)/Control@NCIH747-Log2FC		HighÃ¢â‚¬ÂSelectÃ¢â€žÂ¢ FeÃ¢â‚¬ÂNTA	Orbitrap Fusion Lumos Tribrid	Q7Z4S6	KIF21A	S1662		NLQDGQIS(ph)DTGDLGEDIASN	> 0.75			-0.762822	down-regulated	H	Metformin signaling in colorectal cancer cells	Metformin
36781298	Metformin(24h)/Control@RKO-Log2FC		HighÃ¢â‚¬ÂSelectÃ¢â€žÂ¢ FeÃ¢â‚¬ÂNTA	Orbitrap Fusion Lumos Tribrid	Q7Z4S6	KIF21A	S524		APYFSGSSTFS(ph)PTILSSDK	> 0.75			-0.661485	down-regulated	H	Metformin signaling in colorectal cancer cells	Metformin
36781298	Metformin(24h)/Control@RKO-Log2FC		HighÃ¢â‚¬ÂSelectÃ¢â€žÂ¢ FeÃ¢â‚¬ÂNTA	Orbitrap Fusion Lumos Tribrid	Q7Z4S6	KIF21A	S1212		EKELS(ph)PPPGLPSK	> 0.75			-0.467972	down-regulated	H	Metformin signaling in colorectal cancer cells	Metformin
36781298	Metformin(24h)/Control@RKO-Log2FC		HighÃ¢â‚¬ÂSelectÃ¢â€žÂ¢ FeÃ¢â‚¬ÂNTA	Orbitrap Fusion Lumos Tribrid	Q7Z4S6	KIF21A	S1274		HSDSGTSEASLS(ph)PPS(ph)SPPSRPR	> 0.75			-0.746885	down-regulated	H	Metformin signaling in colorectal cancer cells	Metformin
36781298	Metformin(24h)/Control@RKO-Log2FC		HighÃ¢â‚¬ÂSelectÃ¢â€žÂ¢ FeÃ¢â‚¬ÂNTA	Orbitrap Fusion Lumos Tribrid	Q7Z4S6	KIF21A	S1275		HSDSGTSEASLS(ph)PPSS(ph)PPSRPR	> 0.75			0.653632	Up-regulated	H	Metformin signaling in colorectal cancer cells	Metformin
36781298	Metformin(24h)/Control@RKO-Log2FC		HighÃ¢â‚¬ÂSelectÃ¢â€žÂ¢ FeÃ¢â‚¬ÂNTA	Orbitrap Fusion Lumos Tribrid	Q7Z4S6	KIF21A	S1239		KIPEPS(ph)PVTR	> 0.75			0.642078	Up-regulated	H	Metformin signaling in colorectal cancer cells	Metformin
36781298	Metformin(24h)/Control@RKO-Log2FC		HighÃ¢â‚¬ÂSelectÃ¢â€žÂ¢ FeÃ¢â‚¬ÂNTA	Orbitrap Fusion Lumos Tribrid	Q7Z4S6	KIF21A	S855		KLSSS(ph)DAPAQDTGSSAAAVETDASR	> 0.75			0.830704	Up-regulated	H	Metformin signaling in colorectal cancer cells	Metformin
36781298	Metformin(24h)/Control@RKO-Log2FC		HighÃ¢â‚¬ÂSelectÃ¢â€žÂ¢ FeÃ¢â‚¬ÂNTA	Orbitrap Fusion Lumos Tribrid	Q7Z4S6	KIF21A	S1304		LTVSQGNTSVQQDKS(ph)DESDS(ph)SLSEVHR	> 0.75			-0.684136	down-regulated	H	Metformin signaling in colorectal cancer cells	Metformin
36781298	Metformin(24h)/Control@RKO-Log2FC		HighÃ¢â‚¬ÂSelectÃ¢â€žÂ¢ FeÃ¢â‚¬ÂNTA	Orbitrap Fusion Lumos Tribrid	Q7Z4S6	KIF21A	S1309		LTVSQGNTSVQQDKS(ph)DESDS(ph)SLSEVHR	> 0.75			-0.684136	down-regulated	H	Metformin signaling in colorectal cancer cells	Metformin
36781298	Metformin(24h)/Control@SNU61-Log2FC		HighÃ¢â‚¬ÂSelectÃ¢â€žÂ¢ FeÃ¢â‚¬ÂNTA	Orbitrap Fusion Lumos Tribrid	Q7Z4S6	KIF21A	S1212		EKELS(ph)PPPGLPSK	> 0.75			-0.690449	down-regulated	H	Metformin signaling in colorectal cancer cells	Metformin
36781298	Metformin(24h)/Control@SNU61-Log2FC		HighÃ¢â‚¬ÂSelectÃ¢â€žÂ¢ FeÃ¢â‚¬ÂNTA	Orbitrap Fusion Lumos Tribrid	Q7Z4S6	KIF21A	S1274		HSDSGTSEASLS(ph)PPS(ph)SPPSRPR	> 0.75			0.853804	Up-regulated	H	Metformin signaling in colorectal cancer cells	Metformin
36781298	Metformin(24h)/Control@SNU61-Log2FC		HighÃ¢â‚¬ÂSelectÃ¢â€žÂ¢ FeÃ¢â‚¬ÂNTA	Orbitrap Fusion Lumos Tribrid	Q7Z4S6	KIF21A	S1239		KIPEPS(ph)PVTR	> 0.75			0.464108	Up-regulated	H	Metformin signaling in colorectal cancer cells	Metformin
36781298	Metformin(24h)/Control@SNU61-Log2FC		HighÃ¢â‚¬ÂSelectÃ¢â€žÂ¢ FeÃ¢â‚¬ÂNTA	Orbitrap Fusion Lumos Tribrid	Q7Z4S6	KIF21A	S853		KLS(ph)SSDAPAQDTGSSAAAVETDASR	> 0.75			0.894227	Up-regulated	H	Metformin signaling in colorectal cancer cells	Metformin
36781298	Metformin(24h)/Control@SNU61-Log2FC		HighÃ¢â‚¬ÂSelectÃ¢â€žÂ¢ FeÃ¢â‚¬ÂNTA	Orbitrap Fusion Lumos Tribrid	Q7Z4S6	KIF21A	S855		KLSSS(ph)DAPAQDTGSSAAAVETDASR	> 0.75			1.20174	Up-regulated	H	Metformin signaling in colorectal cancer cells	Metformin
36781298	Metformin(24h)/Control@SW48-Log2FC		HighÃ¢â‚¬ÂSelectÃ¢â€žÂ¢ FeÃ¢â‚¬ÂNTA	Orbitrap Fusion Lumos Tribrid	Q7Z4S6	KIF21A	S524		APYFSGSSTFS(ph)PTILSSDK	> 0.75			1.1553	Up-regulated	H	Metformin signaling in colorectal cancer cells	Metformin
36781298	Metformin(24h)/Control@SW48-Log2FC		HighÃ¢â‚¬ÂSelectÃ¢â€žÂ¢ FeÃ¢â‚¬ÂNTA	Orbitrap Fusion Lumos Tribrid	Q7Z4S6	KIF21A	S1212		EKELS(ph)PPPGLPSK	> 0.75			0.921687	Up-regulated	H	Metformin signaling in colorectal cancer cells	Metformin
36781298	Metformin(24h)/Control@SW48-Log2FC		HighÃ¢â‚¬ÂSelectÃ¢â€žÂ¢ FeÃ¢â‚¬ÂNTA	Orbitrap Fusion Lumos Tribrid	Q7Z4S6	KIF21A	S1274		HSDSGTSEASLS(ph)PPS(ph)SPPSRPR	> 0.75			-0.376586	down-regulated	H	Metformin signaling in colorectal cancer cells	Metformin
36781298	Metformin(24h)/Control@SW48-Log2FC		HighÃ¢â‚¬ÂSelectÃ¢â€žÂ¢ FeÃ¢â‚¬ÂNTA	Orbitrap Fusion Lumos Tribrid	Q7Z4S6	KIF21A	S1275		HSDSGTSEASLS(ph)PPSS(ph)PPSRPR	> 0.75			-0.49711	down-regulated	H	Metformin signaling in colorectal cancer cells	Metformin
36781298	Metformin(24h)/Control@SW48-Log2FC		HighÃ¢â‚¬ÂSelectÃ¢â€žÂ¢ FeÃ¢â‚¬ÂNTA	Orbitrap Fusion Lumos Tribrid	Q7Z4S6	KIF21A	T1242		IPEPSPVT(ph)R	> 0.75			-1.02318	down-regulated	H	Metformin signaling in colorectal cancer cells	Metformin
36781298	Metformin(24h)/Control@SW48-Log2FC		HighÃ¢â‚¬ÂSelectÃ¢â€žÂ¢ FeÃ¢â‚¬ÂNTA	Orbitrap Fusion Lumos Tribrid	Q7Z4S6	KIF21A	S853		KLS(ph)SSDAPAQDTGSSAAAVETDASR	> 0.75			1.42564	Up-regulated	H	Metformin signaling in colorectal cancer cells	Metformin
36781298	Metformin(24h)/Control@SW48-Log2FC		HighÃ¢â‚¬ÂSelectÃ¢â€žÂ¢ FeÃ¢â‚¬ÂNTA	Orbitrap Fusion Lumos Tribrid	Q7Z4S6	KIF21A	S855		KLSSS(ph)DAPAQDTGSSAAAVETDASR	> 0.75			1.42505	Up-regulated	H	Metformin signaling in colorectal cancer cells	Metformin
36781298	Metformin(24h)/Control@SW48-Log2FC		HighÃ¢â‚¬ÂSelectÃ¢â€žÂ¢ FeÃ¢â‚¬ÂNTA	Orbitrap Fusion Lumos Tribrid	Q7Z4S6	KIF21A	S1662		NLQDGQIS(ph)DTGDLGEDIASN	> 0.75			0.987954	Up-regulated	H	Metformin signaling in colorectal cancer cells	Metformin
36781298	Metformin(24h)/Control@SW48-Log2FC		HighÃ¢â‚¬ÂSelectÃ¢â€žÂ¢ FeÃ¢â‚¬ÂNTA	Orbitrap Fusion Lumos Tribrid	Q7Z4S6	KIF21A	T1664		NLQDGQISDT(ph)GDLGEDIASN	> 0.75			0.755848	Up-regulated	H	Metformin signaling in colorectal cancer cells	Metformin
36781298	Metformin(24h)/Control@SW837-Log2FC		HighÃ¢â‚¬ÂSelectÃ¢â€žÂ¢ FeÃ¢â‚¬ÂNTA	Orbitrap Fusion Lumos Tribrid	Q7Z4S6	KIF21A	S1212		EKELS(ph)PPPGLPSK	> 0.75			-0.555763	down-regulated	H	Metformin signaling in colorectal cancer cells	Metformin
36781298	Metformin(24h)/Control@SW837-Log2FC		HighÃ¢â‚¬ÂSelectÃ¢â€žÂ¢ FeÃ¢â‚¬ÂNTA	Orbitrap Fusion Lumos Tribrid	Q7Z4S6	KIF21A	S1239		KIPEPS(ph)PVTR	> 0.75			-0.808474	down-regulated	H	Metformin signaling in colorectal cancer cells	Metformin
36781298	Metformin(24h)/Control@SW837-Log2FC		HighÃ¢â‚¬ÂSelectÃ¢â€žÂ¢ FeÃ¢â‚¬ÂNTA	Orbitrap Fusion Lumos Tribrid	Q7Z4S6	KIF21A	S853		KLS(ph)SSDAPAQDTGSSAAAVETDASR	> 0.75			-1.31612	down-regulated	H	Metformin signaling in colorectal cancer cells	Metformin
36781298	Metformin(24h)/Control@SW837-Log2FC		HighÃ¢â‚¬ÂSelectÃ¢â€žÂ¢ FeÃ¢â‚¬ÂNTA	Orbitrap Fusion Lumos Tribrid	Q7Z4S6	KIF21A	S1662		NLQDGQIS(ph)DTGDLGEDIASN	> 0.75			0.67867	Up-regulated	H	Metformin signaling in colorectal cancer cells	Metformin
36781298	Metformin(24h)/Control@SW948-Log2FC		HighÃ¢â‚¬ÂSelectÃ¢â€žÂ¢ FeÃ¢â‚¬ÂNTA	Orbitrap Fusion Lumos Tribrid	Q7Z4S6	KIF21A	S1212		EKELS(ph)PPPGLPSK	> 0.75			-1.50482	down-regulated	H	Metformin signaling in colorectal cancer cells	Metformin
36781298	Metformin(24h)/Control@SW948-Log2FC		HighÃ¢â‚¬ÂSelectÃ¢â€žÂ¢ FeÃ¢â‚¬ÂNTA	Orbitrap Fusion Lumos Tribrid	Q7Z4S6	KIF21A	T1242		IPEPSPVT(ph)R	> 0.75			-0.790074	down-regulated	H	Metformin signaling in colorectal cancer cells	Metformin
36781298	Metformin(24h)/Control@SW948-Log2FC		HighÃ¢â‚¬ÂSelectÃ¢â€žÂ¢ FeÃ¢â‚¬ÂNTA	Orbitrap Fusion Lumos Tribrid	Q7Z4S6	KIF21A	S1239		KIPEPS(ph)PVTR	> 0.75			-0.893092	down-regulated	H	Metformin signaling in colorectal cancer cells	Metformin
36781298	Metformin(24h)/Control@SW948-Log2FC		HighÃ¢â‚¬ÂSelectÃ¢â€žÂ¢ FeÃ¢â‚¬ÂNTA	Orbitrap Fusion Lumos Tribrid	Q7Z4S6	KIF21A	S855		KLSSS(ph)DAPAQDTGSSAAAVETDASR	> 0.75			-0.857665	down-regulated	H	Metformin signaling in colorectal cancer cells	Metformin
36781298	Metformin(24h)/Control@SW948-Log2FC		HighÃ¢â‚¬ÂSelectÃ¢â€žÂ¢ FeÃ¢â‚¬ÂNTA	Orbitrap Fusion Lumos Tribrid	Q7Z4S6	KIF21A	S1662		NLQDGQIS(ph)DTGDLGEDIASN	> 0.75			0.497231	Up-regulated	H	Metformin signaling in colorectal cancer cells	Metformin
36781298	Metformin(24h)/Control@T84-Log2FC		HighÃ¢â‚¬ÂSelectÃ¢â€žÂ¢ FeÃ¢â‚¬ÂNTA	Orbitrap Fusion Lumos Tribrid	Q7Z4S6	KIF21A	S1274		HSDSGTSEASLS(ph)PPS(ph)SPPSRPR	> 0.75			-0.404525	down-regulated	H	Metformin signaling in colorectal cancer cells	Metformin
36781298	Metformin(24h)/Control@T84-Log2FC		HighÃ¢â‚¬ÂSelectÃ¢â€žÂ¢ FeÃ¢â‚¬ÂNTA	Orbitrap Fusion Lumos Tribrid	Q7Z4S6	KIF21A	S1275		HSDSGTSEASLS(ph)PPSS(ph)PPSRPR	> 0.75			-0.467841	down-regulated	H	Metformin signaling in colorectal cancer cells	Metformin
36781298	Metformin(24h)/Control@T84-Log2FC		HighÃ¢â‚¬ÂSelectÃ¢â€žÂ¢ FeÃ¢â‚¬ÂNTA	Orbitrap Fusion Lumos Tribrid	Q7Z4S6	KIF21A	T1242		IPEPSPVT(ph)R	> 0.75			-3.8926	down-regulated	H	Metformin signaling in colorectal cancer cells	Metformin
36781298	Metformin(24h)/Control@T84-Log2FC		HighÃ¢â‚¬ÂSelectÃ¢â€žÂ¢ FeÃ¢â‚¬ÂNTA	Orbitrap Fusion Lumos Tribrid	Q7Z4S6	KIF21A	S1239		KIPEPS(ph)PVTR	> 0.75			-3.30599	down-regulated	H	Metformin signaling in colorectal cancer cells	Metformin
36781298	Metformin(24h)/Control@T84-Log2FC		HighÃ¢â‚¬ÂSelectÃ¢â€žÂ¢ FeÃ¢â‚¬ÂNTA	Orbitrap Fusion Lumos Tribrid	Q7Z4S6	KIF21A	S855		KLSSS(ph)DAPAQDTGSSAAAVETDASR	> 0.75			0.3882	Up-regulated	H	Metformin signaling in colorectal cancer cells	Metformin
37064875	LPA+Ro/LPA@OCMI91s-AbsFC	TMT	High-Select Fe-NTA		Q7Z4S6	KIF21A	S853		KLS(ph)SSDAPAQDTGSSAAAVETDASR	Ã¢â€°Â¥0.75	0.0178127	0.754928		down-regulated	H	LPA-induced signaling	(LPA and LPAR)i
38256121	ATRA(12h)/Control@IMR-32 cell-AvgFC	TMT	SMOAC	Orbitrap	Q7Z4S6	KIF21A	S1673		NLQDGQISDTGDLGEDIASN	100	0.00643284	2.23935		Up-regulated	H	ATRA-induced neuronal differentiation	All-trans-retinoic acid (ATRA)
38256121	ATRA(12h)/Control@IMR-32 cell-AvgFC	TMT	SMOAC	Orbitrap	Q7Z4S6	KIF21A	S1212		EKELSPPPGLPSK	100	0.00551126	1.47362		Up-regulated	H	ATRA-induced neuronal differentiation	All-trans-retinoic acid (ATRA)
38256121	ATRA(12h)/Control@IMR-32 cell-AvgFC	TMT	SMOAC	Orbitrap	Q7Z4S6	KIF21A	S1229		QSSLSEK	99.7	0.000670665	0.60443		down-regulated	H	ATRA-induced neuronal differentiation	All-trans-retinoic acid (ATRA)
38256121	ATRA(12h)/Control@SH-SY5Y cell-AvgFC	TMT	SMOAC	Orbitrap	Q7Z4S6	KIF21A	S1673		NLQDGQISDTGDLGEDIASN	100	0.0483804	0.722929		down-regulated	H	ATRA-induced neuronal differentiation	All-trans-retinoic acid (ATRA)
38256121	ATRA(12h)/Control@SH-SY5Y cell-AvgFC	TMT	SMOAC	Orbitrap	Q7Z4S6	KIF21A	S1212		EKELSPPPGLPSK	100	0.040172	0.742348		down-regulated	H	ATRA-induced neuronal differentiation	All-trans-retinoic acid (ATRA)
38256121	ATRA(1d)/ATRA(12h)@SH-SY5Y cell-AvgFC	TMT	SMOAC	Orbitrap	Q7Z4S6	KIF21A	S1673		NLQDGQISDTGDLGEDIASN	100	0.0460019	1.48987		Up-regulated	H	ATRA-induced neuronal differentiation	All-trans-retinoic acid (ATRA)
38256121	ATRA(1d)/Control@IMR-32 cell-AvgFC	TMT	SMOAC	Orbitrap	Q7Z4S6	KIF21A	S1673		NLQDGQISDTGDLGEDIASN	100	0.0422449	1.57922		Up-regulated	H	ATRA-induced neuronal differentiation	All-trans-retinoic acid (ATRA)
38256121	ATRA(3d)/ATRA(12h)@IMR-32 cell-AvgFC	TMT	SMOAC	Orbitrap	Q7Z4S6	KIF21A	S1673		NLQDGQISDTGDLGEDIASN	100	0.010243	0.497435		down-regulated	H	ATRA-induced neuronal differentiation	All-trans-retinoic acid (ATRA)
38256121	ATRA(3d)/ATRA(12h)@IMR-32 cell-AvgFC	TMT	SMOAC	Orbitrap	Q7Z4S6	KIF21A	S1229		QSSLSEK	99.7	7.17e-05	2.72049		Up-regulated	H	ATRA-induced neuronal differentiation	All-trans-retinoic acid (ATRA)
38256121	ATRA(3d)/ATRA(12h)@SH-SY5Y cell-AvgFC	TMT	SMOAC	Orbitrap	Q7Z4S6	KIF21A	S1673		NLQDGQISDTGDLGEDIASN	100	0.0201974	1.38646		Up-regulated	H	ATRA-induced neuronal differentiation	All-trans-retinoic acid (ATRA)
38256121	ATRA(3d)/ATRA(1d)@IMR-32 cell-AvgFC	TMT	SMOAC	Orbitrap	Q7Z4S6	KIF21A	S1229		QSSLSEK	99.7	0.000985396	1.6376		Up-regulated	H	ATRA-induced neuronal differentiation	All-trans-retinoic acid (ATRA)
38256121	ATRA(3d)/Control@IMR-32 cell-AvgFC	TMT	SMOAC	Orbitrap	Q7Z4S6	KIF21A	S1229		QSSLSEK	99.7	0.00154687	2.05666		Up-regulated	H	ATRA-induced neuronal differentiation	All-trans-retinoic acid (ATRA)
38256121	ATRA(5d)/ATRA(12h)@IMR-32 cell-AvgFC	TMT	SMOAC	Orbitrap	Q7Z4S6	KIF21A	S1673		NLQDGQISDTGDLGEDIASN	100	0.00563318	0.414173		down-regulated	H	ATRA-induced neuronal differentiation	All-trans-retinoic acid (ATRA)
38256121	ATRA(5d)/ATRA(12h)@IMR-32 cell-AvgFC	TMT	SMOAC	Orbitrap	Q7Z4S6	KIF21A	S1212		EKELSPPPGLPSK	100	0.0015902	0.646064		down-regulated	H	ATRA-induced neuronal differentiation	All-trans-retinoic acid (ATRA)
38256121	ATRA(5d)/ATRA(12h)@IMR-32 cell-AvgFC	TMT	SMOAC	Orbitrap	Q7Z4S6	KIF21A	S1229		QSSLSEK	99.7	6.38e-06	2.68385		Up-regulated	H	ATRA-induced neuronal differentiation	All-trans-retinoic acid (ATRA)
38256121	ATRA(5d)/ATRA(12h)@SH-SY5Y cell-AvgFC	TMT	SMOAC	Orbitrap	Q7Z4S6	KIF21A	S1229		QSSLSEK	99.7	0.000134254	1.53055		Up-regulated	H	ATRA-induced neuronal differentiation	All-trans-retinoic acid (ATRA)
38256121	ATRA(5d)/ATRA(1d)@IMR-32 cell-AvgFC	TMT	SMOAC	Orbitrap	Q7Z4S6	KIF21A	S1673		NLQDGQISDTGDLGEDIASN	100	0.0331865	0.587299		down-regulated	H	ATRA-induced neuronal differentiation	All-trans-retinoic acid (ATRA)
38256121	ATRA(5d)/ATRA(1d)@IMR-32 cell-AvgFC	TMT	SMOAC	Orbitrap	Q7Z4S6	KIF21A	S1229		QSSLSEK	99.7	6.09e-05	1.61554		Up-regulated	H	ATRA-induced neuronal differentiation	All-trans-retinoic acid (ATRA)
38256121	ATRA(5d)/ATRA(1d)@SH-SY5Y cell-AvgFC	TMT	SMOAC	Orbitrap	Q7Z4S6	KIF21A	S1673		NLQDGQISDTGDLGEDIASN	100	0.0244065	0.527728		down-regulated	H	ATRA-induced neuronal differentiation	All-trans-retinoic acid (ATRA)
38256121	ATRA(5d)/ATRA(1d)@SH-SY5Y cell-AvgFC	TMT	SMOAC	Orbitrap	Q7Z4S6	KIF21A	S1212		EKELSPPPGLPSK	100	0.0298816	0.664568		down-regulated	H	ATRA-induced neuronal differentiation	All-trans-retinoic acid (ATRA)
38256121	ATRA(5d)/ATRA(1d)@SH-SY5Y cell-AvgFC	TMT	SMOAC	Orbitrap	Q7Z4S6	KIF21A	S1229		QSSLSEK	99.7	8.25e-05	1.91657		Up-regulated	H	ATRA-induced neuronal differentiation	All-trans-retinoic acid (ATRA)
38256121	ATRA(5d)/ATRA(3d)@SH-SY5Y cell-AvgFC	TMT	SMOAC	Orbitrap	Q7Z4S6	KIF21A	S1673		NLQDGQISDTGDLGEDIASN	100	0.00111143	0.56709		down-regulated	H	ATRA-induced neuronal differentiation	All-trans-retinoic acid (ATRA)
38256121	ATRA(5d)/ATRA(3d)@SH-SY5Y cell-AvgFC	TMT	SMOAC	Orbitrap	Q7Z4S6	KIF21A	S1229		QSSLSEK	99.7	6.46e-05	1.55684		Up-regulated	H	ATRA-induced neuronal differentiation	All-trans-retinoic acid (ATRA)
38256121	ATRA(5d)/Control@IMR-32 cell-AvgFC	TMT	SMOAC	Orbitrap	Q7Z4S6	KIF21A	S1229		QSSLSEK	99.7	0.0001467	1.6222		Up-regulated	H	ATRA-induced neuronal differentiation	All-trans-retinoic acid (ATRA)
38256121	ATRA(5d)/Control@SH-SY5Y cell-AvgFC	TMT	SMOAC	Orbitrap	Q7Z4S6	KIF21A	S1673		NLQDGQISDTGDLGEDIASN	100	0.017515	0.568401		down-regulated	H	ATRA-induced neuronal differentiation	All-trans-retinoic acid (ATRA)
38256121	ATRA(5d)/Control@SH-SY5Y cell-AvgFC	TMT	SMOAC	Orbitrap	Q7Z4S6	KIF21A	S1212		EKELSPPPGLPSK	100	0.0125559	0.639085		down-regulated	H	ATRA-induced neuronal differentiation	All-trans-retinoic acid (ATRA)
38256121	ATRA(5d)/Control@SH-SY5Y cell-AvgFC	TMT	SMOAC	Orbitrap	Q7Z4S6	KIF21A	S1229		QSSLSEK	99.7	9.57e-05	1.58606		Up-regulated	H	ATRA-induced neuronal differentiation	All-trans-retinoic acid (ATRA)
36781298	Metformin(24h)/Control@COLO205-Log2FC		Highâ€Selectâ„¢ Feâ€NTA	Orbitrap Fusion Lumos Tribrid	Q7Z4S6	KIF21A	S1271		HSDSGTSEASLS(ph)PPS(ph)SPPSRPR	> 0.75			-1.45264	down-regulated	H	Metformin signaling in colorectal cancer cells	Metformin
36781298	Metformin(24h)/Control@HT115-Log2FC		Highâ€Selectâ„¢ Feâ€NTA	Orbitrap Fusion Lumos Tribrid	Q7Z4S6	KIF21A	S1271		HSDSGTSEASLS(ph)PPS(ph)SPPSRPR	> 0.75			-0.500674	down-regulated	H	Metformin signaling in colorectal cancer cells	Metformin
36781298	Metformin(24h)/Control@LOVO-Log2FC		Highâ€Selectâ„¢ Feâ€NTA	Orbitrap Fusion Lumos Tribrid	Q7Z4S6	KIF21A	S1271		HSDSGTSEASLS(ph)PPS(ph)SPPSRPR	> 0.75			0.762918	Up-regulated	H	Metformin signaling in colorectal cancer cells	Metformin
36781298	Metformin(24h)/Control@MDST-Log2FC		Highâ€Selectâ„¢ Feâ€NTA	Orbitrap Fusion Lumos Tribrid	Q7Z4S6	KIF21A	S1271		HSDSGTSEASLS(ph)PPS(ph)SPPSRPR	> 0.75			-1.06522	down-regulated	H	Metformin signaling in colorectal cancer cells	Metformin
36781298	Metformin(24h)/Control@RKO-Log2FC		Highâ€Selectâ„¢ Feâ€NTA	Orbitrap Fusion Lumos Tribrid	Q7Z4S6	KIF21A	S1271		HSDSGTSEASLS(ph)PPS(ph)SPPSRPR	> 0.75			-0.746885	down-regulated	H	Metformin signaling in colorectal cancer cells	Metformin
36781298	Metformin(24h)/Control@SNU61-Log2FC		Highâ€Selectâ„¢ Feâ€NTA	Orbitrap Fusion Lumos Tribrid	Q7Z4S6	KIF21A	S1271		HSDSGTSEASLS(ph)PPS(ph)SPPSRPR	> 0.75			0.853804	Up-regulated	H	Metformin signaling in colorectal cancer cells	Metformin
36781298	Metformin(24h)/Control@SW48-Log2FC		Highâ€Selectâ„¢ Feâ€NTA	Orbitrap Fusion Lumos Tribrid	Q7Z4S6	KIF21A	S1271		HSDSGTSEASLS(ph)PPS(ph)SPPSRPR	> 0.75			-0.376586	down-regulated	H	Metformin signaling in colorectal cancer cells	Metformin
36781298	Metformin(24h)/Control@T84-Log2FC		Highâ€Selectâ„¢ Feâ€NTA	Orbitrap Fusion Lumos Tribrid	Q7Z4S6	KIF21A	S1271		HSDSGTSEASLS(ph)PPS(ph)SPPSRPR	> 0.75			-0.404525	down-regulated	H	Metformin signaling in colorectal cancer cells	Metformin

## Sheet: S3
Supplementary Table S3: List of KIF21A(S853) positively co-regulated (UUDD) phosphosites in other proteins
KIF21A site	Co-regulated PsOPs	FET p-Value	UUDD frequency	Exp_code
KIF21A_S853	NCBP1_S22	2.9087e-12	30	CCL3L1,Etoposide+PPM1Di,TGF-beta,Metformin,ARS 1620 (KRas-G12Ci),BI-D1870 (RSKi) + PMA,Crizotinib (RTKi),Ceritinib (ALKi),Nocodazole,TAE684 (ALKi),Safranal
KIF21A_S853	SLC9A1_S703	7.23939e-11	27	TGF-beta,ARS 1620 (KRas-G12Ci),Caffeine,Crizotinib (RTKi),IL33,Nocodazole,TAE684 (ALKi),Metformin,Safranal
[truncated: 1,072 more rows]

## Sheet: S4
Supplementary Table S4: List of KIF21A(S853) negatively co-regulated (UDDU) phosphosites in other proteins
[truncated: 157 more rows]

[truncated: 9 more sheets: S5, S6, S7, S8, S9, S10, S11, S12, S13]
